# Supplementary material for: Characterization of E1 enzyme dependencies in mutant-UBA1 human cells reveals UBA6 as a novel therapeutic target in VEXAS syndrome
Source: Leukemia. 2025 Jun 30;39(8):1997–2009. doi: 10.1038/s41375-025-02671-x (PMC12310546; doi:10.1038/s41375-025-02671-x)
Supplement: Supplementary file 2 — Supplemental Tables [file 41375_2025_2671_MOESM2_ESM.xlsx]

## Sheet: Table S1 
Supplemental Table 1. Exome sequencing of WT and M41V THP1 cells
	Location	Allele	Consequence	Impact	Symbol	Gene	Feature	Biotype
	1:6545919-6545919	AAAA	upstream_gene_variant	MODIFIER	-	ENSG00000229519	ENST00000456162.2	processed_pseudogene
	1:6545919-6545919	A	upstream_gene_variant	MODIFIER	-	ENSG00000229519	ENST00000456162.2	processed_pseudogene
	1:51794846-51794846	T	intron_variant,non_coding_transcript_variant	MODIFIER	-	ENSG00000266993	ENST00000586761.2	lncRNA
	1:120913869-120913869	C	non_coding_transcript_exon_variant	MODIFIER	-	ENSG00000281741	ENST00000626088.1	TEC
	1:145146558-145146558	T	intron_variant,non_coding_transcript_variant	MODIFIER	-	ENSG00000283752	ENST00000640951.1	unprocessed_pseudogene
	10:132522120-132522121	-	upstream_gene_variant	MODIFIER	-	ENSG00000226900	ENST00000660050.1	lncRNA
	10:132522121-132522121	A	upstream_gene_variant	MODIFIER	-	ENSG00000226900	ENST00000660050.1	lncRNA
	11:530606-530606	C	downstream_gene_variant	MODIFIER	-	ENSG00000254739	ENST00000526431.1	lncRNA
	11:530606-530606	C	intron_variant,non_coding_transcript_variant	MODIFIER	-	ENSG00000289997	ENST00000702393.1	lncRNA
	11:22859456-22859456	T	intron_variant,non_coding_transcript_variant	MODIFIER	-	ENSG00000246225	ENST00000499625.1	lncRNA
	11:89826756-89826756	C	non_coding_transcript_exon_variant	MODIFIER	-	ENSG00000250946	ENST00000507987.2	unprocessed_pseudogene
	11:89826875-89826875	C	non_coding_transcript_exon_variant	MODIFIER	-	ENSG00000250946	ENST00000507987.2	unprocessed_pseudogene
	11:89826885-89826885	T	non_coding_transcript_exon_variant	MODIFIER	-	ENSG00000250946	ENST00000507987.2	unprocessed_pseudogene
	12:40432420-40432420	A	intron_variant,non_coding_transcript_variant	MODIFIER	-	ENSG00000258167	ENST00000552757.1	lncRNA
	12:47780568-47780568	T	upstream_gene_variant	MODIFIER	-	ENSG00000268069	ENST00000599515.2	lncRNA
	13:109783949-109783958	-	upstream_gene_variant	MODIFIER	-	ENSG00000275741	ENST00000615635.1	lncRNA
	15:59668127-59668127	C	intron_variant,non_coding_transcript_variant	MODIFIER	-	ENSG00000227161	ENST00000441746.1	lncRNA
	16:21404235-21404236	-	downstream_gene_variant	MODIFIER	-	ENSG00000276548	ENST00000617918.1	unprocessed_pseudogene
	16:21404235-21404236	-	intron_variant,non_coding_transcript_variant	MODIFIER	-	ENSG00000290192	ENST00000703536.1	lncRNA
	16:28342672-28342672	A	downstream_gene_variant	MODIFIER	-	ENSG00000277191	ENST00000614412.1	transcribed_unprocessed_pseudogene
	16:28608799-28608799	T	downstream_gene_variant	MODIFIER	-	ENSG00000278725	ENST00000621738.1	unprocessed_pseudogene
	16:28608799-28608799	T	downstream_gene_variant	MODIFIER	-	ENSG00000285020	ENST00000645962.1	unprocessed_pseudogene
	16:50072683-50072683	C	upstream_gene_variant	MODIFIER	-	ENSG00000279356	ENST00000623307.1	TEC
	16:89233098-89233098	T	upstream_gene_variant	MODIFIER	-	ENSG00000260659	ENST00000563182.1	lncRNA
	16:89233282-89233282	T	upstream_gene_variant	MODIFIER	-	ENSG00000260659	ENST00000563182.1	lncRNA
	16:89233422-89233422	G	upstream_gene_variant	MODIFIER	-	ENSG00000260659	ENST00000563182.1	lncRNA
	16:89233466-89233466	A	upstream_gene_variant	MODIFIER	-	ENSG00000260659	ENST00000563182.1	lncRNA
	16:89233468-89233468	A	upstream_gene_variant	MODIFIER	-	ENSG00000260659	ENST00000563182.1	lncRNA
	16:89233482-89233482	G	upstream_gene_variant	MODIFIER	-	ENSG00000260659	ENST00000563182.1	lncRNA
	16:89233491-89233491	G	upstream_gene_variant	MODIFIER	-	ENSG00000260659	ENST00000563182.1	lncRNA
	17:413725-413725	T	intron_variant,non_coding_transcript_variant	MODIFIER	-	ENSG00000241525	ENST00000466740.2	lncRNA
	17:413815-413815	T	intron_variant,non_coding_transcript_variant	MODIFIER	-	ENSG00000241525	ENST00000466740.2	lncRNA
	18:62523553-62523553	CCG	downstream_gene_variant	MODIFIER	-	ENSG00000278017	ENST00000612025.2	lncRNA
	18:79146292-79146292	G	non_coding_transcript_exon_variant	MODIFIER	-	ENSG00000279474	ENST00000625180.1	TEC
	19:304172-304172	CTCAATACACCAAAGCACATTCTCATCAGACAC	upstream_gene_variant	MODIFIER	-	ENSG00000267124	ENST00000591533.1	lncRNA
	19:20691613-20691613	C	non_coding_transcript_exon_variant	MODIFIER	-	ENSG00000269779	ENST00000595195.1	unprocessed_pseudogene
	19:20691613-20691613	C	non_coding_transcript_exon_variant	MODIFIER	-	ENSG00000280171	ENST00000623497.1	unprocessed_pseudogene
	19:21655726-21655726	T	non_coding_transcript_exon_variant	MODIFIER	-	ENSG00000268278	ENST00000600907.1	unprocessed_pseudogene
	19:43253642-43253642	C	upstream_gene_variant	MODIFIER	-	ENSG00000293116	ENST00000489959.5	lncRNA
	2:1537022-1537022	C	intron_variant,non_coding_transcript_variant	MODIFIER	-	ENSG00000231482	ENST00000650512.1	lncRNA
	2:90359819-90359819	T	non_coding_transcript_exon_variant	MODIFIER	-	ENSG00000265897	ENST00000578059.2	processed_pseudogene
	2:90359894-90359894	G	non_coding_transcript_exon_variant	MODIFIER	-	ENSG00000265897	ENST00000578059.2	processed_pseudogene
	2:117836400-117836400	GGAAGGACAGTCTTACCCGGACGCCACGGTGGTCTCCCGGCAGCCCTG	intron_variant,non_coding_transcript_variant	MODIFIER	-	ENSG00000236255	ENST00000420330.1	lncRNA
	21:10462836-10462836	T	splice_region_variant,non_coding_transcript_exon_variant	LOW	-	ENSG00000290523	ENST00000470054.5	lncRNA
	21:10491292-10491292	T	non_coding_transcript_exon_variant	MODIFIER	-	ENSG00000290523	ENST00000470054.5	lncRNA
	3:75665673-75665674	-	intron_variant,non_coding_transcript_variant	MODIFIER	-	ENSG00000293315	ENST00000638439.1	lncRNA
	3:75665744-75665744	A	intron_variant,non_coding_transcript_variant	MODIFIER	-	ENSG00000293315	ENST00000638439.1	lncRNA
	3:125766389-125766389	C	upstream_gene_variant	MODIFIER	-	ENSG00000284660	ENST00000641783.1	transcribed_unprocessed_pseudogene
	3:125766425-125766435	-	upstream_gene_variant	MODIFIER	-	ENSG00000284660	ENST00000641783.1	transcribed_unprocessed_pseudogene
	3:125766463-125766469	-	upstream_gene_variant	MODIFIER	-	ENSG00000284660	ENST00000641783.1	transcribed_unprocessed_pseudogene
	4:9174510-9174510	T	intron_variant,non_coding_transcript_variant	MODIFIER	-	ENSG00000288075	ENST00000666840.1	lncRNA
	4:9174549-9174549	T	intron_variant,non_coding_transcript_variant	MODIFIER	-	ENSG00000288075	ENST00000666840.1	lncRNA
	4:9272878-9272879	-	intron_variant,non_coding_transcript_variant	MODIFIER	-	ENSG00000288075	ENST00000666840.1	lncRNA
	4:9354566-9354566	A	intron_variant,non_coding_transcript_variant	MODIFIER	-	ENSG00000288075	ENST00000666840.1	lncRNA
	4:9354582-9354582	T	intron_variant,non_coding_transcript_variant	MODIFIER	-	ENSG00000288075	ENST00000666840.1	lncRNA
	4:87615983-87615983	A	intron_variant,non_coding_transcript_variant	MODIFIER	-	ENSG00000249001	ENST00000506480.5	lncRNA
	4:87615989-87615989	C	intron_variant,non_coding_transcript_variant	MODIFIER	-	ENSG00000249001	ENST00000506480.5	lncRNA
	5:96747353-96747353	G	upstream_gene_variant	MODIFIER	-	ENSG00000249180	ENST00000502568.1	lncRNA
	5:176034240-176034240	G	upstream_gene_variant	MODIFIER	-	ENSG00000250992	ENST00000509643.2	lncRNA
	6:909534-909534	A	upstream_gene_variant	MODIFIER	-	ENSG00000276687	ENST00000620188.1	lncRNA
	6:910127-910127	C	upstream_gene_variant	MODIFIER	-	ENSG00000276687	ENST00000620188.1	lncRNA
	6:170712402-170712402	T	intron_variant,non_coding_transcript_variant	MODIFIER	-	ENSG00000230423	ENST00000656791.1	lncRNA
	7:177833-177833	A	downstream_gene_variant	MODIFIER	-	ENSG00000239715	ENST00000497017.1	lncRNA
	7:178097-178097	C	downstream_gene_variant	MODIFIER	-	ENSG00000240093	ENST00000467050.1	lncRNA
	7:178097-178097	C	downstream_gene_variant	MODIFIER	-	ENSG00000239715	ENST00000497017.1	lncRNA
	7:4129298-4129298	T	downstream_gene_variant	MODIFIER	-	ENSG00000283991	ENST00000639380.1	lncRNA
	7:72966121-72966121	G	downstream_gene_variant	MODIFIER	-	ENSG00000290832	ENST00000436857.5	lncRNA
	7:76533992-76533992	A	downstream_gene_variant	MODIFIER	-	ENSG00000230305	ENST00000447046.1	unprocessed_pseudogene
	7:97909914-97909914	G	downstream_gene_variant	MODIFIER	-	ENSG00000231859	ENST00000441505.1	processed_pseudogene
	7:97909914-97909914	G	downstream_gene_variant	MODIFIER	-	ENSG00000232032	ENST00000446424.1	processed_pseudogene
	7:100960544-100960544	T	downstream_gene_variant	MODIFIER	-	ENSG00000274993	ENST00000618276.1	lncRNA
	7:100965345-100965345	A	non_coding_transcript_exon_variant	MODIFIER	-	ENSG00000274993	ENST00000618276.1	lncRNA
	8:7686441-7686441	G	non_coding_transcript_exon_variant	MODIFIER	-	ENSG00000284698	ENST00000641598.1	unprocessed_pseudogene
	8:12133179-12133179	G	upstream_gene_variant	MODIFIER	-	ENSG00000254923	ENST00000526505.1	processed_pseudogene
	8:119831725-119831725	C	upstream_gene_variant	MODIFIER	-	ENSG00000286362	ENST00000665858.1	lncRNA
	9:40265272-40265272	C	upstream_gene_variant	MODIFIER	-	ENSG00000290969	ENST00000588568.2	lncRNA
	9:40265272-40265272	C	non_coding_transcript_exon_variant	MODIFIER	-	ENSG00000240240	ENST00000659103.1	lncRNA
	9:40265272-40265272	C	non_coding_transcript_exon_variant	MODIFIER	-	ENSG00000291287	ENST00000673925.1	lncRNA
	9:40265350-40265350	C	upstream_gene_variant	MODIFIER	-	ENSG00000290969	ENST00000588568.2	lncRNA
	9:40265350-40265350	C	non_coding_transcript_exon_variant	MODIFIER	-	ENSG00000240240	ENST00000659103.1	lncRNA
	9:40265350-40265350	C	non_coding_transcript_exon_variant	MODIFIER	-	ENSG00000291287	ENST00000673925.1	lncRNA
	9:65817031-65817031	G	non_coding_transcript_exon_variant	MODIFIER	-	ENSG00000235893	ENST00000478218.1	processed_pseudogene
	2:43814487-43814487	G	synonymous_variant	LOW	ABCG5	ENSG00000138075	ENST00000405322.8	protein_coding
	11:44048537-44048565	-	splice_donor_variant,splice_donor_5th_base_variant,coding_sequence_variant,intron_variant	HIGH	ACCSL	ENSG00000205126	ENST00000378832.1	protein_coding
	1:78927071-78927071	A	missense_variant	MODERATE	ADGRL4	ENSG00000162618	ENST00000370742.4	protein_coding
	10:46837575-46837575	G	non_coding_transcript_exon_variant	MODIFIER	AGAP13P	ENSG00000243289	ENST00000417888.2	unprocessed_pseudogene
	8:12186672-12186672	A	downstream_gene_variant	MODIFIER	ALG1L11P	ENSG00000249889	ENST00000511660.1	unprocessed_pseudogene
	4:9174510-9174510	T	upstream_gene_variant	MODIFIER	ALG1L14P	ENSG00000250268	ENST00000514230.1	unprocessed_pseudogene
	4:9174549-9174549	T	upstream_gene_variant	MODIFIER	ALG1L14P	ENSG00000250268	ENST00000514230.1	unprocessed_pseudogene
	8:107303261-107303261	C	missense_variant	MODERATE	ANGPT1	ENSG00000154188	ENST00000517746.6	protein_coding
	8:6545471-6545471	G	intron_variant	MODIFIER	ANGPT2	ENSG00000091879	ENST00000629816.3	protein_coding
	1:62597964-62597964	C	missense_variant	MODERATE	ANGPTL3	ENSG00000132855	ENST00000371129.4	protein_coding
	9:33566236-33566236	T	synonymous_variant	LOW	ANKRD18B	ENSG00000230453	ENST00000684830.1	protein_coding
	9:67901310-67901310	A	missense_variant	MODERATE	ANKRD20A1	ENSG00000260691	ENST00000562196.6	protein_coding
	9:40265272-40265272	C	non_coding_transcript_exon_variant	MODIFIER	ANKRD20A2P	ENSG00000183148	ENST00000697201.1	transcribed_unprocessed_pseudogene
	9:40265350-40265350	C	non_coding_transcript_exon_variant	MODIFIER	ANKRD20A2P	ENSG00000183148	ENST00000697201.1	transcribed_unprocessed_pseudogene
	10:27035660-27035660	C	synonymous_variant	LOW	ANKRD26	ENSG00000107890	ENST00000376087.5	protein_coding
	10:37189517-37189517	A	synonymous_variant	LOW	ANKRD30A	ENSG00000148513	ENST00000361713.2	protein_coding
	11:89973754-89973754	G	upstream_gene_variant	MODIFIER	ANKRD33BP9	ENSG00000255305	ENST00000527152.1	unprocessed_pseudogene
	2:97217350-97217350	G	synonymous_variant	LOW	ANKRD36	ENSG00000135976	ENST00000420699.9	protein_coding
	2:95938843-95938843	G	missense_variant	MODERATE	ANKRD36C	ENSG00000174501	ENST00000295246.7	protein_coding
	2:95938884-95938884	T	missense_variant	MODERATE	ANKRD36C	ENSG00000174501	ENST00000295246.7	protein_coding
	18:12130395-12130395	A	downstream_gene_variant	MODIFIER	ANKRD62	ENSG00000181626	ENST00000587848.3	protein_coding
	16:21258831-21258842	-	downstream_gene_variant	MODIFIER	ANKS4B	ENSG00000175311	ENST00000311620.7	protein_coding
	11:425165-425167	-	intron_variant	MODIFIER	ANO9	ENSG00000185101	ENST00000332826.7	protein_coding
	15:32598172-32598172	C	intron_variant,non_coding_transcript_variant	MODIFIER	ARHGAP11A-DT	ENSG00000262728	ENST00000656039.1	lncRNA
	15:32603683-32603683	T	intron_variant,non_coding_transcript_variant	MODIFIER	ARHGAP11A-DT	ENSG00000262728	ENST00000656039.1	lncRNA
	X:101494054-101494054	G	missense_variant	MODERATE	ARMCX4	ENSG00000196440	ENST00000423738.5	protein_coding
	8:61583991-61583991	C	missense_variant	MODERATE	ASPH	ENSG00000198363	ENST00000379454.9	protein_coding
	1:197101312-197101312	T	missense_variant	MODERATE	ASPM	ENSG00000066279	ENST00000367409.9	protein_coding
	18:79146292-79146292	G	intron_variant	MODIFIER	ATP9B	ENSG00000166377	ENST00000426216.6	protein_coding
	14:92071010-92071010	TGCTGCTGCTGCTGCTGCTGCTGCTGCTGCTGCTGCTG	frameshift_variant	HIGH	ATXN3	ENSG00000066427	ENST00000644486.2	protein_coding
	21:10462836-10462836	T	splice_region_variant,non_coding_transcript_exon_variant	LOW	BAGE2	ENSG00000187172	ENST00000496773.1	transcribed_unprocessed_pseudogene
	21:10491292-10491292	T	non_coding_transcript_exon_variant	MODIFIER	BAGE2	ENSG00000187172	ENST00000496773.1	transcribed_unprocessed_pseudogene
	1:39492241-39492241	G	missense_variant	MODERATE	BMP8A	ENSG00000183682	ENST00000331593.6	protein_coding
	15:59668127-59668127	C	intron_variant	MODIFIER	BNIP2	ENSG00000140299	ENST00000607373.6	protein_coding
	7:140924611-140924611	A	synonymous_variant	LOW	BRAF	ENSG00000157764	ENST00000646891.2	protein_coding
	16:2205803-2205803	G	downstream_gene_variant	MODIFIER	BRICD5	ENSG00000182685	ENST00000328540.8	protein_coding
	5:96747353-96747353	G	missense_variant	MODERATE	CAST	ENSG00000153113	ENST00000675179.1	protein_coding
	10:68786562-68786562	G	missense_variant	MODERATE	CCAR1	ENSG00000060339	ENST00000265872.11	protein_coding
	11:22859456-22859456	T	missense_variant	MODERATE	CCDC179	ENSG00000255359	ENST00000532798.3	protein_coding
	1:42581386-42581386	G	synonymous_variant	LOW	CCDC30	ENSG00000186409	ENST00000657597.2	protein_coding
	11:27341438-27341438	C	stop_gained	HIGH	CCDC34	ENSG00000109881	ENST00000328697.11	protein_coding
	1:152214326-152214326	C	intron_variant,non_coding_transcript_variant	MODIFIER	CCDST	ENSG00000236427	ENST00000653548.1	lncRNA
	1:152217566-152217566	AG	intron_variant,non_coding_transcript_variant	MODIFIER	CCDST	ENSG00000236427	ENST00000653548.1	lncRNA
	7:56058385-56058385	C	missense_variant	MODERATE	CCT6A	ENSG00000146731	ENST00000275603.9	protein_coding
	4:103141066-103141066	T	synonymous_variant	LOW	CENPE	ENSG00000138778	ENST00000265148.9	protein_coding
	4:103149227-103149227	C	missense_variant	MODERATE	CENPE	ENSG00000138778	ENST00000265148.9	protein_coding
	12:94375982-94375982	G	synonymous_variant	LOW	CEP83	ENSG00000173588	ENST00000397809.10	protein_coding
	17:64514240-64514240	C	splice_region_variant,splice_polypyrimidine_tract_variant,intron_variant	LOW	CEP95	ENSG00000258890	ENST00000556440.7	protein_coding
	2:181603861-181603861	G	synonymous_variant	LOW	CERKL	ENSG00000188452	ENST00000410087.8	protein_coding
	2:130598959-130598959	T	splice_region_variant,synonymous_variant	LOW	CFC1	ENSG00000136698	ENST00000259216.6	protein_coding
	16:89647649-89647649	C	intron_variant	MODIFIER	CHMP1A	ENSG00000131165	ENST00000397901.8	protein_coding
	16:89647656-89647656	T	intron_variant	MODIFIER	CHMP1A	ENSG00000131165	ENST00000397901.8	protein_coding
	16:89647690-89647690	A	intron_variant	MODIFIER	CHMP1A	ENSG00000131165	ENST00000397901.8	protein_coding
	16:89647698-89647698	T	intron_variant	MODIFIER	CHMP1A	ENSG00000131165	ENST00000397901.8	protein_coding
	16:89647732-89647732	A	intron_variant	MODIFIER	CHMP1A	ENSG00000131165	ENST00000397901.8	protein_coding
	16:89647824-89647824	T	intron_variant	MODIFIER	CHMP1A	ENSG00000131165	ENST00000397901.8	protein_coding
	16:89647908-89647908	T	intron_variant	MODIFIER	CHMP1A	ENSG00000131165	ENST00000397901.8	protein_coding
	16:89648034-89648034	T	intron_variant	MODIFIER	CHMP1A	ENSG00000131165	ENST00000397901.8	protein_coding
	16:89648069-89648069	C	intron_variant	MODIFIER	CHMP1A	ENSG00000131165	ENST00000397901.8	protein_coding
	16:89648110-89648110	A	intron_variant	MODIFIER	CHMP1A	ENSG00000131165	ENST00000397901.8	protein_coding
	16:89648118-89648118	T	intron_variant	MODIFIER	CHMP1A	ENSG00000131165	ENST00000397901.8	protein_coding
	16:89648244-89648244	T	intron_variant	MODIFIER	CHMP1A	ENSG00000131165	ENST00000397901.8	protein_coding
	16:89648279-89648279	C	intron_variant	MODIFIER	CHMP1A	ENSG00000131165	ENST00000397901.8	protein_coding
	16:89648363-89648363	C	intron_variant	MODIFIER	CHMP1A	ENSG00000131165	ENST00000397901.8	protein_coding
	16:69954416-69954416	C	missense_variant	MODERATE	CLEC18A	ENSG00000157322	ENST00000288040.11	protein_coding
	16:70185934-70185934	G	missense_variant	MODERATE	CLEC18C	ENSG00000157335	ENST00000541793.7	protein_coding
	8:86576020-86576020	C	synonymous_variant	LOW	CNGB3	ENSG00000170289	ENST00000320005.6	protein_coding
	12:70353913-70353914	-	frameshift_variant,stop_lost	HIGH	CNOT2	ENSG00000111596	ENST00000229195.8	protein_coding
	12:70353913-70353914	AA	inframe_insertion,stop_retained_variant	MODERATE	CNOT2	ENSG00000111596	ENST00000229195.8	protein_coding
	3:3030928-3030928	T	missense_variant	MODERATE	CNTN4	ENSG00000144619	ENST00000418658.6	protein_coding
	9:41922714-41922714	T	synonymous_variant	LOW	CNTNAP3B	ENSG00000154529	ENST00000377561.7	protein_coding
	1:207560935-207560935	C	synonymous_variant	LOW	CR1	ENSG00000203710	ENST00000367049.9	protein_coding
	1:207560935-207560935	C	intron_variant,non_coding_transcript_variant	MODIFIER	CR1-AS1	ENSG00000236911	ENST00000597497.5	lncRNA
	2:240931117-240931117	A	synonymous_variant	LOW	CROCC2	ENSG00000226321	ENST00000690015.1	protein_coding
	16:21258831-21258842	-	frameshift_variant	HIGH	CRYM	ENSG00000103316	ENST00000572914.2	protein_coding
	2:117836400-117836400	GGAAGGACAGTCTTACCCGGACGCCACGGTGGTCTCCCGGCAGCCCTG	downstream_gene_variant	MODIFIER	DDX18	ENSG00000088205	ENST00000263239.7	protein_coding
	11:694949-694979	-	inframe_deletion	MODERATE	DEAF1	ENSG00000177030	ENST00000382409.4	protein_coding
	20:145572-145572	C	synonymous_variant	LOW	DEFB126	ENSG00000125788	ENST00000382398.4	protein_coding
	12:31452110-31452110	T	missense_variant	MODERATE	DENND5B	ENSG00000170456	ENST00000389082.10	protein_coding
	17:56844133-56844133	C	synonymous_variant	LOW	DGKE	ENSG00000153933	ENST00000284061.8	protein_coding
	17:59575354-59575354	C	missense_variant	MODERATE	DHX40	ENSG00000108406	ENST00000251241.9	protein_coding
	17:59575360-59575360	G	missense_variant	MODERATE	DHX40	ENSG00000108406	ENST00000251241.9	protein_coding
	10:122595499-122595499	C	synonymous_variant	LOW	DMBT1	ENSG00000187908	ENST00000338354.10	protein_coding
	3:57352182-57352182	T	missense_variant	MODERATE	DNAH12	ENSG00000174844	ENST00000495027.6	protein_coding
	1:62597964-62597964	C	intron_variant	MODIFIER	DOCK7	ENSG00000116641	ENST00000635253.2	protein_coding
	8:119831725-119831725	C	downstream_gene_variant	MODIFIER	DSCC1	ENSG00000136982	ENST00000313655.5	protein_coding
	4:87615983-87615983	A	missense_variant	MODERATE	DSPP	ENSG00000152591	ENST00000651931.1	protein_coding
	4:87615989-87615989	C	synonymous_variant	LOW	DSPP	ENSG00000152591	ENST00000651931.1	protein_coding
	7:76502333-76502333	A	synonymous_variant	LOW	DTX2	ENSG00000091073	ENST00000430490.7	protein_coding
	6:325486-325486	TATCTGCTGGTGCCTGGAGAGTCATCTGCCCTGGGCTTCCGCGTCCTGGTGTGTGCAGTGCTA	intron_variant	MODIFIER	DUSP22	ENSG00000112679	ENST00000419235.7	protein_coding
	11:1556632-1556632	A	synonymous_variant	LOW	DUSP8	ENSG00000184545	ENST00000397374.8	protein_coding
	3:75665673-75665674	-	upstream_gene_variant	MODIFIER	DUX4L26	ENSG00000236138	ENST00000489078.1	processed_pseudogene
	3:75665744-75665744	A	upstream_gene_variant	MODIFIER	DUX4L26	ENSG00000236138	ENST00000489078.1	processed_pseudogene
	2:43814487-43814487	G	downstream_gene_variant	MODIFIER	DYNC2LI1	ENSG00000138036	ENST00000260605.12	protein_coding
	7:36237054-36237054	C	intron_variant	MODIFIER	EEPD1	ENSG00000122547	ENST00000242108.9	protein_coding
	7:36237062-36237062	G	intron_variant	MODIFIER	EEPD1	ENSG00000122547	ENST00000242108.9	protein_coding
	2:27368445-27368445	T	missense_variant	MODERATE	EIF2B4	ENSG00000115211	ENST00000347454.9	protein_coding
	18:47028719-47028719	G	downstream_gene_variant	MODIFIER	ELOA2	ENSG00000206181	ENST00000332567.6	protein_coding
	18:47028933-47028933	T	downstream_gene_variant	MODIFIER	ELOA2	ENSG00000206181	ENST00000332567.6	protein_coding
	18:47028719-47028719	G	upstream_gene_variant	MODIFIER	ELOA3BP	ENSG00000288607	ENST00000675219.1	processed_pseudogene
	18:46963324-46963324	A	non_coding_transcript_exon_variant	MODIFIER	ELOA3DP	ENSG00000288616	ENST00000676383.1	processed_pseudogene
	18:46963651-46963651	C	non_coding_transcript_exon_variant	MODIFIER	ELOA3DP	ENSG00000288616	ENST00000676383.1	processed_pseudogene
	18:47028719-47028719	G	non_coding_transcript_exon_variant	MODIFIER	ELOA3P	ENSG00000288631	ENST00000674825.1	processed_pseudogene
	18:47028933-47028933	T	non_coding_transcript_exon_variant	MODIFIER	ELOA3P	ENSG00000288631	ENST00000674825.1	processed_pseudogene
	6:131700690-131700690	A	intron_variant	MODIFIER	ENPP3	ENSG00000154269	ENST00000357639.8	protein_coding
	8:143864007-143864007	C	missense_variant	MODERATE	EPPK1	ENSG00000261150	ENST00000615648.2	protein_coding
	2:238159105-238159105	C	missense_variant	MODERATE	ERFE	ENSG00000178752	ENST00000546354.6	protein_coding
	8:659879-659879	C	downstream_gene_variant	MODIFIER	ERICH1	ENSG00000104714	ENST00000262109.8	protein_coding
	8:659879-659879	G	downstream_gene_variant	MODIFIER	ERICH1	ENSG00000104714	ENST00000262109.8	protein_coding
	1:236249930-236249930	A	missense_variant	MODERATE	ERO1B	ENSG00000086619	ENST00000354619.10	protein_coding
	20:13775954-13775954	G	synonymous_variant	LOW	ESF1	ENSG00000089048	ENST00000617257.2	protein_coding
	X:104250409-104250409	GCGCCATGGGCGGCCCGGGTGGCACAC	inframe_insertion	MODERATE	ESX1	ENSG00000123576	ENST00000372588.4	protein_coding
	7:158782415-158782415	GTGAGAACAAAGTGAGGTGTGAGTGTAAGAACGAGAACAAGTGAGTGAACGA	intron_variant	MODIFIER	ESYT2	ENSG00000117868	ENST00000275418.13	protein_coding
	22:45328084-45328084	C	intron_variant	MODIFIER	FAM118A	ENSG00000100376	ENST00000441876.7	protein_coding
	22:45328085-45328085	A	intron_variant	MODIFIER	FAM118A	ENSG00000100376	ENST00000441876.7	protein_coding
	12:50352008-50352008	GCCTGCTGAGGGGTGAGAGAGATCCCCAGAGCCTGGGCCTGCTGAGGGGTGAGAGGGATACCCAGGGCCTGG	inframe_insertion	MODERATE	FAM186A	ENSG00000185958	ENST00000327337.6	protein_coding
	12:50352073-50352073	A	synonymous_variant	LOW	FAM186A	ENSG00000185958	ENST00000327337.6	protein_coding
	12:50352078-50352078	GA	frameshift_variant	HIGH	FAM186A	ENSG00000185958	ENST00000327337.6	protein_coding
	12:50352080-50352080	CTGCTGAGGGGTGAGAGGGATCCCCAGGGCCTGG	frameshift_variant	HIGH	FAM186A	ENSG00000185958	ENST00000327337.6	protein_coding
	7:262998-262998	T	downstream_gene_variant	MODIFIER	FAM20C	ENSG00000177706	ENST00000313766.6	protein_coding
	7:263340-263340	G	downstream_gene_variant	MODIFIER	FAM20C	ENSG00000177706	ENST00000313766.6	protein_coding
	8:12133179-12133179	G	intron_variant,non_coding_transcript_variant	MODIFIER	FAM66D	ENSG00000255052	ENST00000715433.1	lncRNA
	8:12186672-12186672	A	intron_variant,non_coding_transcript_variant	MODIFIER	FAM66D	ENSG00000255052	ENST00000715433.1	lncRNA
	8:12186672-12186672	A	intron_variant	MODIFIER	FAM86B1	ENSG00000186523	ENST00000448228.7	protein_coding
	4:9174510-9174510	T	missense_variant	MODERATE	FAM90A26	ENSG00000229924	ENST00000512047.2	protein_coding
	4:9174549-9174549	T	missense_variant	MODERATE	FAM90A26	ENSG00000229924	ENST00000512047.2	protein_coding
	14:45181697-45181697	G	missense_variant	MODERATE	FANCM	ENSG00000187790	ENST00000267430.10	protein_coding
	19:39906132-39906134	-	frameshift_variant	HIGH	FCGBP	ENSG00000275395	ENST00000616721.6	protein_coding
	19:39906171-39906178	-	frameshift_variant	HIGH	FCGBP	ENSG00000275395	ENST00000616721.6	protein_coding
	7:72966121-72966121	G	upstream_gene_variant	MODIFIER	FKBP6P1	ENSG00000205584	ENST00000503899.1	unprocessed_pseudogene
	9:65737152-65737152	A	missense_variant	MODERATE	FOXD4L4	ENSG00000184659	ENST00000377413.3	protein_coding
	1:74201338-74201338	C	missense_variant	MODERATE	FPGT	ENSG00000254685	ENST00000370898.9	protein_coding
	3:75665673-75665674	-	frameshift_variant	HIGH	FRG2C	ENSG00000172969	ENST00000308062.8	protein_coding
	3:75665744-75665744	A	synonymous_variant	LOW	FRG2C	ENSG00000172969	ENST00000308062.8	protein_coding
	2:185804208-185804208	G	missense_variant	MODERATE	FSIP2	ENSG00000188738	ENST00000424728.6	protein_coding
	2:185804208-185804208	G	upstream_gene_variant	MODIFIER	FSIP2-AS1	ENSG00000231646	ENST00000667756.2	lncRNA
	3:81536944-81536944	T	synonymous_variant	LOW	GBE1	ENSG00000114480	ENST00000429644.7	protein_coding
	6:142133197-142133197	C	splice_region_variant,synonymous_variant	LOW	GJE1	ENSG00000203733	ENST00000450456.3	protein_coding
	15:23129760-23129760	CTC	inframe_insertion	MODERATE	GOLGA6L1	ENSG00000273976	ENST00000614055.2	protein_coding
	15:82344920-82344920	G	missense_variant	MODERATE	GOLGA6L10	ENSG00000278662	ENST00000610657.2	protein_coding
	15:82345026-82345026	C	synonymous_variant	LOW	GOLGA6L10	ENSG00000278662	ENST00000610657.2	protein_coding
	15:23440058-23440058	T	frameshift_variant	HIGH	GOLGA6L2	ENSG00000174450	ENST00000567107.6	protein_coding
	15:84240773-84240773	T	synonymous_variant	LOW	GOLGA6L4	ENSG00000184206	ENST00000510439.7	protein_coding
	15:30092557-30092557	A	intron_variant	MODIFIER	GOLGA8J	ENSG00000179938	ENST00000567927.2	protein_coding
	15:28703338-28703338	A	missense_variant	MODERATE	GOLGA8M	ENSG00000188626	ENST00000563027.2	protein_coding
	15:28703903-28703903	C	synonymous_variant	LOW	GOLGA8M	ENSG00000188626	ENST00000563027.2	protein_coding
	15:28705492-28705492	A	synonymous_variant	LOW	GOLGA8M	ENSG00000188626	ENST00000563027.2	protein_coding
	15:32598172-32598172	C	missense_variant	MODERATE	GOLGA8N	ENSG00000232653	ENST00000448387.7	protein_coding
	15:32603683-32603683	T	synonymous_variant	LOW	GOLGA8N	ENSG00000232653	ENST00000448387.7	protein_coding
	15:30405126-30405126	A	missense_variant	MODERATE	GOLGA8R	ENSG00000186399	ENST00000327271.11	protein_coding
	15:23361378-23361399	-	inframe_deletion	MODERATE	GOLGA8S	ENSG00000261739	ENST00000562295.3	protein_coding
	15:30141382-30141382	G	synonymous_variant	LOW	GOLGA8T	ENSG00000261247	ENST00000569052.2	protein_coding
	13:113346243-113346243	T	intron_variant	MODIFIER	GRTP1	ENSG00000139835	ENST00000375431.9	protein_coding
	13:113346341-113346341	T	intron_variant	MODIFIER	GRTP1	ENSG00000139835	ENST00000375431.9	protein_coding
	13:113346348-113346348	A	intron_variant	MODIFIER	GRTP1	ENSG00000139835	ENST00000375431.9	protein_coding
	13:113346361-113346361	T	intron_variant	MODIFIER	GRTP1	ENSG00000139835	ENST00000375431.9	protein_coding
	13:113346487-113346487	G	intron_variant	MODIFIER	GRTP1	ENSG00000139835	ENST00000375431.9	protein_coding
	13:113346492-113346492	G	intron_variant	MODIFIER	GRTP1	ENSG00000139835	ENST00000375431.9	protein_coding
	13:113346495-113346495	C	intron_variant	MODIFIER	GRTP1	ENSG00000139835	ENST00000375431.9	protein_coding
	13:113346562-113346562	G	intron_variant	MODIFIER	GRTP1	ENSG00000139835	ENST00000375431.9	protein_coding
	13:113346883-113346883	C	intron_variant	MODIFIER	GRTP1	ENSG00000139835	ENST00000375431.9	protein_coding
	13:113346884-113346884	A	intron_variant	MODIFIER	GRTP1	ENSG00000139835	ENST00000375431.9	protein_coding
	13:113346883-113346883	C	upstream_gene_variant	MODIFIER	GRTP1-AS1	ENSG00000225083	ENST00000423246.1	lncRNA
	13:113346884-113346884	A	upstream_gene_variant	MODIFIER	GRTP1-AS1	ENSG00000225083	ENST00000423246.1	lncRNA
	16:11898019-11898019	C	synonymous_variant	LOW	GSPT1	ENSG00000103342	ENST00000434724.7	protein_coding
	2:27368445-27368445	T	downstream_gene_variant	MODIFIER	GTF3C2-AS2	ENSG00000234072	ENST00000412749.1	lncRNA
	3:129315845-129315857	-	inframe_deletion	MODERATE	H1-10	ENSG00000184897	ENST00000333762.6	protein_coding
	3:129315845-129315857	-	intron_variant,non_coding_transcript_variant	MODIFIER	H1-10-AS1	ENSG00000206417	ENST00000433902.2	lncRNA
	12:47780568-47780568	T	downstream_gene_variant	MODIFIER	HDAC7	ENSG00000061273	ENST00000080059.12	protein_coding
	16:50072683-50072683	C	synonymous_variant	LOW	HEATR3	ENSG00000155393	ENST00000299192.8	protein_coding
	4:83443598-83443598	G	synonymous_variant	LOW	HELQ	ENSG00000163312	ENST00000295488.8	protein_coding
	15:23440058-23440058	T	downstream_gene_variant	MODIFIER	HERC2P6	ENSG00000261418	ENST00000569537.1	unprocessed_pseudogene
	4:83309466-83309466	C	missense_variant	MODERATE	HPSE	ENSG00000173083	ENST00000311412.10	protein_coding
	11:530606-530606	C	downstream_gene_variant	MODIFIER	HRAS	ENSG00000174775	ENST00000311189.8	protein_coding
	1:152214326-152214326	C	missense_variant	MODERATE	HRNR	ENSG00000197915	ENST00000368801.4	protein_coding
	1:152217566-152217566	AG	frameshift_variant	HIGH	HRNR	ENSG00000197915	ENST00000368801.4	protein_coding
	X:149775127-149775127	T	missense_variant	MODERATE	HSFX1	ENSG00000171116	ENST00000370416.4	protein_coding
	1:201209738-201209738	G	synonymous_variant	LOW	IGFN1	ENSG00000163395	ENST00000335211.9	protein_coding
	1:201210072-201210072	A	missense_variant	MODERATE	IGFN1	ENSG00000163395	ENST00000335211.9	protein_coding
	1:201210077-201210077	T	synonymous_variant	LOW	IGFN1	ENSG00000163395	ENST00000335211.9	protein_coding
	21:10649604-10649604	T	missense_variant	MODERATE	IGHV1OR21-1	ENSG00000277282	ENST00000622028.1	IG_V_gene
	4:149735451-149735451	C	synonymous_variant	LOW	IQCM	ENSG00000234828	ENST00000636793.2	protein_coding
	13:109783949-109783958	-	inframe_deletion	MODERATE	IRS2	ENSG00000185950	ENST00000375856.5	protein_coding
	1:160882036-160882036	T	missense_variant	MODERATE	ITLN1	ENSG00000179914	ENST00000326245.4	protein_coding
	10:132140569-132140569	CTTGGAGGAGGTAACGAGGGTCTCCTGCCGGGTCCTGGG	inframe_insertion	MODERATE	JAKMIP3	ENSG00000188385	ENST00000684848.1	protein_coding
	9:707536-707536	T	intron_variant	MODIFIER	KANK1	ENSG00000107104	ENST00000382297.7	protein_coding
	18:46963324-46963324	A	intron_variant	MODIFIER	KATNAL2	ENSG00000167216	ENST00000683218.1	protein_coding
	18:46963651-46963651	C	intron_variant	MODIFIER	KATNAL2	ENSG00000167216	ENST00000683218.1	protein_coding
	18:47028719-47028719	G	intron_variant	MODIFIER	KATNAL2	ENSG00000167216	ENST00000683218.1	protein_coding
	18:47028933-47028933	T	intron_variant	MODIFIER	KATNAL2	ENSG00000167216	ENST00000683218.1	protein_coding
	2:85053373-85053373	C	synonymous_variant	LOW	KCMF1	ENSG00000176407	ENST00000409785.9	protein_coding
	Y:19739650-19739650	A	missense_variant	MODERATE	KDM5D	ENSG00000012817	ENST00000317961.9	protein_coding
	10:89738497-89738497	G	missense_variant	MODERATE	KIF20B	ENSG00000138182	ENST00000371728.8	protein_coding
	10:89743903-89743903	G	synonymous_variant	LOW	KIF20B	ENSG00000138182	ENST00000371728.8	protein_coding
	2:238159105-238159105	C	upstream_gene_variant	MODIFIER	KLHL30-AS1	ENSG00000279484	ENST00000623136.1	lncRNA
	1:143470926-143470926	G	non_coding_transcript_exon_variant	MODIFIER	KMT2CP3	ENSG00000274927	ENST00000614100.1	unprocessed_pseudogene
	1:143470938-143470938	G	non_coding_transcript_exon_variant	MODIFIER	KMT2CP3	ENSG00000274927	ENST00000614100.1	unprocessed_pseudogene
	8:61583991-61583991	C	downstream_gene_variant	MODIFIER	KRT8P3	ENSG00000254285	ENST00000519669.1	processed_pseudogene
	17:41054937-41054937	G	missense_variant	MODERATE	KRTAP2-2	ENSG00000214518	ENST00000398477.1	protein_coding
	17:41054937-41054937	G	downstream_gene_variant	MODIFIER	KRTAP2-3	ENSG00000212724	ENST00000391418.3	protein_coding
	19:38773083-38773083	C	synonymous_variant	LOW	LGALS7	ENSG00000205076	ENST00000378626.5	protein_coding
	2:48694236-48694236	C	missense_variant	MODERATE	LHCGR	ENSG00000138039	ENST00000294954.12	protein_coding
	17:413725-413725	T	synonymous_variant	LOW	LIAT1	ENSG00000187624	ENST00000360127.7	protein_coding
	17:413815-413815	T	synonymous_variant	LOW	LIAT1	ENSG00000187624	ENST00000360127.7	protein_coding
	19:54240287-54240287	C	synonymous_variant	LOW	LILRA6	ENSG00000244482	ENST00000396365.7	protein_coding
	13:113752357-113752357	C	upstream_gene_variant	MODIFIER	LINC00552	ENSG00000279770	ENST00000625151.1	TEC
	13:113752708-113752708	C	upstream_gene_variant	MODIFIER	LINC00552	ENSG00000279770	ENST00000625151.1	TEC
	13:113752711-113752711	C	upstream_gene_variant	MODIFIER	LINC00552	ENSG00000279770	ENST00000625151.1	TEC
	13:113752712-113752712	C	upstream_gene_variant	MODIFIER	LINC00552	ENSG00000279770	ENST00000625151.1	TEC
	1:120913869-120913869	C	intron_variant,non_coding_transcript_variant	MODIFIER	LINC00623	ENSG00000226067	ENST00000614062.1	lncRNA
	3:75737906-75737906	A	intron_variant,non_coding_transcript_variant	MODIFIER	LINC00960	ENSG00000242516	ENST00000668145.1	lncRNA
	10:132522120-132522121	-	non_coding_transcript_exon_variant	MODIFIER	LINC01165	ENSG00000229081	ENST00000445190.1	lncRNA
	10:132522121-132522121	A	non_coding_transcript_exon_variant	MODIFIER	LINC01165	ENSG00000229081	ENST00000445190.1	lncRNA
	21:5585043-5585043	A	intron_variant,non_coding_transcript_variant	MODIFIER	LINC03104	ENSG00000274333	ENST00000623914.3	lncRNA
	17:46295307-46295307	C	missense_variant	MODERATE	LRRC37A	ENSG00000176681	ENST00000320254.5	protein_coding
	17:46296451-46296451	G	missense_variant	MODERATE	LRRC37A	ENSG00000176681	ENST00000320254.5	protein_coding
	8:91133132-91133132	C	missense_variant	MODERATE	LRRC69	ENSG00000214954	ENST00000448384.3	protein_coding
	1:74201338-74201338	C	upstream_gene_variant	MODIFIER	LRRIQ3	ENSG00000162620	ENST00000354431.9	protein_coding
	7:20158208-20158208	C	missense_variant	MODERATE	MACC1	ENSG00000183742	ENST00000400331.10	protein_coding
	7:20158208-20158208	C	downstream_gene_variant	MODIFIER	MACC1-AS1	ENSG00000228598	ENST00000439285.1	lncRNA
	9:137103059-137103059	CAG	intron_variant	MODIFIER	MAN1B1	ENSG00000177239	ENST00000371589.9	protein_coding
	9:137103072-137103074	-	intron_variant	MODIFIER	MAN1B1	ENSG00000177239	ENST00000371589.9	protein_coding
	3:51391816-51391816	A	downstream_gene_variant	MODIFIER	MANF	ENSG00000145050	ENST00000528157.7	protein_coding
	8:6545471-6545471	G	intron_variant	MODIFIER	MCPH1	ENSG00000147316	ENST00000344683.10	protein_coding
	2:130598959-130598959	T	upstream_gene_variant	MODIFIER	Metazoa_SRP	ENSG00000277668	ENST00000621608.1	misc_RNA
	5:179806907-179806907	C	upstream_gene_variant	MODIFIER	MGAT4B	ENSG00000161013	ENST00000292591.12	protein_coding
	1:222617967-222617967	CCCCGC	upstream_gene_variant	MODIFIER	MIA3	ENSG00000154305	ENST00000344922.10	protein_coding
	1:222617967-222617967	CCCCGCCCCCGC	upstream_gene_variant	MODIFIER	MIA3	ENSG00000154305	ENST00000344922.10	protein_coding
	19:304172-304172	CTCAATACACCAAAGCACATTCTCATCAGACAC	downstream_gene_variant	MODIFIER	MIER2	ENSG00000105556	ENST00000264819.7	protein_coding
	3:75737906-75737906	A	upstream_gene_variant	MODIFIER	MIR4273	ENSG00000266396	ENST00000582824.1	miRNA
	16:2205803-2205803	G	intron_variant	MODIFIER	MLST8	ENSG00000167965	ENST00000569417.6	protein_coding
	5:41058137-41058137	A	stop_gained	HIGH	MROH2B	ENSG00000171495	ENST00000399564.5	protein_coding
	8:96246396-96246396	A	stop_gained	HIGH	MTERF3	ENSG00000156469	ENST00000287025.4	protein_coding
	1:155188868-155188868	G	intron_variant	MODIFIER	MUC1	ENSG00000185499	ENST00000620103.4	protein_coding
	7:100965345-100965345	A	upstream_gene_variant	MODIFIER	MUC12	ENSG00000205277	ENST00000536621.6	protein_coding
	7:100999297-100999297	A	missense_variant	MODERATE	MUC12	ENSG00000205277	ENST00000536621.6	protein_coding
	12:40432420-40432420	A	missense_variant	MODERATE	MUC19	ENSG00000205592	ENST00000454784.10	protein_coding_LoF
	11:1094638-1094659	-	downstream_gene_variant	MODIFIER	MUC2	ENSG00000198788	ENST00000675028.1	protein_coding
	11:1096054-1096054	T	downstream_gene_variant	MODIFIER	MUC2	ENSG00000198788	ENST00000675028.1	protein_coding
	11:1096112-1096112	G	downstream_gene_variant	MODIFIER	MUC2	ENSG00000198788	ENST00000675028.1	protein_coding
	11:1096825-1096825	T	downstream_gene_variant	MODIFIER	MUC2	ENSG00000198788	ENST00000675028.1	protein_coding
	11:1097050-1097050	G	downstream_gene_variant	MODIFIER	MUC2	ENSG00000198788	ENST00000675028.1	protein_coding
	11:1097559-1097564	-	downstream_gene_variant	MODIFIER	MUC2	ENSG00000198788	ENST00000675028.1	protein_coding
	11:1098644-1098644	A	downstream_gene_variant	MODIFIER	MUC2	ENSG00000198788	ENST00000675028.1	protein_coding
	11:1098645-1098645	G	downstream_gene_variant	MODIFIER	MUC2	ENSG00000198788	ENST00000675028.1	protein_coding
	7:100956539-100956539	C	missense_variant	MODERATE	MUC3A	ENSG00000169894	ENST00000379458.9	protein_coding
	7:100956991-100956991	G	missense_variant	MODERATE	MUC3A	ENSG00000169894	ENST00000379458.9	protein_coding
	7:100957003-100957003	T	synonymous_variant	LOW	MUC3A	ENSG00000169894	ENST00000379458.9	protein_coding
	7:100958296-100958326	-	inframe_deletion	MODERATE	MUC3A	ENSG00000169894	ENST00000379458.9	protein_coding
	7:100958466-100958466	C	synonymous_variant	LOW	MUC3A	ENSG00000169894	ENST00000379458.9	protein_coding
	7:100958510-100958510	G	missense_variant	MODERATE	MUC3A	ENSG00000169894	ENST00000379458.9	protein_coding
	7:100960544-100960544	T	missense_variant	MODERATE	MUC3A	ENSG00000169894	ENST00000379458.9	protein_coding
	7:100965345-100965345	A	missense_variant,splice_region_variant	MODERATE	MUC3A	ENSG00000169894	ENST00000379458.9	protein_coding
	3:195779285-195779285	C	missense_variant	MODERATE	MUC4	ENSG00000145113	ENST00000463781.8	protein_coding
	3:195779516-195779516	T	missense_variant	MODERATE	MUC4	ENSG00000145113	ENST00000463781.8	protein_coding
	3:195779628-195779628	A	synonymous_variant	LOW	MUC4	ENSG00000145113	ENST00000463781.8	protein_coding
	3:195780236-195780236	T	missense_variant	MODERATE	MUC4	ENSG00000145113	ENST00000463781.8	protein_coding
	3:195780350-195780350	A	missense_variant	MODERATE	MUC4	ENSG00000145113	ENST00000463781.8	protein_coding
	3:195780908-195780908	T	missense_variant	MODERATE	MUC4	ENSG00000145113	ENST00000463781.8	protein_coding
	3:195780956-195780956	A	missense_variant	MODERATE	MUC4	ENSG00000145113	ENST00000463781.8	protein_coding
	3:195780975-195780975	G	synonymous_variant	LOW	MUC4	ENSG00000145113	ENST00000463781.8	protein_coding
	3:195780987-195780987	T	synonymous_variant	LOW	MUC4	ENSG00000145113	ENST00000463781.8	protein_coding
	3:195781790-195781790	G	missense_variant	MODERATE	MUC4	ENSG00000145113	ENST00000463781.8	protein_coding
	3:195781796-195781796	C	missense_variant	MODERATE	MUC4	ENSG00000145113	ENST00000463781.8	protein_coding
	3:195781797-195781797	C	missense_variant	MODERATE	MUC4	ENSG00000145113	ENST00000463781.8	protein_coding
	3:195781799-195781799	G	missense_variant	MODERATE	MUC4	ENSG00000145113	ENST00000463781.8	protein_coding
	3:195781820-195781820	C	missense_variant	MODERATE	MUC4	ENSG00000145113	ENST00000463781.8	protein_coding
	3:195781887-195781887	G	synonymous_variant	LOW	MUC4	ENSG00000145113	ENST00000463781.8	protein_coding
	3:195781903-195781903	T	missense_variant	MODERATE	MUC4	ENSG00000145113	ENST00000463781.8	protein_coding
	3:195781906-195781906	G	missense_variant	MODERATE	MUC4	ENSG00000145113	ENST00000463781.8	protein_coding
	3:195781915-195781915	G	missense_variant	MODERATE	MUC4	ENSG00000145113	ENST00000463781.8	protein_coding
	3:195781918-195781918	T	missense_variant	MODERATE	MUC4	ENSG00000145113	ENST00000463781.8	protein_coding
	3:195781919-195781919	C	missense_variant	MODERATE	MUC4	ENSG00000145113	ENST00000463781.8	protein_coding
	3:195782085-195782085	G	missense_variant	MODERATE	MUC4	ENSG00000145113	ENST00000463781.8	protein_coding
	3:195782159-195782159	C	missense_variant	MODERATE	MUC4	ENSG00000145113	ENST00000463781.8	protein_coding
	3:195782174-195782174	G	missense_variant	MODERATE	MUC4	ENSG00000145113	ENST00000463781.8	protein_coding
	3:195782572-195782572	G	missense_variant	MODERATE	MUC4	ENSG00000145113	ENST00000463781.8	protein_coding
	3:195782605-195782605	G	missense_variant	MODERATE	MUC4	ENSG00000145113	ENST00000463781.8	protein_coding
	3:195783477-195783477	C	missense_variant	MODERATE	MUC4	ENSG00000145113	ENST00000463781.8	protein_coding
	3:195783696-195783696	G	synonymous_variant	LOW	MUC4	ENSG00000145113	ENST00000463781.8	protein_coding
	3:195783711-195783711	G	synonymous_variant	LOW	MUC4	ENSG00000145113	ENST00000463781.8	protein_coding
	3:195784391-195784391	G	missense_variant	MODERATE	MUC4	ENSG00000145113	ENST00000463781.8	protein_coding
	3:195784560-195784560	G	synonymous_variant	LOW	MUC4	ENSG00000145113	ENST00000463781.8	protein_coding
	3:195784676-195784676	T	missense_variant	MODERATE	MUC4	ENSG00000145113	ENST00000463781.8	protein_coding
	3:195785102-195785102	G	missense_variant	MODERATE	MUC4	ENSG00000145113	ENST00000463781.8	protein_coding
	3:195786542-195786542	GGTGGCGTGACCTGTGGATACTGAGGAATTGTCGGTGACAGGAAGAGGGGTGGCGTGACCGGTGGATGCTGAGGAAGTGCTGGTGACAGGAAGAGA	inframe_insertion	MODERATE	MUC4	ENSG00000145113	ENST00000463781.8	protein_coding
	3:195786692-195786692	C	missense_variant	MODERATE	MUC4	ENSG00000145113	ENST00000463781.8	protein_coding
	3:195786796-195786796	G	missense_variant	MODERATE	MUC4	ENSG00000145113	ENST00000463781.8	protein_coding
	3:195786955-195786955	A	missense_variant	MODERATE	MUC4	ENSG00000145113	ENST00000463781.8	protein_coding
	3:195786960-195786960	G	synonymous_variant	LOW	MUC4	ENSG00000145113	ENST00000463781.8	protein_coding
	3:195786975-195786975	G	missense_variant	MODERATE	MUC4	ENSG00000145113	ENST00000463781.8	protein_coding
	3:195786976-195786976	G	missense_variant	MODERATE	MUC4	ENSG00000145113	ENST00000463781.8	protein_coding
	3:195786980-195786980	C	missense_variant	MODERATE	MUC4	ENSG00000145113	ENST00000463781.8	protein_coding
	3:195786983-195786983	G	missense_variant	MODERATE	MUC4	ENSG00000145113	ENST00000463781.8	protein_coding
	3:195787003-195787003	G	missense_variant	MODERATE	MUC4	ENSG00000145113	ENST00000463781.8	protein_coding
	3:195788482-195788482	G	missense_variant	MODERATE	MUC4	ENSG00000145113	ENST00000463781.8	protein_coding
	3:195816281-195816281	G	upstream_gene_variant	MODIFIER	MUC4	ENSG00000145113	ENST00000463781.8	protein_coding
	3:195816487-195816487	C	upstream_gene_variant	MODIFIER	MUC4	ENSG00000145113	ENST00000463781.8	protein_coding
	3:195816552-195816552	C	upstream_gene_variant	MODIFIER	MUC4	ENSG00000145113	ENST00000463781.8	protein_coding
	3:195816659-195816659	C	upstream_gene_variant	MODIFIER	MUC4	ENSG00000145113	ENST00000463781.8	protein_coding
	11:1183193-1183193	C	missense_variant	MODERATE	MUC5AC	ENSG00000215182	ENST00000621226.2	protein_coding
	11:1017608-1017632	-	inframe_deletion	MODERATE	MUC6	ENSG00000184956	ENST00000421673.7	protein_coding
	11:1018012-1018012	G	missense_variant	MODERATE	MUC6	ENSG00000184956	ENST00000421673.7	protein_coding
	7:45083586-45083586	A	missense_variant	MODERATE	NACAD	ENSG00000136274	ENST00000490531.3	protein_coding
	7:45084338-45084338	C	synonymous_variant	LOW	NACAD	ENSG00000136274	ENST00000490531.3	protein_coding
	4:163140242-163140242	C	missense_variant	MODERATE	NAF1	ENSG00000145414	ENST00000274054.3	protein_coding
	1:16581452-16581452	T	synonymous_variant	LOW	NBPF1	ENSG00000219481	ENST00000430580.6	protein_coding
	1:16582713-16582713	G	missense_variant	MODERATE	NBPF1	ENSG00000219481	ENST00000430580.6	protein_coding
	1:146116923-146116923	A	missense_variant	MODERATE	NBPF10	ENSG00000271425	ENST00000583866.9	protein_coding
	1:148564682-148564682	T	missense_variant	MODERATE	NBPF14	ENSG00000270629	ENST00000619423.4	protein_coding
	1:149476042-149476042	G	missense_variant	MODERATE	NBPF19	ENSG00000271383	ENST00000651566.2	protein_coding
	1:149486155-149486155	A	missense_variant	MODERATE	NBPF19	ENSG00000271383	ENST00000651566.2	protein_coding
	1:120439538-120439538	G	missense_variant	MODERATE	NBPF8	ENSG00000270231	ENST00000698216.1	protein_coding
	1:120441486-120441486	C	missense_variant	MODERATE	NBPF8	ENSG00000270231	ENST00000698216.1	protein_coding
	1:120455446-120455446	G	synonymous_variant	LOW	NBPF8	ENSG00000270231	ENST00000698216.1	protein_coding
	2:241819348-241819348	C	downstream_gene_variant	MODIFIER	NEU4	ENSG00000204099	ENST00000407683.6	protein_coding
	2:241819374-241819374	C	downstream_gene_variant	MODIFIER	NEU4	ENSG00000204099	ENST00000407683.6	protein_coding
	2:241819375-241819375	C	downstream_gene_variant	MODIFIER	NEU4	ENSG00000204099	ENST00000407683.6	protein_coding
	2:241819709-241819709	G	downstream_gene_variant	MODIFIER	NEU4	ENSG00000204099	ENST00000407683.6	protein_coding
	9:14307516-14307516	C	missense_variant	MODERATE	NFIB	ENSG00000147862	ENST00000380953.6	protein_coding
	6:142133197-142133197	C	intron_variant	MODIFIER	NMBR	ENSG00000135577	ENST00000258042.2	protein_coding
	1:6545919-6545919	AAAA	intron_variant	MODIFIER	NOL9	ENSG00000162408	ENST00000377705.6	protein_coding
	1:6545919-6545919	A	intron_variant	MODIFIER	NOL9	ENSG00000162408	ENST00000377705.6	protein_coding
	1:148679543-148679543	CGC	5_prime_UTR_variant	MODIFIER	NOTCH2NLB	ENSG00000286019	ENST00000593495.4	protein_coding
	1:149476042-149476042	G	downstream_gene_variant	MODIFIER	NOTCH2NLC	ENSG00000286219	ENST00000650865.2	protein_coding
	16:30224565-30224565	T	synonymous_variant	LOW	NPIPB13	ENSG00000198064	ENST00000697092.1	protein_coding
	16:30225360-30225384	-	inframe_deletion	MODERATE	NPIPB13	ENSG00000198064	ENST00000697092.1	protein_coding
	16:30225360-30225384	GCTGAGGGTGGAGCTGAGGGTGGAGCTGAGGGTGGA	inframe_insertion	MODERATE	NPIPB13	ENSG00000198064	ENST00000697092.1	protein_coding
	16:30225638-30225638	G	missense_variant	MODERATE	NPIPB13	ENSG00000198064	ENST00000697092.1	protein_coding
	16:21404235-21404236	-	intron_variant	MODIFIER	NPIPB3	ENSG00000169246	ENST00000542817.1	protein_coding
	16:28342672-28342672	A	missense_variant	MODERATE	NPIPB6	ENSG00000198156	ENST00000695563.1	protein_coding
	1:161232815-161232815	A	synonymous_variant	LOW	NR1I3	ENSG00000143257	ENST00000367983.9	protein_coding
	1:51794846-51794846	T	missense_variant	MODERATE	NRDC	ENSG00000078618	ENST00000352171.12	protein_coding
	9:132242389-132242391	T	3_prime_UTR_variant	MODIFIER	NTNG2	ENSG00000196358	ENST00000393229.4	protein_coding
	9:132242389-132242391	-	3_prime_UTR_variant	MODIFIER	NTNG2	ENSG00000196358	ENST00000393229.4	protein_coding
	10:79850476-79850476	C	missense_variant	MODERATE	NUTM2E	ENSG00000228570	ENST00000429984.5	protein_coding
	X:154153051-154153051	T	missense_variant	MODERATE	OPN1LW	ENSG00000102076	ENST00000369951.9	protein_coding
	X:154153062-154153062	G	missense_variant	MODERATE	OPN1LW	ENSG00000102076	ENST00000369951.9	protein_coding
	X:154153068-154153068	T	missense_variant	MODERATE	OPN1LW	ENSG00000102076	ENST00000369951.9	protein_coding
	14:19713450-19713450	C	missense_variant	MODERATE	OR11H2	ENSG00000258453	ENST00000556246.3	protein_coding
	6:131700690-131700690	A	missense_variant	MODERATE	OR2A4	ENSG00000180658	ENST00000315453.4	protein_coding
	1:248638948-248638948	AGA	upstream_gene_variant	MODIFIER	OR2T11	ENSG00000279301	ENST00000641193.1	protein_coding
	1:248441241-248441241	T	upstream_gene_variant	MODIFIER	OR2T2	ENSG00000196240	ENST00000641925.2	protein_coding
	1:248638948-248638948	AGA	inframe_insertion	MODERATE	OR2T35	ENSG00000177151	ENST00000641268.1	protein_coding
	1:248441241-248441241	T	synonymous_variant	LOW	OR2T7	ENSG00000227152	ENST00000641057.1	protein_coding_LoF
	14:19976419-19976419	G	missense_variant	MODERATE	OR4K15	ENSG00000169488	ENST00000305051.6	protein_coding
	14:19869135-19869135	T	stop_gained	HIGH	OR4K3	ENSG00000176290	ENST00000425829.2	protein_coding_LoF
	15:22094788-22094788	G	synonymous_variant	LOW	OR4N4	ENSG00000183706	ENST00000328795.6	protein_coding
	2:240042070-240042070	G	downstream_gene_variant	MODIFIER	OR6B3	ENSG00000178586	ENST00000641019.2	protein_coding
	2:240042098-240042098	G	downstream_gene_variant	MODIFIER	OR6B3	ENSG00000178586	ENST00000641019.2	protein_coding
	4:8950090-8950090	G	non_coding_transcript_exon_variant	MODIFIER	OR7E85BP	ENSG00000197468	ENST00000508957.1	unprocessed_pseudogene
	11:124424453-124424453	A	missense_variant	MODERATE	OR8B4	ENSG00000280090	ENST00000356130.7	protein_coding
	11:73899211-73899212	-	frameshift_variant	HIGH	PAAF1	ENSG00000175575	ENST00000310571.8	protein_coding
	4:102901247-102901247	A	downstream_gene_variant	MODIFIER	PABPC1P7	ENSG00000250651	ENST00000413177.2	processed_pseudogene
	1:148870202-148870202	G	intron_variant	MODIFIER	PDE4DIP	ENSG00000178104	ENST00000695795.1	protein_coding
	3:73408259-73408259	G	intron_variant	MODIFIER	PDZRN3	ENSG00000121440	ENST00000263666.9	protein_coding
	1:980008-980008	C	missense_variant	MODERATE	PERM1	ENSG00000187642	ENST00000433179.4	protein_coding
	1:980015-980015	A	missense_variant	MODERATE	PERM1	ENSG00000187642	ENST00000433179.4	protein_coding
	1:980025-980025	G	synonymous_variant	LOW	PERM1	ENSG00000187642	ENST00000433179.4	protein_coding
	9:93671652-93671652	G	intron_variant	MODIFIER	PHF2	ENSG00000197724	ENST00000359246.9	protein_coding
	9:93671976-93671976	G	intron_variant	MODIFIER	PHF2	ENSG00000197724	ENST00000359246.9	protein_coding
	18:62715753-62715795	-	inframe_deletion	MODERATE	PHLPP1	ENSG00000081913	ENST00000262719.10	protein_coding
	16:30224565-30224565	T	downstream_gene_variant	MODIFIER	PLA2G10JP	ENSG00000261203	ENST00000563429.1	unprocessed_pseudogene
	16:30225360-30225384	-	downstream_gene_variant	MODIFIER	PLA2G10JP	ENSG00000261203	ENST00000563429.1	unprocessed_pseudogene
	16:30225360-30225384	GCTGAGGGTGGAGCTGAGGGTGGAGCTGAGGGTGGA	downstream_gene_variant	MODIFIER	PLA2G10JP	ENSG00000261203	ENST00000563429.1	unprocessed_pseudogene
	16:30225638-30225638	G	downstream_gene_variant	MODIFIER	PLA2G10JP	ENSG00000261203	ENST00000563429.1	unprocessed_pseudogene
	12:18701606-18701618	TCC	intron_variant	MODIFIER	PLCZ1	ENSG00000139151	ENST00000266505.12	protein_coding
	12:18701606-18701618	-	intron_variant	MODIFIER	PLCZ1	ENSG00000139151	ENST00000266505.12	protein_coding
	2:43764265-43764265	T	missense_variant	MODERATE	PLEKHH2	ENSG00000152527	ENST00000282406.9	protein_coding
	1:980008-980008	C	downstream_gene_variant	MODIFIER	PLEKHN1	ENSG00000187583	ENST00000379410.8	protein_coding
	1:980015-980015	A	downstream_gene_variant	MODIFIER	PLEKHN1	ENSG00000187583	ENST00000379410.8	protein_coding
	1:980025-980025	G	downstream_gene_variant	MODIFIER	PLEKHN1	ENSG00000187583	ENST00000379410.8	protein_coding
	19:4511513-4511513	G	missense_variant	MODERATE	PLIN4	ENSG00000167676	ENST00000301286.5	protein_coding
	19:4511713-4511713	C	synonymous_variant	LOW	PLIN4	ENSG00000167676	ENST00000301286.5	protein_coding
	19:4511718-4511718	C	missense_variant	MODERATE	PLIN4	ENSG00000167676	ENST00000301286.5	protein_coding
	19:4511725-4511725	C	synonymous_variant	LOW	PLIN4	ENSG00000167676	ENST00000301286.5	protein_coding
	2:189818067-189818067	G	missense_variant	MODERATE	PMS1	ENSG00000064933	ENST00000441310.7	protein_coding
	7:75422796-75422796	T	missense_variant	MODERATE	POM121C	ENSG00000272391	ENST00000615331.5	protein_coding
	7:75442509-75442509	T	intron_variant	MODIFIER	POM121C	ENSG00000272391	ENST00000615331.5	protein_coding
	21:13610631-13610631	G	missense_variant	MODERATE	POTED	ENSG00000166351	ENST00000299443.6	protein_coding
	14:19433942-19433942	C	synonymous_variant	LOW	POTEG	ENSG00000187537	ENST00000547848.5	protein_coding
	22:50433413-50433413	C	intron_variant	MODIFIER	PPP6R2	ENSG00000100239	ENST00000612753.5	protein_coding
	22:50433488-50433488	A	intron_variant	MODIFIER	PPP6R2	ENSG00000100239	ENST00000612753.5	protein_coding
	22:50433918-50433918	G	intron_variant	MODIFIER	PPP6R2	ENSG00000100239	ENST00000612753.5	protein_coding
	22:50434413-50434413	T	intron_variant	MODIFIER	PPP6R2	ENSG00000100239	ENST00000612753.5	protein_coding
	12:11267541-11267541	G	synonymous_variant	LOW	PRB3	ENSG00000197870	ENST00000538488.3	protein_coding
	12:11308615-11308615	C	missense_variant	MODERATE	PRB4	ENSG00000230657	ENST00000279575.7	protein_coding
	12:11308619-11308619	C	missense_variant	MODERATE	PRB4	ENSG00000230657	ENST00000279575.7	protein_coding
	12:11308682-11308682	C	missense_variant	MODERATE	PRB4	ENSG00000230657	ENST00000279575.7	protein_coding
	2:152663697-152663697	C	synonymous_variant	LOW	PRPF40A	ENSG00000196504	ENST00000545856.8	protein_coding
	1:171523323-171523323	A	missense_variant	MODERATE	PRRC2C	ENSG00000117523	ENST00000647382.2	protein_coding
	19:43253642-43253642	C	synonymous_variant	LOW	PSG9	ENSG00000183668	ENST00000270077.8	protein_coding
	9:15469969-15469969	T	synonymous_variant	LOW	PSIP1	ENSG00000164985	ENST00000380733.9	protein_coding
	20:3015851-3015851	T	splice_region_variant,synonymous_variant	LOW	PTPRA	ENSG00000132670	ENST00000399903.7	protein_coding
	9:2828742-2828742	A	missense_variant	MODERATE	PUM3	ENSG00000080608	ENST00000397885.3	protein_coding
	9:2838470-2838470	T	missense_variant	MODERATE	PUM3	ENSG00000080608	ENST00000397885.3	protein_coding
	8:51409126-51409126	T	missense_variant	MODERATE	PXDNL	ENSG00000147485	ENST00000356297.5	protein_coding
	14:35728484-35728484	C	missense_variant	MODERATE	RALGAPA1	ENSG00000174373	ENST00000680220.1	protein_coding
	7:22162428-22162428	T	missense_variant	MODERATE	RAPGEF5	ENSG00000136237	ENST00000665637.1	protein_coding
	7:102496609-102496616	-	frameshift_variant	HIGH	RASA4B	ENSG00000170667	ENST00000465829.6	protein_coding
	3:51391816-51391816	A	synonymous_variant	LOW	RBM15B	ENSG00000259956	ENST00000563281.2	protein_coding
	X:136877960-136877960	T	missense_variant	MODERATE	RBMX	ENSG00000147274	ENST00000320676.11	protein_coding
	X:136878071-136878071	T	missense_variant	MODERATE	RBMX	ENSG00000147274	ENST00000320676.11	protein_coding
	12:31987195-31987195	G	intron_variant	MODIFIER	RESF1	ENSG00000174718	ENST00000312561.9	protein_coding
	8:85737300-85737300	A	downstream_gene_variant	MODIFIER	REXO1L11P	ENSG00000275928	ENST00000620964.2	processed_pseudogene
	19:55772831-55772831	G	synonymous_variant	LOW	RFPL4AL1	ENSG00000229292	ENST00000341750.5	protein_coding
	19:55772831-55772831	G	upstream_gene_variant	MODIFIER	RFPL4AP1	ENSG00000255238	ENST00000530883.1	processed_pseudogene
	15:30405126-30405126	A	downstream_gene_variant	MODIFIER	RN7SL196P	ENSG00000274424	ENST00000614361.1	misc_RNA
	15:32598172-32598172	C	upstream_gene_variant	MODIFIER	RN7SL286P	ENSG00000277464	ENST00000616519.1	misc_RNA
	15:32603683-32603683	T	downstream_gene_variant	MODIFIER	RN7SL286P	ENSG00000277464	ENST00000616519.1	misc_RNA
	15:30141382-30141382	G	upstream_gene_variant	MODIFIER	RN7SL469P	ENSG00000277637	ENST00000621501.1	misc_RNA
	15:23361378-23361399	-	upstream_gene_variant	MODIFIER	RN7SL536P	ENSG00000278222	ENST00000612366.1	misc_RNA
	15:30092557-30092557	A	downstream_gene_variant	MODIFIER	RN7SL673P	ENSG00000273818	ENST00000616262.1	misc_RNA
	15:28703338-28703338	A	downstream_gene_variant	MODIFIER	RN7SL719P	ENSG00000274632	ENST00000620196.1	misc_RNA
	15:28703903-28703903	C	upstream_gene_variant	MODIFIER	RN7SL719P	ENSG00000274632	ENST00000620196.1	misc_RNA
	15:28705492-28705492	A	upstream_gene_variant	MODIFIER	RN7SL719P	ENSG00000274632	ENST00000620196.1	misc_RNA
	1:6545919-6545919	AAAA	downstream_gene_variant	MODIFIER	RNU6-731P	ENSG00000253022	ENST00000517213.1	snRNA
	1:6545919-6545919	A	downstream_gene_variant	MODIFIER	RNU6-731P	ENSG00000253022	ENST00000517213.1	snRNA
	16:11898019-11898019	C	intron_variant,non_coding_transcript_variant	MODIFIER	RSL1D1-DT	ENSG00000263307	ENST00000574364.2	lncRNA
	7:4129298-4129298	T	intron_variant	MODIFIER	SDK1	ENSG00000146555	ENST00000404826.7	protein_coding
	19:422033-422075	-	intron_variant	MODIFIER	SHC2	ENSG00000129946	ENST00000264554.11	protein_coding
	20:1611474-1611474	T	intron_variant	MODIFIER	SIRPB1	ENSG00000101307	ENST00000381605.9	protein_coding
	20:1611573-1611573	C	intron_variant	MODIFIER	SIRPB1	ENSG00000101307	ENST00000381605.9	protein_coding
	20:1611666-1611666	C	intron_variant	MODIFIER	SIRPB1	ENSG00000101307	ENST00000381605.9	protein_coding
	6:132787548-132787548	T	missense_variant	MODERATE	SLC18B1	ENSG00000146409	ENST00000275227.9	protein_coding
	11:63079981-63079981	C	missense_variant	MODERATE	SLC22A24	ENSG00000197658	ENST00000612278.4	protein_coding
	4:42018125-42018125	G	missense_variant	MODERATE	SLC30A9	ENSG00000014824	ENST00000264451.12	protein_coding
	14:61043206-61043206	C	synonymous_variant	LOW	SLC38A6	ENSG00000139974	ENST00000267488.9	protein_coding
	12:47780568-47780568	T	3_prime_UTR_variant	MODIFIER	SLC48A1	ENSG00000211584	ENST00000442218.3	protein_coding
	4:102901247-102901247	A	missense_variant	MODERATE	SLC9B1	ENSG00000164037	ENST00000296422.12	protein_coding
	7:56058385-56058385	C	upstream_gene_variant	MODIFIER	SNORA15	ENSG00000207168	ENST00000384439.1	snoRNA
	7:56058385-56058385	C	downstream_gene_variant	MODIFIER	SNORA22B	ENSG00000206603	ENST00000383876.1	snoRNA
	X:136877960-136877960	T	downstream_gene_variant	MODIFIER	SNORD61	ENSG00000206979	ENST00000384252.1	snoRNA
	X:136878071-136878071	T	downstream_gene_variant	MODIFIER	SNORD61	ENSG00000206979	ENST00000384252.1	snoRNA
	8:120571363-120571363	A	intron_variant	MODIFIER	SNTB1	ENSG00000172164	ENST00000517992.2	protein_coding
	2:27368445-27368445	T	upstream_gene_variant	MODIFIER	SNX17	ENSG00000115234	ENST00000233575.7	protein_coding
	11:121480796-121480796	A	intron_variant	MODIFIER	SORL1	ENSG00000137642	ENST00000260197.12	protein_coding
	9:88135378-88135378	A	intron_variant	MODIFIER	SPATA31C2	ENSG00000177910	ENST00000324915.6	protein_coding
	7:76533992-76533992	A	missense_variant	MODERATE	SPDYE16	ENSG00000185040	ENST00000633306.2	protein_coding
	1:153003182-153003206	-	inframe_deletion	MODERATE	SPRR3	ENSG00000163209	ENST00000295367.5	protein_coding
	1:43772030-43772032	T	intron_variant	MODIFIER	ST3GAL3	ENSG00000126091	ENST00000347631.8	protein_coding
	1:43772030-43772032	-	intron_variant	MODIFIER	ST3GAL3	ENSG00000126091	ENST00000347631.8	protein_coding
	3:67376487-67376487	C	intron_variant	MODIFIER	SUCLG2	ENSG00000172340	ENST00000307227.10	protein_coding
	16:28608799-28608799	T	synonymous_variant	LOW	SULT1A1	ENSG00000196502	ENST00000314752.12	protein_coding
	7:847748-847748	A	intron_variant	MODIFIER	SUN1	ENSG00000164828	ENST00000401592.6	protein_coding
	7:848084-848084	CCTGGGGGTTACTCCGCAGTACCCTCTCCGGGATCC	intron_variant	MODIFIER	SUN1	ENSG00000164828	ENST00000401592.6	protein_coding
	9:93075740-93075741	-	intron_variant	MODIFIER	SUSD3	ENSG00000157303	ENST00000375472.8	protein_coding
	8:119831725-119831725	C	missense_variant	MODERATE	TAF2	ENSG00000064313	ENST00000378164.7	protein_coding
	4:16213828-16213828	T	synonymous_variant	LOW	TAPT1	ENSG00000169762	ENST00000405303.7	protein_coding
	6:121299462-121299462	T	missense_variant	MODERATE	TBC1D32	ENSG00000146350	ENST00000398212.7	protein_coding
	4:48170249-48170249	A	splice_region_variant,synonymous_variant	LOW	TEC	ENSG00000135605	ENST00000381501.8	protein_coding
	5:6714154-6714154	T	synonymous_variant	LOW	TENT4A	ENSG00000112941	ENST00000230859.8	protein_coding
	11:68745075-68745075	G	missense_variant	MODERATE	TESMIN	ENSG00000132749	ENST00000255087.10	protein_coding
	4:163514113-163514113	C	missense_variant	MODERATE	TMA16	ENSG00000198498	ENST00000358572.10	protein_coding
	X:149775127-149775127	T	downstream_gene_variant	MODIFIER	TMEM185AP1	ENSG00000235254	ENST00000524311.1	unprocessed_pseudogene
	11:694949-694979	-	upstream_gene_variant	MODIFIER	TMEM80	ENSG00000177042	ENST00000397510.9	protein_coding
	7:5390358-5390360	-	intron_variant	MODIFIER	TNRC18	ENSG00000182095	ENST00000430969.6	protein_coding
	7:5390358-5390360	A	intron_variant	MODIFIER	TNRC18	ENSG00000182095	ENST00000430969.6	protein_coding
	1:161232815-161232815	A	downstream_gene_variant	MODIFIER	TOMM40L	ENSG00000158882	ENST00000367988.8	protein_coding
	2:1537022-1537022	C	intron_variant	MODIFIER	TPO	ENSG00000115705	ENST00000329066.9	protein_coding
	21:10542440-10542440	A	synonymous_variant	LOW	TPTE	ENSG00000274391	ENST00000618007.5	protein_coding
	7:142308960-142308960	G	missense_variant	MODERATE	TRBV3-1	ENSG00000237702	ENST00000390387.3	TR_V_gene
	7:142308962-142308962	C	missense_variant	MODERATE	TRBV3-1	ENSG00000237702	ENST00000390387.3	TR_V_gene
	7:142308976-142308976	T	missense_variant	MODERATE	TRBV3-1	ENSG00000237702	ENST00000390387.3	TR_V_gene
	7:142308980-142308980	T	synonymous_variant	LOW	TRBV3-1	ENSG00000237702	ENST00000390387.3	TR_V_gene
	7:142308960-142308960	G	upstream_gene_variant	MODIFIER	TRBV4-1	ENSG00000211710	ENST00000390357.3	TR_V_gene
	7:142308962-142308962	C	upstream_gene_variant	MODIFIER	TRBV4-1	ENSG00000211710	ENST00000390357.3	TR_V_gene
	7:142308976-142308976	T	upstream_gene_variant	MODIFIER	TRBV4-1	ENSG00000211710	ENST00000390357.3	TR_V_gene
	7:142308980-142308980	T	upstream_gene_variant	MODIFIER	TRBV4-1	ENSG00000211710	ENST00000390357.3	TR_V_gene
	1:155188868-155188868	G	downstream_gene_variant	MODIFIER	TRIM46	ENSG00000163462	ENST00000334634.9	protein_coding
	11:89915029-89915029	T	missense_variant	MODERATE	TRIM49D1	ENSG00000223417	ENST00000420869.3	protein_coding
	11:89973754-89973754	G	synonymous_variant	LOW	TRIM64	ENSG00000204450	ENST00000533122.4	protein_coding
	7:72966121-72966121	G	missense_variant	MODERATE	TRIM74	ENSG00000155428	ENST00000285805.3	protein_coding
	8:142279959-142279959	T	intron_variant	MODIFIER	TSNARE1	ENSG00000171045	ENST00000524325.6	protein_coding
	6:80007991-80007995	-	frameshift_variant	HIGH	TTK	ENSG00000112742	ENST00000369798.7	protein_coding
	6:80007995-80007995	CCCC	frameshift_variant	HIGH	TTK	ENSG00000112742	ENST00000369798.7	protein_coding
	2:178662395-178662395	C	missense_variant	MODERATE	TTN	ENSG00000155657	ENST00000589042.5	protein_coding
	2:178662395-178662395	C	intron_variant,non_coding_transcript_variant	MODIFIER	TTN-AS1	ENSG00000237298	ENST00000659121.1	lncRNA
	X:47199046-47199048	-	splice_acceptor_variant,coding_sequence_variant	HIGH	UBA1	ENSG00000130985	ENST00000335972.11	protein_coding
	X:47199051-47199051	G	missense_variant	MODERATE	UBA1	ENSG00000130985	ENST00000335972.11	protein_coding
	16:4609869-4609869	C	missense_variant	MODERATE	UBALD1	ENSG00000153443	ENST00000283474.12	protein_coding
	13:95863693-95863693	C	missense_variant	MODERATE	UGGT2	ENSG00000102595	ENST00000376747.8	protein_coding
	13:95940001-95940001	C	missense_variant	MODERATE	UGGT2	ENSG00000102595	ENST00000376747.8	protein_coding
	8:12133179-12133179	G	downstream_gene_variant	MODIFIER	USP17L2	ENSG00000223443	ENST00000333796.4	protein_coding
	4:9272878-9272879	-	downstream_gene_variant	MODIFIER	USP17L22	ENSG00000248933	ENST00000511280.1	protein_coding
	4:9272878-9272879	-	frameshift_variant	HIGH	USP17L23	ENSG00000250913	ENST00000506619.2	protein_coding
	4:9354566-9354566	A	downstream_gene_variant	MODIFIER	USP17L28	ENSG00000231051	ENST00000504543.1	protein_coding
	4:9354582-9354582	T	downstream_gene_variant	MODIFIER	USP17L28	ENSG00000231051	ENST00000504543.1	protein_coding
	4:9354566-9354566	A	missense_variant	MODERATE	USP17L29	ENSG00000231637	ENST00000511681.1	protein_coding
	4:9354582-9354582	T	synonymous_variant	LOW	USP17L29	ENSG00000231637	ENST00000511681.1	protein_coding
	8:12133179-12133179	G	synonymous_variant	LOW	USP17L7	ENSG00000226430	ENST00000530447.5	protein_coding
	4:9354566-9354566	A	upstream_gene_variant	MODIFIER	USP17L9P	ENSG00000251694	ENST00000508843.1	unprocessed_pseudogene
	4:9354582-9354582	T	upstream_gene_variant	MODIFIER	USP17L9P	ENSG00000251694	ENST00000508843.1	unprocessed_pseudogene
	X:6533758-6533758	GTTCTTCCATCTCGCTCTCCTGACTCAGTGGTTCCTCCACCTGGCTCTCCTGACTCAGTG	inframe_insertion	MODERATE	VCX3A	ENSG00000169059	ENST00000381089.7	protein_coding
	X:8466063-8466064	-	frameshift_variant	HIGH	VCX3B	ENSG00000205642	ENST00000381032.6	protein_coding
	3:184929625-184929625	C	synonymous_variant	LOW	VPS8	ENSG00000156931	ENST00000625842.3	protein_coding
	19:37894542-37894542	T	synonymous_variant	LOW	WDR87	ENSG00000171804	ENST00000447313.7	protein_coding
	4:68337916-68337917	-	splice_polypyrimidine_tract_variant,intron_variant	LOW	YTHDC1	ENSG00000083896	ENST00000344157.9	protein_coding
	18:62523553-62523553	CCG	inframe_insertion	MODERATE	ZCCHC2	ENSG00000141664	ENST00000269499.10	protein_coding
	5:837373-837373	A	missense_variant	MODERATE	ZDHHC11	ENSG00000188818	ENST00000283441.13	protein_coding
	4:112618813-112618813	C	missense_variant	MODERATE	ZGRF1	ENSG00000138658	ENST00000505019.6	protein_coding
	1:35387562-35387562	G	missense_variant	MODERATE	ZMYM4	ENSG00000146463	ENST00000314607.11	protein_coding
	19:21974141-21974141	A	missense_variant	MODERATE	ZNF208	ENSG00000160321	ENST00000397126.9	protein_coding
	19:21423627-21423627	T	missense_variant	MODERATE	ZNF493	ENSG00000196268	ENST00000392288.7	protein_coding
	8:124976550-124976550	C	synonymous_variant	LOW	ZNF572	ENSG00000180938	ENST00000319286.6	protein_coding
	3:75737906-75737906	A	missense_variant	MODERATE	ZNF717	ENSG00000227124	ENST00000652011.2	protein_coding
	19:23222655-23222655	G	synonymous_variant	LOW	ZNF724	ENSG00000196081	ENST00000418100.6	protein_coding
	16:89233098-89233098	T	3_prime_UTR_variant	MODIFIER	ZNF778	ENSG00000170100	ENST00000433976.7	protein_coding
	16:89233282-89233282	T	3_prime_UTR_variant	MODIFIER	ZNF778	ENSG00000170100	ENST00000433976.7	protein_coding
	16:89233422-89233422	G	3_prime_UTR_variant	MODIFIER	ZNF778	ENSG00000170100	ENST00000433976.7	protein_coding
	16:89233466-89233466	A	3_prime_UTR_variant	MODIFIER	ZNF778	ENSG00000170100	ENST00000433976.7	protein_coding
	16:89233468-89233468	A	3_prime_UTR_variant	MODIFIER	ZNF778	ENSG00000170100	ENST00000433976.7	protein_coding
	16:89233482-89233482	G	3_prime_UTR_variant	MODIFIER	ZNF778	ENSG00000170100	ENST00000433976.7	protein_coding
	16:89233491-89233491	G	3_prime_UTR_variant	MODIFIER	ZNF778	ENSG00000170100	ENST00000433976.7	protein_coding
	9:154795-154795	C	splice_region_variant,synonymous_variant	LOW	ZNG1A	ENSG00000172785	ENST00000356521.9	protein_coding
	9:68297757-68297757	C	synonymous_variant	LOW	ZNG1C	ENSG00000196873	ENST00000360171.11	protein_coding
	9:65737152-65737152	A	downstream_gene_variant	MODIFIER	ZNG1E	ENSG00000147996	ENST00000382405.8	protein_coding
	2:186828256-186828256	C	missense_variant	MODERATE	ZSWIM2	ENSG00000163012	ENST00000295131.3	protein_coding
	2:186828276-186828276	T	missense_variant	MODERATE	ZSWIM2	ENSG00000163012	ENST00000295131.3	protein_coding
	2:186828317-186828317	T	synonymous_variant	LOW	ZSWIM2	ENSG00000163012	ENST00000295131.3	protein_coding
	2:186828377-186828377	T	synonymous_variant	LOW	ZSWIM2	ENSG00000163012	ENST00000295131.3	protein_coding

## Sheet: Table S2
Supplemental Table 2. Global quantitative proteomics screen WT and M41V THP1 cells
Note:	2236 total protein sorted from lowest to highest P value
	Protein description	Protein Accessions	Gene symbol	Abundance Ratio: (M41V/WT)	P Value
	Protein S100-A9 OS=Homo sapiens OX=9606 GN=S100A9 PE=1 SV=1	P06702	S100A9	2.984	1e-17
	Myristoylated alanine-rich C-kinase substrate OS=Homo sapiens OX=9606 GN=MARCKS PE=1 SV=4	P29966	MARCKS	0.341	1e-17
	Chitinase-3-like protein 1 OS=Homo sapiens OX=9606 GN=CHI3L1 PE=1 SV=2	P36222	CHI3L1	0.22	1e-17
	Cytoskeleton-associated protein 4 OS=Homo sapiens OX=9606 GN=CKAP4 PE=1 SV=2	Q07065	CKAP4	0.193	1e-17
	Protein S100-A8 OS=Homo sapiens OX=9606 GN=S100A8 PE=1 SV=1	P05109	S100A8	2.653	1.02807e-13
	Purine nucleoside phosphorylase OS=Homo sapiens OX=9606 GN=PNP PE=1 SV=2	P00491	PNP	0.41	5.53557e-13
	Isochorismatase domain-containing protein 1 OS=Homo sapiens OX=9606 GN=ISOC1 PE=1 SV=3	Q96CN7	ISOC1	0.299	1.48437e-12
	General transcription factor IIE subunit 1 OS=Homo sapiens OX=9606 GN=GTF2E1 PE=1 SV=2	P29083	GTF2E1	3.772	1.54221e-11
	Acyl-coenzyme A thioesterase 1 OS=Homo sapiens OX=9606 GN=ACOT1 PE=1 SV=1	Q86TX2	ACOT1	0.443	1.77209e-11
	Allograft inflammatory factor 1 OS=Homo sapiens OX=9606 GN=AIF1 PE=1 SV=1	P55008	AIF1	0.421	2.10028e-11
	40S ribosomal protein S4, Y isoform 1 OS=Homo sapiens OX=9606 GN=RPS4Y1 PE=1 SV=2	P22090	RPS4Y1	0.293	1.24122e-10
	Destrin OS=Homo sapiens OX=9606 GN=DSTN PE=1 SV=3	P60981	DSTN	0.438	1.39195e-10
	Phosphoenolpyruvate carboxykinase [GTP], mitochondrial OS=Homo sapiens OX=9606 GN=PCK2 PE=1 SV=4	Q16822	PCK2	2.33	4.79758e-10
	Hemoglobin subunit alpha OS=Homo sapiens GN=HBA1 PE=1 SV=2	P69905	HBA1; HBA2	2.218	5.63594e-09
	Hemoglobin subunit delta OS=Homo sapiens OX=9606 GN=HBD PE=1 SV=2	P02042	HBD	2.159	5.97418e-09
	PDZ and LIM domain protein 1 OS=Homo sapiens OX=9606 GN=PDLIM1 PE=1 SV=4	O00151	PDLIM1	0.526	6.46229e-09
	Myeloblastin OS=Homo sapiens OX=9606 GN=PRTN3 PE=1 SV=3	P24158	PRTN3	0.469	1.26582e-08
	DNA-(apurinic or apyrimidinic site) endonuclease OS=Homo sapiens OX=9606 GN=APEX1 PE=1 SV=2	P27695	APEX1	0.501	1.42224e-08
	Cathepsin D OS=Homo sapiens GN=CTSD PE=1 SV=1	P07339	CTSD	0.525	1.97243e-08
	Annexin A6 OS=Homo sapiens OX=9606 GN=ANXA6 PE=1 SV=3	P08133	ANXA6	0.52	7.32786e-08
	5'-3' exonuclease PLD4 OS=Homo sapiens OX=9606 GN=PLD4 PE=2 SV=2	Q96BZ4	PLD4	0.548	9.62068e-08
	Costars family protein ABRACL OS=Homo sapiens OX=9606 GN=ABRACL PE=1 SV=1	Q9P1F3	ABRACL	0.56	8.39602e-07
	Microsomal glutathione S-transferase 3 OS=Homo sapiens OX=9606 GN=MGST3 PE=1 SV=1	O14880	MGST3	0.315	1.49344e-06
	Histone H3.2 OS=Homo sapiens OX=9606 GN=H3C15 PE=1 SV=3	Q71DI3	H3C13; H3C14; H3C15	0.487	2.33722e-06
	Lysozyme C OS=Homo sapiens GN=LYZ PE=1 SV=1	P61626	LYZ	0.583	2.4978e-06
	Putative heat shock protein HSP 90-beta 4 OS=Homo sapiens OX=9606 GN=HSP90AB4P PE=5 SV=1	Q58FF6	HSP90AB4P	0.508	3.19939e-06
	Fructose-1,6-bisphosphatase 1 OS=Homo sapiens OX=9606 GN=FBP1 PE=1 SV=5	P09467	FBP1	0.349	4.31883e-06
	Acetyl-CoA acetyltransferase, cytosolic OS=Homo sapiens OX=9606 GN=ACAT2 PE=1 SV=2	Q9BWD1	ACAT2	0.607	5.35731e-06
	Isoform 2 of Annexin A4 OS=Homo sapiens OX=9606 GN=ANXA4	P09525-2	ANXA4	1.803	9.48935e-06
	Glutathione S-transferase Mu 3 OS=Homo sapiens OX=9606 GN=GSTM3 PE=1 SV=3	P21266	GSTM3	1.849	1.03318e-05
	Synaptic vesicle membrane protein VAT-1 homolog OS=Homo sapiens OX=9606 GN=VAT1 PE=1 SV=2	Q99536	VAT1	0.615	1.0944e-05
	V-type proton ATPase subunit E 2 OS=Homo sapiens OX=9606 GN=ATP6V1E2 PE=1 SV=1	Q96A05	ATP6V1E2	0.252	1.28262e-05
	Retinoid-inducible serine carboxypeptidase OS=Homo sapiens OX=9606 GN=SCPEP1 PE=1 SV=1	Q9HB40	SCPEP1	0.439	2.14277e-05
	Calpain-2 catalytic subunit OS=Homo sapiens OX=9606 GN=CAPN2 PE=1 SV=6	P17655	CAPN2	0.62	2.48668e-05
	Integrin alpha-L OS=Homo sapiens OX=9606 GN=ITGAL PE=1 SV=3	P20701	ITGAL	0.627	4.3689e-05
	Cleavage stimulation factor subunit 2 tau variant OS=Homo sapiens OX=9606 GN=CSTF2T PE=1 SV=1	Q9H0L4	CSTF2T	3.52	7.89042e-05
	Azurocidin OS=Homo sapiens OX=9606 GN=AZU1 PE=1 SV=3	P20160	AZU1	0.549	8.3101e-05
	Unconventional myosin-Ig OS=Homo sapiens OX=9606 GN=MYO1G PE=1 SV=2	B0I1T2	MYO1G	0.633	8.53415e-05
	Choline transporter-like protein 1 OS=Homo sapiens OX=9606 GN=SLC44A1 PE=1 SV=1	Q8WWI5	SLC44A1	0.566	9.60453e-05
	Cohesin subunit SA-1 OS=Homo sapiens OX=9606 GN=STAG1 PE=1 SV=3	Q8WVM7	STAG1	0.313	0.000110549
	Annexin A2 OS=Homo sapiens OX=9606 GN=ANXA2 PE=1 SV=2	P07355	ANXA2	1.713	0.000120559
	Lysophosphatidylcholine acyltransferase 1 OS=Homo sapiens OX=9606 GN=LPCAT1 PE=1 SV=2	Q8NF37	LPCAT1	0.434	0.000122364
	Phosphatidylserine lipase ABHD16A OS=Homo sapiens OX=9606 GN=ABHD16A PE=1 SV=3	O95870	ABHD16A	0.579	0.000169096
	Cytochrome b-c1 complex subunit 2, mitochondrial OS=Homo sapiens OX=9606 GN=UQCRC2 PE=1 SV=3	P22695	UQCRC2	1.693	0.000175415
	Galectin-3 OS=Homo sapiens OX=9606 GN=LGALS3 PE=1 SV=5	P17931	LGALS3	0.547	0.000202753
	Eukaryotic initiation factor 4A-II OS=Homo sapiens OX=9606 GN=EIF4A2 PE=1 SV=2	Q14240	EIF4A2	1.719	0.000256274
	Annexin A4 OS=Homo sapiens OX=9606 GN=ANXA4 PE=1 SV=4	P09525	ANXA4	1.671	0.000259689
	Cytochrome b-c1 complex subunit 1, mitochondrial OS=Homo sapiens OX=9606 GN=UQCRC1 PE=1 SV=3	P31930	UQCRC1	1.663	0.000299551
	Cold-inducible RNA-binding protein OS=Homo sapiens OX=9606 GN=CIRBP PE=1 SV=1	Q14011	CIRBP	0.443	0.000316901
	Calreticulin OS=Homo sapiens OX=9606 GN=CALR PE=1 SV=1	P27797	CALR	0.656	0.000347733
	Zinc finger MYM-type protein 3 OS=Homo sapiens OX=9606 GN=ZMYM3 PE=1 SV=2	Q14202	ZMYM3	0.379	0.000437891
	Galectin-1 OS=Homo sapiens OX=9606 GN=LGALS1 PE=1 SV=2	P09382	LGALS1	0.663	0.000476958
	BRO1 domain-containing protein BROX OS=Homo sapiens OX=9606 GN=BROX PE=1 SV=1	Q5VW32	BROX	0.679	0.000479404
	Bystin OS=Homo sapiens OX=9606 GN=BYSL PE=1 SV=3	Q13895	BYSL	2.005	0.000576433
	CapZ-interacting protein OS=Homo sapiens OX=9606 GN=RCSD1 PE=1 SV=1	Q6JBY9	RCSD1	0.691	0.000645365
	Heterogeneous nuclear ribonucleoprotein L-like OS=Homo sapiens OX=9606 GN=HNRNPLL PE=1 SV=1	Q8WVV9	HNRNPLL	0.566	0.000666067
	Spliceosome-associated protein CWC27 homolog OS=Homo sapiens OX=9606 GN=CWC27 PE=1 SV=1	Q6UX04	CWC27	0.583	0.000684686
	Gasdermin-D OS=Homo sapiens OX=9606 GN=GSDMD PE=1 SV=1	P57764	GSDMD	0.394	0.000696573
	Integrin beta-2 OS=Homo sapiens OX=9606 GN=ITGB2 PE=1 SV=2	P05107		0.674	0.000744467
	Volume-regulated anion channel subunit LRRC8C OS=Homo sapiens OX=9606 GN=LRRC8C PE=1 SV=2	Q8TDW0	LRRC8C	0.451	0.000940817
	Calpain small subunit 1 OS=Homo sapiens OX=9606 GN=CAPNS1 PE=1 SV=1	P04632	CAPNS1	0.702	0.000948291
	Carbonic anhydrase 2 OS=Homo sapiens GN=CA2 PE=1 SV=2	P00918	CA2	1.593	0.00103015
	28S ribosomal protein S5, mitochondrial OS=Homo sapiens OX=9606 GN=MRPS5 PE=1 SV=2	P82675	MRPS5	2.139	0.00110545
	Protein FAM107B OS=Homo sapiens OX=9606 GN=FAM107B PE=1 SV=1	Q9H098	FAM107B	0.691	0.00110826
	Elongation factor 1-alpha 2 OS=Homo sapiens OX=9606 GN=EEF1A2 PE=1 SV=1	Q05639	EEF1A2	2.598	0.00118856
	Adenylosuccinate synthetase isozyme 2 OS=Homo sapiens OX=9606 GN=ADSS2 PE=1 SV=3	P30520	ADSS2	0.697	0.00130938
	SH3 domain-binding glutamic acid-rich-like protein 3 OS=Homo sapiens OX=9606 GN=SH3BGRL3 PE=1 SV=1	Q9H299	SH3BGRL3	0.701	0.00135116
	N-acylneuraminate cytidylyltransferase OS=Homo sapiens OX=9606 GN=CMAS PE=1 SV=2	Q8NFW8	CMAS	1.684	0.00138712
	Metalloproteinase inhibitor 3 OS=Homo sapiens OX=9606 GN=TIMP3 PE=1 SV=2	P35625	TIMP3	1.703	0.00162986
	Ribonuclease T2 OS=Homo sapiens OX=9606 GN=RNASET2 PE=1 SV=2	O00584	RNASET2	0.694	0.00165457
	Isoform M1 of Pyruvate kinase PKM OS=Homo sapiens OX=9606 GN=PKM	P14618-2	PKM	0.496	0.00174498
	Tumor protein D52 OS=Homo sapiens OX=9606 GN=TPD52 PE=1 SV=2	P55327	TPD52	0.704	0.00185999
	Guanylate kinase OS=Homo sapiens OX=9606 GN=GUK1 PE=1 SV=2	Q16774	GUK1	0.604	0.0018689
	Cell division control protein 42 homolog OS=Homo sapiens OX=9606 GN=CDC42 PE=1 SV=2	P60953	CDC42	0.727	0.00217393
	Protein FAM114A2 OS=Homo sapiens OX=9606 GN=FAM114A2 PE=1 SV=4	Q9NRY5	FAM114A2	0.437	0.00223991
	Ras-related protein Rab-32 OS=Homo sapiens OX=9606 GN=RAB32 PE=1 SV=3	Q13637	RAB32	0.652	0.00226423
	Cytochrome c oxidase subunit 4 isoform 1, mitochondrial OS=Homo sapiens OX=9606 GN=COX4I1 PE=1 SV=1	P13073	COX4I1	1.532	0.00261658
	Serine/threonine-protein phosphatase 1 regulatory subunit 10 OS=Homo sapiens OX=9606 GN=PPP1R10 PE=1 SV=1	Q96QC0	PPP1R10	0.444	0.00266193
	Hydroxysteroid dehydrogenase-like protein 2 OS=Homo sapiens OX=9606 GN=HSDL2 PE=1 SV=1	Q6YN16	HSDL2	0.606	0.0027515
	Protein CREG1 OS=Homo sapiens OX=9606 GN=CREG1 PE=1 SV=1	O75629	CREG1	0.631	0.00311959
	GEM-interacting protein OS=Homo sapiens OX=9606 GN=GMIP PE=1 SV=2	Q9P107	GMIP	1.972	0.00326414
	CD82 antigen OS=Homo sapiens OX=9606 GN=CD82 PE=1 SV=1	P27701	CD82	0.618	0.00342145
	Rho guanine nucleotide exchange factor 11 OS=Homo sapiens OX=9606 GN=ARHGEF11 PE=1 SV=1	O15085	ARHGEF11	2.527	0.00386541
	Palmitoyl-protein thioesterase 1 OS=Homo sapiens OX=9606 GN=PPT1 PE=1 SV=1	P50897	PPT1	0.718	0.00399436
	Ras-related protein Rab-4A OS=Homo sapiens OX=9606 GN=RAB4A PE=1 SV=3	P20338	RAB4A	0.679	0.0039966
	Isoform SERCA3B of Sarcoplasmic/endoplasmic reticulum calcium ATPase 3 OS=Homo sapiens OX=9606 GN=ATP2A3	Q93084-1	ATP2A3	0.587	0.00414841
	Platelet endothelial cell adhesion molecule OS=Homo sapiens OX=9606 GN=PECAM1 PE=1 SV=2	P16284	PECAM1	0.7	0.00416395
	Nuclear factor NF-kappa-B p105 subunit OS=Homo sapiens OX=9606 GN=NFKB1 PE=1 SV=2	P19838	NFKB1	1.773	0.00425196
	Vimentin OS=Homo sapiens OX=9606 GN=VIM PE=1 SV=4	P08670	VIM	1.506	0.00438075
	Acyl-CoA-binding protein OS=Homo sapiens OX=9606 GN=DBI PE=1 SV=2	P07108	DBI	0.723	0.00462175
	Rho GTPase-activating protein 17 OS=Homo sapiens OX=9606 GN=ARHGAP17 PE=1 SV=1	Q68EM7	ARHGAP17	0.675	0.00464958
	Formin-like protein 1 OS=Homo sapiens OX=9606 GN=FMNL1 PE=1 SV=3	O95466	FMNL1	0.68	0.00497432
	Isoform 2 of ATPase family AAA domain-containing protein 3A OS=Homo sapiens OX=9606 GN=ATAD3A	Q9NVI7-2	ATAD3A	1.49	0.00507411
	Histone H1.10 OS=Homo sapiens OX=9606 GN=H1-10 PE=1 SV=1	Q92522	H1-10	1.511	0.0053093
	Signal recognition particle 14 kDa protein OS=Homo sapiens OX=9606 GN=SRP14 PE=1 SV=2	P37108	SRP14	0.742	0.00533994
	Dihydropyrimidinase-related protein 2 OS=Homo sapiens OX=9606 GN=DPYSL2 PE=1 SV=1	Q16555	DPYSL2	0.729	0.00578523
	Double-strand break repair protein MRE11 OS=Homo sapiens OX=9606 GN=MRE11 PE=1 SV=3	P49959	MRE11	0.672	0.00590154
	DNA polymerase epsilon subunit 3 OS=Homo sapiens OX=9606 GN=POLE3 PE=1 SV=1	Q9NRF9	POLE3	0.665	0.00630394
	E3 ubiquitin-protein ligase HUWE1 OS=Homo sapiens OX=9606 GN=HUWE1 PE=1 SV=3	Q7Z6Z7	HUWE1	1.467	0.00698778
	Methyl-CpG-binding domain protein 3 OS=Homo sapiens OX=9606 GN=MBD3 PE=1 SV=1	O95983	MBD3	0.561	0.00699998
	Programmed cell death protein 6 OS=Homo sapiens OX=9606 GN=PDCD6 PE=1 SV=1	O75340	PDCD6	0.746	0.00701103
	Proline-rich protein PRCC OS=Homo sapiens OX=9606 GN=PRCC PE=1 SV=1	Q92733	PRCC	0.481	0.00702966
	Ras GTPase-activating-like protein IQGAP2 OS=Homo sapiens OX=9606 GN=IQGAP2 PE=1 SV=4	Q13576	IQGAP2	2.216	0.00704517
	LIM and SH3 domain protein 1 OS=Homo sapiens OX=9606 GN=LASP1 PE=1 SV=2	Q14847	LASP1	0.748	0.00707792
	Interferon regulatory factor 3 OS=Homo sapiens OX=9606 GN=IRF3 PE=1 SV=1	Q14653	IRF3	0.604	0.00738467
	Signal transducer and activator of transcription 3 OS=Homo sapiens OX=9606 GN=STAT3 PE=1 SV=2	P40763	STAT3	0.526	0.00739035
	Zyxin OS=Homo sapiens OX=9606 GN=ZYX PE=1 SV=1	Q15942	ZYX	0.738	0.00757112
	Nucleolar RNA helicase 2 OS=Homo sapiens OX=9606 GN=DDX21 PE=1 SV=5	Q9NR30	DDX21	1.456	0.00779195
	Histone H3.1 OS=Homo sapiens OX=9606 GN=H3C1 PE=1 SV=2	P68431	H3C1; H3C10; H3C11; H3C12; H3C2; H3C3; H3C4; H3C6; H3C7; H3C8	0.739	0.00779684
	Histone deacetylase 6 OS=Homo sapiens OX=9606 GN=HDAC6 PE=1 SV=2	Q9UBN7	HDAC6	1.863	0.00801792
	Aspartate aminotransferase, mitochondrial OS=Homo sapiens OX=9606 GN=GOT2 PE=1 SV=3	P00505	GOT2	1.454	0.0082634
	Ras-related protein Rab-44 OS=Homo sapiens OX=9606 GN=RAB44 PE=1 SV=4	Q7Z6P3	RAB44	0.754	0.00868817
	Catalase OS=Homo sapiens GN=CAT PE=1 SV=3	P04040	CAT	0.743	0.00879509
	Switch-associated protein 70 OS=Homo sapiens OX=9606 GN=SWAP70 PE=1 SV=1	Q9UH65	SWAP70	0.721	0.00879853
	ADP/ATP translocase 3 OS=Homo sapiens OX=9606 GN=SLC25A6 PE=1 SV=4	P12236	SLC25A6	0.758	0.00889703
	Echinoderm microtubule-associated protein-like 2 OS=Homo sapiens OX=9606 GN=EML2 PE=1 SV=1	O95834	EML2	1.459	0.00929363
	Mannose-6-phosphate isomerase OS=Homo sapiens OX=9606 GN=MPI PE=1 SV=2	P34949	MPI	1.763	0.00956039
	D-dopachrome decarboxylase OS=Homo sapiens OX=9606 GN=DDT PE=1 SV=3	P30046	DDT	0.755	0.00972617
	Poly [ADP-ribose] polymerase 1 OS=Homo sapiens OX=9606 GN=PARP1 PE=1 SV=4	P09874	PARP1	0.746	0.00973332
	Fumarylacetoacetate hydrolase domain-containing protein 2B OS=Homo sapiens OX=9606 GN=FAHD2B PE=1 SV=1	Q6P2I3	FAHD2B	2.072	0.0100558
	Beta-glucuronidase OS=Homo sapiens OX=9606 GN=GUSB PE=1 SV=2	P08236	GUSB	0.672	0.0102661
	Thymosin beta-4 OS=Homo sapiens OX=9606 GN=TMSB4X PE=1 SV=2	P62328	TMSB4X	0.749	0.0105645
	Protein SCAF11 OS=Homo sapiens OX=9606 GN=SCAF11 PE=1 SV=2	Q99590	SCAF11	0.683	0.0106657
	ADP-ribosyl cyclase/cyclic ADP-ribose hydrolase 2 OS=Homo sapiens OX=9606 GN=BST1 PE=1 SV=2	Q10588	BST1	0.739	0.0107659
	Phosphopantothenate--cysteine ligase OS=Homo sapiens OX=9606 GN=PPCS PE=1 SV=2	Q9HAB8	PPCS	0.761	0.0108857
	Histone H1.0 OS=Homo sapiens OX=9606 GN=H1-0 PE=1 SV=3	P07305	H1-0	1.435	0.011217
	Cytochrome b-c1 complex subunit Rieske, mitochondrial OS=Homo sapiens OX=9606 GN=UQCRFS1 PE=1 SV=2	P47985	UQCRFS1	1.444	0.01155
	G patch domain-containing protein 8 OS=Homo sapiens OX=9606 GN=GPATCH8 PE=1 SV=2	Q9UKJ3	GPATCH8	2.386	0.0117676
	Ras-related protein Rab-27A OS=Homo sapiens OX=9606 GN=RAB27A PE=1 SV=3	P51159	RAB27A	0.714	0.0117801
	Branched-chain-amino-acid aminotransferase, cytosolic OS=Homo sapiens OX=9606 GN=BCAT1 PE=1 SV=3	P54687	BCAT1	1.479	0.0121364
	NPC intracellular cholesterol transporter 2 OS=Homo sapiens OX=9606 GN=NPC2 PE=1 SV=1	P61916	NPC2	0.743	0.0123288
	Apolipoprotein B receptor OS=Homo sapiens OX=9606 GN=APOBR PE=1 SV=3	Q0VD83	APOBR	0.552	0.0125646
	Cystathionine beta-synthase OS=Homo sapiens OX=9606 GN=CBS PE=1 SV=2	P35520	CBS	1.429	0.0128126
	ATP synthase subunit delta, mitochondrial OS=Homo sapiens OX=9606 GN=ATP5F1D PE=1 SV=2	P30049	ATP5F1D	1.431	0.0134584
	Osteoclast-stimulating factor 1 OS=Homo sapiens OX=9606 GN=OSTF1 PE=1 SV=2	Q92882	OSTF1	0.777	0.0136322
	Golgi phosphoprotein 3 OS=Homo sapiens OX=9606 GN=GOLPH3 PE=1 SV=1	Q9H4A6	GOLPH3	0.781	0.013769
	Equilibrative nucleoside transporter 1 OS=Homo sapiens OX=9606 GN=SLC29A1 PE=1 SV=3	Q99808	SLC29A1	1.698	0.0137743
	Fatty acyl-CoA reductase 2 OS=Homo sapiens OX=9606 GN=FAR2 PE=1 SV=1	Q96K12	FAR2	1.851	0.013821
	Nuclear ubiquitous casein and cyclin-dependent kinase substrate 1 OS=Homo sapiens OX=9606 GN=NUCKS1 PE=1 SV=1	Q9H1E3	NUCKS1	1.419	0.0144037
	Kynurenine--oxoglutarate transaminase 3 OS=Homo sapiens OX=9606 GN=KYAT3 PE=1 SV=1	Q6YP21	KYAT3	1.683	0.0153205
	NADH dehydrogenase [ubiquinone] 1 beta subcomplex subunit 8, mitochondrial OS=Homo sapiens OX=9606 GN=NDUFB8 PE=1 SV=1	O95169	NDUFB8	1.569	0.015326
	Mitochondrial proton/calcium exchanger protein OS=Homo sapiens OX=9606 GN=LETM1 PE=1 SV=1	O95202	LETM1	1.424	0.0153996
	Condensin complex subunit 1 OS=Homo sapiens OX=9606 GN=NCAPD2 PE=1 SV=3	Q15021	NCAPD2	0.701	0.0154708
	Ubiquitin-like protein ISG15 OS=Homo sapiens OX=9606 GN=ISG15 PE=1 SV=5	P05161	ISG15	1.695	0.0157623
	E3 ubiquitin-protein transferase RMND5A OS=Homo sapiens OX=9606 GN=RMND5A PE=1 SV=1	Q9H871	RMND5A	0.515	0.0159373
	Serpin H1 OS=Homo sapiens OX=9606 GN=SERPINH1 PE=1 SV=2	P50454	SERPINH1	1.414	0.0161788
	Galactokinase OS=Homo sapiens OX=9606 GN=GALK1 PE=1 SV=1	P51570	GALK1	1.417	0.0161837
	Histone H2A type 2-A OS=Homo sapiens OX=9606 GN=H2AC18 PE=1 SV=3	Q6FI13	H2AC18; H2AC19	0.764	0.0163584
	Phosphatidylserine synthase 1 OS=Homo sapiens OX=9606 GN=PTDSS1 PE=1 SV=1	P48651	PTDSS1	0.681	0.0165524
	Cytochrome c oxidase subunit 2 OS=Homo sapiens OX=9606 GN=MT-CO2 PE=1 SV=1	P00403	MT-CO2	1.419	0.0169494
	Spermidine synthase OS=Homo sapiens OX=9606 GN=SRM PE=1 SV=1	P19623	SRM	0.781	0.0170843
	Calcium-regulated heat-stable protein 1 OS=Homo sapiens OX=9606 GN=CARHSP1 PE=1 SV=2	Q9Y2V2	CARHSP1	0.687	0.0171053
	Ena/VASP-like protein OS=Homo sapiens OX=9606 GN=EVL PE=1 SV=2	Q9UI08	EVL	0.711	0.0173903
	Mitochondrial-processing peptidase subunit beta OS=Homo sapiens OX=9606 GN=PMPCB PE=1 SV=2	O75439	PMPCB	1.451	0.017695
	Heterogeneous nuclear ribonucleoprotein D-like OS=Homo sapiens OX=9606 GN=HNRNPDL PE=1 SV=3	O14979	HNRNPDL	0.785	0.0179459
	Prostaglandin reductase 1 OS=Homo sapiens OX=9606 GN=PTGR1 PE=1 SV=2	Q14914	PTGR1	1.615	0.018051
	Porphobilinogen deaminase OS=Homo sapiens OX=9606 GN=HMBS PE=1 SV=2	P08397	HMBS	0.605	0.0185083
	Signal peptidase complex catalytic subunit SEC11A OS=Homo sapiens OX=9606 GN=SEC11A PE=1 SV=1	P67812	SEC11A	0.769	0.0186876
	ATP synthase subunit O, mitochondrial OS=Homo sapiens OX=9606 GN=ATP5PO PE=1 SV=1	P48047	ATP5PO	1.412	0.0187385
	Sideroflexin-3 OS=Homo sapiens OX=9606 GN=SFXN3 PE=1 SV=3	Q9BWM7	SFXN3	1.403	0.0191162
	Cytochrome c oxidase subunit 5B, mitochondrial OS=Homo sapiens OX=9606 GN=COX5B PE=1 SV=2	P10606	COX5B	1.402	0.0192623
	Leucine-rich repeat flightless-interacting protein 1 OS=Homo sapiens OX=9606 GN=LRRFIP1 PE=1 SV=2	Q32MZ4	LRRFIP1	0.789	0.0193353
	Interferon-induced, double-stranded RNA-activated protein kinase OS=Homo sapiens OX=9606 GN=EIF2AK2 PE=1 SV=2	P19525	EIF2AK2	1.558	0.0194307
	Mitogen-activated protein kinase 14 OS=Homo sapiens OX=9606 GN=MAPK14 PE=1 SV=3	Q16539	MAPK14	0.786	0.0195046
	ATP-dependent RNA helicase DDX42 OS=Homo sapiens OX=9606 GN=DDX42 PE=1 SV=1	Q86XP3	DDX42	0.767	0.0198078
	Glia maturation factor beta OS=Homo sapiens OX=9606 GN=GMFB PE=1 SV=2	P60983	GMFB	1.518	0.020016
	Isoform 3 of Plasminogen activator inhibitor 1 RNA-binding protein OS=Homo sapiens OX=9606 GN=SERBP1	Q8NC51-3	SERBP1	1.426	0.0200181
	Spectrin beta chain, non-erythrocytic 4 OS=Homo sapiens OX=9606 GN=SPTBN4 PE=1 SV=2	Q9H254	SPTBN4	1.4	0.0200623
	3-hydroxyisobutyrate dehydrogenase, mitochondrial OS=Homo sapiens OX=9606 GN=HIBADH PE=1 SV=2	P31937	HIBADH	1.614	0.0201238
	Prolyl 4-hydroxylase subunit alpha-1 OS=Homo sapiens OX=9606 GN=P4HA1 PE=1 SV=2	P13674	P4HA1	1.436	0.0205058
	ATP-dependent 6-phosphofructokinase, muscle type OS=Homo sapiens OX=9606 GN=PFKM PE=1 SV=2	P08237	PFKM	0.758	0.0208171
	Plastin-2 OS=Homo sapiens OX=9606 GN=LCP1 PE=1 SV=6	P13796	LCP1	0.773	0.0208334
	ATP-dependent RNA helicase DDX3Y OS=Homo sapiens OX=9606 GN=DDX3Y PE=1 SV=2	O15523	DDX3Y	0.655	0.0209428
	6-phosphogluconate dehydrogenase, decarboxylating OS=Homo sapiens OX=9606 GN=PGD PE=1 SV=3	P52209	PGD	0.773	0.0209614
	NADH dehydrogenase [ubiquinone] 1 beta subcomplex subunit 7 OS=Homo sapiens OX=9606 GN=NDUFB7 PE=1 SV=4	P17568	NDUFB7	1.649	0.021345
	Succinate--CoA ligase [GDP-forming] subunit beta, mitochondrial OS=Homo sapiens OX=9606 GN=SUCLG2 PE=1 SV=2	Q96I99	SUCLG2	1.395	0.0215005
	Succinate--CoA ligase [ADP-forming] subunit beta, mitochondrial OS=Homo sapiens OX=9606 GN=SUCLA2 PE=1 SV=3	Q9P2R7	SUCLA2	1.404	0.0215361
	Isoform 2 of Thioredoxin-interacting protein OS=Homo sapiens OX=9606 GN=TXNIP	Q9H3M7-2	TXNIP	0.719	0.022339
	Bleomycin hydrolase OS=Homo sapiens OX=9606 GN=BLMH PE=1 SV=1	Q13867	BLMH	0.792	0.0230621
	Sorbitol dehydrogenase OS=Homo sapiens OX=9606 GN=SORD PE=1 SV=4	Q00796	SORD	1.415	0.0231155
	SWI/SNF-related matrix-associated actin-dependent regulator of chromatin subfamily E member 1 OS=Homo sapiens OX=9606 GN=SMARCE1 PE=1 SV=2	Q969G3	SMARCE1	0.737	0.0235247
	ADP/ATP translocase 1 OS=Homo sapiens OX=9606 GN=SLC25A4 PE=1 SV=4	P12235	SLC25A4	1.84	0.0235943
	Cytochrome b-c1 complex subunit 8 OS=Homo sapiens OX=9606 GN=UQCRQ PE=1 SV=4	O14949	UQCRQ	1.6	0.0240874
	Cytochrome b-c1 complex subunit 7 OS=Homo sapiens OX=9606 GN=UQCRB PE=1 SV=2	P14927	UQCRB	1.396	0.02491
	Isoform C of Prelamin-A/C OS=Homo sapiens OX=9606 GN=LMNA	P02545-2	LMNA	0.688	0.0249748
	ATP-binding cassette sub-family F member 2 OS=Homo sapiens OX=9606 GN=ABCF2 PE=1 SV=2	Q9UG63	ABCF2	1.646	0.0253568
	Cytochrome c oxidase subunit 7C, mitochondrial OS=Homo sapiens OX=9606 GN=COX7C PE=1 SV=1	P15954	COX7C	1.577	0.0259791
	DNA ligase 1 OS=Homo sapiens OX=9606 GN=LIG1 PE=1 SV=1	P18858	LIG1	0.602	0.0261971
	Rho GDP-dissociation inhibitor 2 OS=Homo sapiens OX=9606 GN=ARHGDIB PE=1 SV=3	P52566	ARHGDIB	0.782	0.0262663
	Progranulin OS=Homo sapiens OX=9606 GN=GRN PE=1 SV=2	P28799	GRN	0.751	0.026308
	Superoxide dismutase [Mn], mitochondrial OS=Homo sapiens OX=9606 GN=SOD2 PE=1 SV=3	P04179	SOD2	1.406	0.0265997
	Heat shock factor-binding protein 1 OS=Homo sapiens OX=9606 GN=HSBP1 PE=1 SV=1	O75506	HSBP1	2.029	0.0267052
	Vasodilator-stimulated phosphoprotein OS=Homo sapiens OX=9606 GN=VASP PE=1 SV=3	P50552	VASP	0.783	0.0267392
	Translation initiation factor eIF-2B subunit gamma OS=Homo sapiens OX=9606 GN=EIF2B3 PE=1 SV=1	Q9NR50	EIF2B3	1.843	0.0268834
	Serine/threonine-protein kinase N1 OS=Homo sapiens OX=9606 GN=PKN1 PE=1 SV=2	Q16512	PKN1	0.748	0.0272874
	Stromal interaction molecule 1 OS=Homo sapiens OX=9606 GN=STIM1 PE=1 SV=3	Q13586	STIM1	0.733	0.0281322
	Putative glutamine amidotransferase-like class 1 domain-containing protein 3B, mitochondrial OS=Homo sapiens OX=9606 GN=GATD3B PE=5 SV=1	A0A0B4J2D5	GATD3B	1.38	0.0281478
	Citrate synthase, mitochondrial OS=Homo sapiens OX=9606 GN=CS PE=1 SV=2	O75390	CS	1.384	0.0282534
	Protein diaphanous homolog 1 OS=Homo sapiens OX=9606 GN=DIAPH1 PE=1 SV=2	O60610	DIAPH1	0.798	0.0282862
	Glutamate dehydrogenase 1, mitochondrial OS=Homo sapiens OX=9606 GN=GLUD1 PE=1 SV=2	P00367	GLUD1	1.384	0.0283888
	Zinc finger Ran-binding domain-containing protein 2 OS=Homo sapiens OX=9606 GN=ZRANB2 PE=1 SV=2	O95218	ZRANB2	1.96	0.0284288
	Bromodomain-containing protein 2 OS=Homo sapiens OX=9606 GN=BRD2 PE=1 SV=2	P25440	BRD2	1.937	0.0285016
	DNA-binding protein Ikaros OS=Homo sapiens OX=9606 GN=IKZF1 PE=1 SV=1	Q13422	IKZF1	0.692	0.0285131
	Spectrin alpha chain, non-erythrocytic 1 OS=Homo sapiens OX=9606 GN=SPTAN1 PE=1 SV=3	Q13813	SPTAN1	0.787	0.0285967
	Septin-6 OS=Homo sapiens OX=9606 GN=SEPTIN6 PE=1 SV=4	Q14141	SEPTIN6	1.48	0.0286494
	Thioredoxin OS=Homo sapiens GN=TXN PE=1 SV=3	P10599	TXN	0.786	0.0291314
	U6 snRNA-associated Sm-like protein LSm8 OS=Homo sapiens OX=9606 GN=LSM8 PE=1 SV=3	O95777	LSM8	0.779	0.0296542
	Arachidonate 5-lipoxygenase-activating protein OS=Homo sapiens OX=9606 GN=ALOX5AP PE=1 SV=2	P20292	ALOX5AP	1.983	0.0302919
	Protein CDV3 homolog OS=Homo sapiens OX=9606 GN=CDV3 PE=1 SV=1	Q9UKY7	CDV3	1.471	0.0307484
	ATP-dependent Clp protease proteolytic subunit, mitochondrial OS=Homo sapiens OX=9606 GN=CLPP PE=1 SV=1	Q16740	CLPP	1.39	0.0307658
	Peroxiredoxin-1 OS=Homo sapiens GN=PRDX1 PE=1 SV=1	Q06830	PRDX1	1.377	0.0312761
	Lactoylglutathione lyase OS=Homo sapiens OX=9606 GN=GLO1 PE=1 SV=4	Q04760	GLO1	0.789	0.0312961
	Coronin-1A OS=Homo sapiens OX=9606 GN=CORO1A PE=1 SV=4	P31146	CORO1A	0.789	0.0313222
	Beta-galactosidase OS=Homo sapiens OX=9606 GN=GLB1 PE=1 SV=2	P16278	GLB1	0.788	0.0314979
	Rho-related GTP-binding protein RhoG OS=Homo sapiens OX=9606 GN=RHOG PE=1 SV=1	P84095	RHOG	0.808	0.0318225
	Leukocyte elastase inhibitor OS=Homo sapiens OX=9606 GN=SERPINB1 PE=1 SV=1	P30740	SERPINB1	0.787	0.0318262
	Cytochrome c oxidase subunit 6B1 OS=Homo sapiens OX=9606 GN=COX6B1 PE=1 SV=2	P14854	COX6B1	1.381	0.0319466
	Thioredoxin reductase 2, mitochondrial OS=Homo sapiens OX=9606 GN=TXNRD2 PE=1 SV=3	Q9NNW7	TXNRD2	1.505	0.0322499
	Serine/threonine-protein kinase Nek9 OS=Homo sapiens OX=9606 GN=NEK9 PE=1 SV=2	Q8TD19	NEK9	1.406	0.0322946
	Isoform 2 of Heterogeneous nuclear ribonucleoprotein A/B OS=Homo sapiens OX=9606 GN=HNRNPAB	Q99729-2	HNRNPAB	0.799	0.0326753
	WD repeat-containing protein 26 OS=Homo sapiens OX=9606 GN=WDR26 PE=1 SV=3	Q9H7D7	WDR26	0.728	0.0326869
	Multifunctional procollagen lysine hydroxylase and glycosyltransferase LH3 OS=Homo sapiens OX=9606 GN=PLOD3 PE=1 SV=1	O60568	PLOD3	1.406	0.0333946
	Diablo IAP-binding mitochondrial protein OS=Homo sapiens OX=9606 GN=DIABLO PE=1 SV=1	Q9NR28	DIABLO	1.362	0.0337598
	PDZ and LIM domain protein 7 OS=Homo sapiens OX=9606 GN=PDLIM7 PE=1 SV=1	Q9NR12	PDLIM7	0.811	0.0340976
	Aldo-keto reductase family 1 member B1 OS=Homo sapiens OX=9606 GN=AKR1B1 PE=1 SV=3	P15121	AKR1B1	0.808	0.0344522
	Activated RNA polymerase II transcriptional coactivator p15 OS=Homo sapiens OX=9606 GN=SUB1 PE=1 SV=3	P53999	SUB1	0.793	0.0346045
	NADH dehydrogenase [ubiquinone] 1 alpha subcomplex subunit 9, mitochondrial OS=Homo sapiens OX=9606 GN=NDUFA9 PE=1 SV=2	Q16795	NDUFA9	1.44	0.0346319
	Twinfilin-2 OS=Homo sapiens OX=9606 GN=TWF2 PE=1 SV=2	Q6IBS0	TWF2	0.796	0.0349206
	C-type mannose receptor 2 OS=Homo sapiens OX=9606 GN=MRC2 PE=1 SV=2	Q9UBG0	MRC2	1.581	0.0352672
	Isoform 2 of Core histone macro-H2A.1 OS=Homo sapiens OX=9606 GN=MACROH2A1	O75367-1	MACROH2A1	0.794	0.03555
	Aminopeptidase N OS=Homo sapiens OX=9606 GN=ANPEP PE=1 SV=4	P15144	ANPEP	0.807	0.0369302
	DnaJ homolog subfamily B member 1 OS=Homo sapiens OX=9606 GN=DNAJB1 PE=1 SV=4	P25685	DNAJB1	0.741	0.0369521
	Coactosin-like protein OS=Homo sapiens OX=9606 GN=COTL1 PE=1 SV=3	Q14019	COTL1	0.796	0.0374341
	Cathepsin G OS=Homo sapiens GN=CTSG PE=1 SV=2	P08311	CTSG	0.797	0.0380387
	Heat shock 70 kDa protein 4L OS=Homo sapiens OX=9606 GN=HSPA4L PE=1 SV=3	O95757	HSPA4L	0.737	0.0381786
	Flavin reductase (NADPH) OS=Homo sapiens OX=9606 GN=BLVRB PE=1 SV=3	P30043	BLVRB	1.394	0.0382054
	Isoform 2 of Actin-related protein 2/3 complex subunit 4 OS=Homo sapiens OX=9606 GN=ARPC4	P59998-2	ARPC4	0.797	0.038293
	Pleckstrin OS=Homo sapiens OX=9606 GN=PLEK PE=1 SV=3	P08567	PLEK	0.814	0.038774
	Gamma-glutamyl hydrolase OS=Homo sapiens OX=9606 GN=GGH PE=1 SV=2	Q92820	GGH	0.808	0.039289
	Tyrosine-protein kinase SYK OS=Homo sapiens OX=9606 GN=SYK PE=1 SV=1	P43405	SYK	0.8	0.0405522
	ATP synthase subunit g, mitochondrial OS=Homo sapiens OX=9606 GN=ATP5MG PE=1 SV=3	O75964	ATP5MG	1.358	0.0406044
	DNA repair protein RAD50 OS=Homo sapiens OX=9606 GN=RAD50 PE=1 SV=1	Q92878	RAD50	0.67	0.0408084
	Glycerol kinase OS=Homo sapiens OX=9606 GN=GK PE=1 SV=3	P32189	GK	1.647	0.0409735
	Succinate dehydrogenase cytochrome b560 subunit, mitochondrial OS=Homo sapiens OX=9606 GN=SDHC PE=1 SV=1	Q99643	SDHC	1.573	0.0409948
	Lysosome-associated membrane glycoprotein 2 OS=Homo sapiens OX=9606 GN=LAMP2 PE=1 SV=2	P13473	LAMP2	0.811	0.0410991
	Transcription factor A, mitochondrial OS=Homo sapiens OX=9606 GN=TFAM PE=1 SV=1	Q00059	TFAM	1.37	0.041382
	UBX domain-containing protein 7 OS=Homo sapiens OX=9606 GN=UBXN7 PE=1 SV=2	O94888	UBXN7	0.737	0.0415856
	Transcription elongation factor A protein-like 3 OS=Homo sapiens OX=9606 GN=TCEAL3 PE=1 SV=1	Q969E4	TCEAL3	1.723	0.0416236
	Protein transport protein Sec16A OS=Homo sapiens OX=9606 GN=SEC16A PE=1 SV=4	O15027	SEC16A	1.643	0.041712
	Sorting nexin-1 OS=Homo sapiens OX=9606 GN=SNX1 PE=1 SV=3	Q13596	SNX1	1.521	0.0417843
	Macrophage migration inhibitory factor OS=Homo sapiens OX=9606 GN=MIF PE=1 SV=4	P14174	MIF	0.801	0.0420791
	ATP synthase subunit e, mitochondrial OS=Homo sapiens OX=9606 GN=ATP5ME PE=1 SV=2	P56385	ATP5ME	1.364	0.0425191
	CD63 antigen OS=Homo sapiens OX=9606 GN=CD63 PE=1 SV=2	P08962	CD63	0.818	0.0443842
	Rab GDP dissociation inhibitor alpha OS=Homo sapiens OX=9606 GN=GDI1 PE=1 SV=2	P31150	GDI1	0.792	0.0444195
	L-xylulose reductase OS=Homo sapiens OX=9606 GN=DCXR PE=1 SV=2	Q7Z4W1	DCXR	1.366	0.0446385
	AT-rich interactive domain-containing protein 3A OS=Homo sapiens OX=9606 GN=ARID3A PE=1 SV=2	Q99856	ARID3A	0.74	0.0448833
	Elongation factor Tu, mitochondrial OS=Homo sapiens OX=9606 GN=TUFM PE=1 SV=3	P49411	TUFM	1.349	0.0459057
	Adenosine 5'-monophosphoramidase HINT1 OS=Homo sapiens OX=9606 GN=HINT1 PE=1 SV=2	P49773	HINT1	0.799	0.0462914
	Dihydrolipoyllysine-residue succinyltransferase component of 2-oxoglutarate dehydrogenase complex, mitochondrial OS=Homo sapiens OX=9606 GN=DLST PE=1 SV=4	P36957	DLST	1.345	0.0468236
	Stomatin-like protein 2, mitochondrial OS=Homo sapiens OX=9606 GN=STOML2 PE=1 SV=1	Q9UJZ1	STOML2	1.362	0.0470084
	Isovaleryl-CoA dehydrogenase, mitochondrial OS=Homo sapiens OX=9606 GN=IVD PE=1 SV=2	P26440	IVD	1.376	0.0477285
	S-adenosylhomocysteine hydrolase-like protein 1 OS=Homo sapiens OX=9606 GN=AHCYL1 PE=1 SV=2	O43865	AHCYL1	1.337	0.0477809
	Tensin-3 OS=Homo sapiens OX=9606 GN=TNS3 PE=1 SV=2	Q68CZ2	TNS3	1.777	0.0479107
	Vacuolar protein-sorting-associated protein 25 OS=Homo sapiens OX=9606 GN=VPS25 PE=1 SV=1	Q9BRG1	VPS25	0.737	0.0484748
	Mitochondrial adenyl nucleotide antiporter SLC25A24 OS=Homo sapiens OX=9606 GN=SLC25A24 PE=1 SV=2	Q6NUK1	SLC25A24	1.345	0.0486833
	L-lactate dehydrogenase B chain OS=Homo sapiens OX=9606 GN=LDHB PE=1 SV=2	P07195	LDHB	1.344	0.0489983
	Testin OS=Homo sapiens OX=9606 GN=TES PE=1 SV=1	Q9UGI8	TES	1.34	0.0490892
	Proteasome subunit beta type-5 OS=Homo sapiens OX=9606 GN=PSMB5 PE=1 SV=3	P28074	PSMB5	0.654	0.0494601
	ATP-dependent DNA helicase Q1 OS=Homo sapiens OX=9606 GN=RECQL PE=1 SV=3	P46063	RECQL	1.344	0.0504415
	Mitochondrial dicarboxylate carrier OS=Homo sapiens OX=9606 GN=SLC25A10 PE=1 SV=2	Q9UBX3	SLC25A10	1.338	0.0506917
	Pyruvate dehydrogenase E1 component subunit beta, mitochondrial OS=Homo sapiens OX=9606 GN=PDHB PE=1 SV=3	P11177	PDHB	1.34	0.0508559
	Nuclear pore complex protein Nup205 OS=Homo sapiens OX=9606 GN=NUP205 PE=1 SV=3	Q92621	NUP205	0.817	0.0508838
	Pre-mRNA-splicing factor SPF27 OS=Homo sapiens OX=9606 GN=BCAS2 PE=1 SV=1	O75934	BCAS2	0.769	0.0509829
	Procollagen galactosyltransferase 1 OS=Homo sapiens OX=9606 GN=COLGALT1 PE=1 SV=1	Q8NBJ5	COLGALT1	1.329	0.0515103
	Mannosyl-oligosaccharide glucosidase OS=Homo sapiens OX=9606 GN=MOGS PE=1 SV=5	Q13724	MOGS	1.394	0.0518537
	Inactive C-alpha-formylglycine-generating enzyme 2 OS=Homo sapiens OX=9606 GN=SUMF2 PE=1 SV=2	Q8NBJ7	SUMF2	1.557	0.0520895
	Vesicular integral-membrane protein VIP36 OS=Homo sapiens OX=9606 GN=LMAN2 PE=1 SV=1	Q12907	LMAN2	0.828	0.0526533
	Neural cell adhesion molecule 2 OS=Homo sapiens OX=9606 GN=NCAM2 PE=1 SV=2	O15394	NCAM2	1.355	0.052773
	Spectrin beta chain, non-erythrocytic 1 OS=Homo sapiens OX=9606 GN=SPTBN1 PE=1 SV=2	Q01082	SPTBN1	0.766	0.0529484
	Cytochrome c oxidase subunit 5A, mitochondrial OS=Homo sapiens OX=9606 GN=COX5A PE=1 SV=2	P20674	COX5A	1.329	0.0531849
	ATP synthase subunit alpha, mitochondrial OS=Homo sapiens OX=9606 GN=ATP5F1A PE=1 SV=1	P25705	ATP5F1A	1.338	0.0535453
	Protein canopy homolog 3 OS=Homo sapiens OX=9606 GN=CNPY3 PE=1 SV=1	Q9BT09	CNPY3	0.815	0.0535778
	Serine--tRNA ligase, mitochondrial OS=Homo sapiens OX=9606 GN=SARS2 PE=1 SV=1	Q9NP81	SARS2	1.538	0.0546531
	Charged multivesicular body protein 4b OS=Homo sapiens OX=9606 GN=CHMP4B PE=1 SV=1	Q9H444	CHMP4B	0.783	0.0547123
	28S ribosomal protein S29, mitochondrial OS=Homo sapiens OX=9606 GN=DAP3 PE=1 SV=1	P51398	DAP3	1.41	0.0553037
	Alpha-globin transcription factor CP2 OS=Homo sapiens OX=9606 GN=TFCP2 PE=1 SV=2	Q12800	TFCP2	0.71	0.0553353
	Eukaryotic translation elongation factor 1 epsilon-1 OS=Homo sapiens OX=9606 GN=EEF1E1 PE=1 SV=1	O43324	EEF1E1	0.768	0.0562042
	Non-secretory ribonuclease OS=Homo sapiens OX=9606 GN=RNASE2 PE=1 SV=2	P10153	RNASE2	0.823	0.0563409
	Macrophage-capping protein OS=Homo sapiens OX=9606 GN=CAPG PE=1 SV=2	P40121	CAPG	0.814	0.0564171
	Stimulator of interferon genes protein OS=Homo sapiens OX=9606 GN=STING1 PE=1 SV=1	Q86WV6	STING1	1.346	0.0564866
	Talin-1 OS=Homo sapiens OX=9606 GN=TLN1 PE=1 SV=3	Q9Y490	TLN1	0.815	0.0567044
	Isoform 3 of RNA cytosine C(5)-methyltransferase NSUN2 OS=Homo sapiens OX=9606 GN=NSUN2	Q08J23-3	NSUN2	1.564	0.0575447
	Isoform 2 of Adenylyl cyclase-associated protein 1 OS=Homo sapiens OX=9606 GN=CAP1	Q01518-2	CAP1	0.815	0.0577479
	Cytosol aminopeptidase OS=Homo sapiens OX=9606 GN=LAP3 PE=1 SV=3	P28838	LAP3	1.329	0.0581526
	Mitochondrial-processing peptidase subunit alpha OS=Homo sapiens OX=9606 GN=PMPCA PE=1 SV=2	Q10713	PMPCA	1.592	0.0605123
	Alpha-actinin-4 OS=Homo sapiens OX=9606 GN=ACTN4 PE=1 SV=2	O43707	ACTN4	0.818	0.0608868
	AFG3-like protein 2 OS=Homo sapiens OX=9606 GN=AFG3L2 PE=1 SV=2	Q9Y4W6	AFG3L2	1.355	0.0611305
	B-cell receptor-associated protein 31 OS=Homo sapiens OX=9606 GN=BCAP31 PE=1 SV=3	P51572	BCAP31	0.835	0.0614953
	Eukaryotic translation initiation factor 4E type 2 OS=Homo sapiens OX=9606 GN=EIF4E2 PE=1 SV=1	O60573	EIF4E2	1.858	0.0616552
	Coatomer subunit epsilon OS=Homo sapiens OX=9606 GN=COPE PE=1 SV=3	O14579	COPE	0.827	0.0616791
	UV excision repair protein RAD23 homolog A OS=Homo sapiens OX=9606 GN=RAD23A PE=1 SV=1	P54725	RAD23A	0.662	0.0616871
	NADH-ubiquinone oxidoreductase 75 kDa subunit, mitochondrial OS=Homo sapiens OX=9606 GN=NDUFS1 PE=1 SV=3	P28331	NDUFS1	1.328	0.0632569
	WD repeat and FYVE domain-containing protein 1 OS=Homo sapiens OX=9606 GN=WDFY1 PE=1 SV=1	Q8IWB7	WDFY1	1.318	0.0635155
	Myeloid-associated differentiation marker OS=Homo sapiens OX=9606 GN=MYADM PE=1 SV=2	Q96S97	MYADM	0.81	0.0636382
	Cytochrome c oxidase subunit 6C OS=Homo sapiens OX=9606 GN=COX6C PE=1 SV=2	P09669	COX6C	1.353	0.0638448
	Ribonucleoside-diphosphate reductase large subunit OS=Homo sapiens OX=9606 GN=RRM1 PE=1 SV=1	P23921	RRM1	0.792	0.0638597
	High mobility group protein B2 OS=Homo sapiens OX=9606 GN=HMGB2 PE=1 SV=2	P26583	HMGB2	0.82	0.0638652
	Vacuolar protein sorting-associated protein 33B OS=Homo sapiens OX=9606 GN=VPS33B PE=1 SV=2	Q9H267	VPS33B	0.663	0.0639502
	Importin subunit alpha-1 OS=Homo sapiens OX=9606 GN=KPNA2 PE=1 SV=1	P52292	KPNA2	1.342	0.0640172
	Ras-related C3 botulinum toxin substrate 2 OS=Homo sapiens OX=9606 GN=RAC2 PE=1 SV=1	P15153	RAC2	0.82	0.0641095
	Melanoma-associated antigen B2 OS=Homo sapiens OX=9606 GN=MAGEB2 PE=1 SV=3	O15479	MAGEB2	1.339	0.0646218
	ADP-ribosylation factor-like protein 1 OS=Homo sapiens OX=9606 GN=ARL1 PE=1 SV=1	P40616	ARL1	0.773	0.064724
	EKC/KEOPS complex subunit TPRKB OS=Homo sapiens OX=9606 GN=TPRKB PE=1 SV=1	Q9Y3C4	TPRKB	0.737	0.0649903
	RNA-binding protein 8A OS=Homo sapiens OX=9606 GN=RBM8A PE=1 SV=1	Q9Y5S9	RBM8A	0.835	0.0650671
	Pre-mRNA 3'-end-processing factor FIP1 OS=Homo sapiens OX=9606 GN=FIP1L1 PE=1 SV=1	Q6UN15	FIP1L1	0.81	0.0652002
	CAD protein OS=Homo sapiens OX=9606 GN=CAD PE=1 SV=3	P27708	CAD	1.318	0.0652665
	NADH dehydrogenase [ubiquinone] 1 alpha subcomplex subunit 2 OS=Homo sapiens OX=9606 GN=NDUFA2 PE=1 SV=3	O43678	NDUFA2	1.505	0.065453
	Alpha-N-acetylgalactosaminidase OS=Homo sapiens OX=9606 GN=NAGA PE=1 SV=2	P17050	NAGA	0.817	0.0656842
	Copper chaperone for superoxide dismutase OS=Homo sapiens OX=9606 GN=CCS PE=1 SV=1	O14618	CCS	0.782	0.0658593
	Methyl-CpG-binding domain protein 1 OS=Homo sapiens OX=9606 GN=MBD1 PE=1 SV=2	Q9UIS9	MBD1	1.43	0.066098
	Transducin beta-like protein 3 OS=Homo sapiens OX=9606 GN=TBL3 PE=1 SV=2	Q12788	TBL3	1.688	0.0664194
	Protein furry homolog-like OS=Homo sapiens OX=9606 GN=FRYL PE=1 SV=2	O94915	FRYL	1.718	0.0665068
	ATP synthase subunit d, mitochondrial OS=Homo sapiens OX=9606 GN=ATP5PD PE=1 SV=3	O75947	ATP5PD	1.321	0.0665589
	Electron transfer flavoprotein subunit alpha, mitochondrial OS=Homo sapiens OX=9606 GN=ETFA PE=1 SV=1	P13804	ETFA	1.319	0.0680833
	WD repeat-containing protein 70 OS=Homo sapiens OX=9606 GN=WDR70 PE=1 SV=1	Q9NW82	WDR70	0.622	0.0691095
	Cytochrome c oxidase subunit 7A2, mitochondrial OS=Homo sapiens OX=9606 GN=COX7A2 PE=1 SV=1	P14406	COX7A2	1.324	0.0694861
	10 kDa heat shock protein, mitochondrial OS=Homo sapiens OX=9606 GN=HSPE1 PE=1 SV=2	P61604	HSPE1	1.318	0.0697306
	Protein phosphatase Slingshot homolog 3 OS=Homo sapiens OX=9606 GN=SSH3 PE=1 SV=2	Q8TE77	SSH3	1.563	0.0697752
	Serine/threonine-protein kinase 4 OS=Homo sapiens OX=9606 GN=STK4 PE=1 SV=2	Q13043	STK4	0.782	0.0700424
	Ras-related protein Rab-13 OS=Homo sapiens OX=9606 GN=RAB13 PE=1 SV=1	P51153	RAB13	1.366	0.0703468
	Methylosome protein 50 OS=Homo sapiens OX=9606 GN=WDR77 PE=1 SV=1	Q9BQA1	WDR77	1.365	0.0705561
	NADH dehydrogenase [ubiquinone] flavoprotein 2, mitochondrial OS=Homo sapiens OX=9606 GN=NDUFV2 PE=1 SV=2	P19404	NDUFV2	1.327	0.0707068
	Heme-binding protein 2 OS=Homo sapiens OX=9606 GN=HEBP2 PE=1 SV=1	Q9Y5Z4	HEBP2	0.841	0.0709034
	Protein Niban 1 OS=Homo sapiens OX=9606 GN=NIBAN1 PE=1 SV=1	Q9BZQ8	NIBAN1	0.828	0.071145
	Sorting and assembly machinery component 50 homolog OS=Homo sapiens OX=9606 GN=SAMM50 PE=1 SV=3	Q9Y512	SAMM50	1.342	0.0714265
	Prohibitin-2 OS=Homo sapiens OX=9606 GN=PHB2 PE=1 SV=2	Q99623	PHB2	1.306	0.0732836
	NADH dehydrogenase [ubiquinone] 1 alpha subcomplex subunit 10, mitochondrial OS=Homo sapiens OX=9606 GN=NDUFA10 PE=1 SV=1	O95299	NDUFA10	1.396	0.0738368
	Dolichol-phosphate mannosyltransferase subunit 1 OS=Homo sapiens OX=9606 GN=DPM1 PE=1 SV=1	O60762	DPM1	0.817	0.0744506
	Lymphocyte cytosolic protein 2 OS=Homo sapiens OX=9606 GN=LCP2 PE=1 SV=1	Q13094	LCP2	0.841	0.0746202
	NADH dehydrogenase [ubiquinone] iron-sulfur protein 6, mitochondrial OS=Homo sapiens OX=9606 GN=NDUFS6 PE=1 SV=1	O75380	NDUFS6	1.379	0.07472
	Endoplasmic reticulum chaperone BiP OS=Homo sapiens OX=9606 GN=HSPA5 PE=1 SV=2	P11021	HSPA5	1.312	0.0749467
	Proteasome activator complex subunit 3 OS=Homo sapiens OX=9606 GN=PSME3 PE=1 SV=1	P61289	PSME3	0.833	0.0749952
	CD44 antigen OS=Homo sapiens OX=9606 GN=CD44 PE=1 SV=3	P16070	CD44	0.693	0.0752834
	Alpha-soluble NSF attachment protein OS=Homo sapiens OX=9606 GN=NAPA PE=1 SV=3	P54920	NAPA	0.847	0.0754162
	Isochorismatase domain-containing protein 2 OS=Homo sapiens OX=9606 GN=ISOC2 PE=1 SV=1	Q96AB3	ISOC2	1.504	0.0766071
	Volume-regulated anion channel subunit LRRC8D OS=Homo sapiens OX=9606 GN=LRRC8D PE=1 SV=1	Q7L1W4	LRRC8D	0.776	0.0768627
	Interferon regulatory factor 2-binding protein 2 OS=Homo sapiens OX=9606 GN=IRF2BP2 PE=1 SV=2	Q7Z5L9	IRF2BP2	0.838	0.0772028
	40S ribosomal protein S24 OS=Homo sapiens OX=9606 GN=RPS24 PE=1 SV=1	P62847	RPS24	0.837	0.0772528
	Cytochrome b5 type B OS=Homo sapiens OX=9606 GN=CYB5B PE=1 SV=3	O43169	CYB5B	0.802	0.0773213
	Serine/threonine-protein phosphatase 4 catalytic subunit OS=Homo sapiens OX=9606 GN=PPP4C PE=1 SV=1	P60510	PPP4C	0.73	0.0776476
	PX domain-containing protein kinase-like protein OS=Homo sapiens OX=9606 GN=PXK PE=1 SV=1	Q7Z7A4	PXK	0.664	0.0776667
	Asparagine synthetase [glutamine-hydrolyzing] OS=Homo sapiens OX=9606 GN=ASNS PE=1 SV=4	P08243	ASNS	0.824	0.0778312
	Phosphoglucomutase-1 OS=Homo sapiens OX=9606 GN=PGM1 PE=1 SV=3	P36871	PGM1	0.782	0.0785645
	Sulfotransferase 1A1 OS=Homo sapiens OX=9606 GN=SULT1A1 PE=1 SV=3	P50225	SULT1A1	1.319	0.0795375
	Malate dehydrogenase, mitochondrial OS=Homo sapiens OX=9606 GN=MDH2 PE=1 SV=3	P40926	MDH2	1.305	0.0814032
	SR-related and CTD-associated factor 4 OS=Homo sapiens OX=9606 GN=SCAF4 PE=1 SV=3	O95104	SCAF4	0.807	0.0828468
	CDP-diacylglycerol--inositol 3-phosphatidyltransferase OS=Homo sapiens OX=9606 GN=CDIPT PE=1 SV=1	O14735	CDIPT	0.846	0.0833104
	ATP synthase F(0) complex subunit B1, mitochondrial OS=Homo sapiens OX=9606 GN=ATP5PB PE=1 SV=2	P24539	ATP5PB	1.303	0.0836653
	WD repeat-containing protein 36 OS=Homo sapiens OX=9606 GN=WDR36 PE=1 SV=1	Q8NI36	WDR36	0.685	0.0837622
	Succinate--CoA ligase [ADP/GDP-forming] subunit alpha, mitochondrial OS=Homo sapiens OX=9606 GN=SUCLG1 PE=1 SV=4	P53597	SUCLG1	1.313	0.0838524
	Prohibitin 1 OS=Homo sapiens OX=9606 GN=PHB1 PE=1 SV=1	P35232	PHB1	1.296	0.0849154
	Protein transport protein Sec61 subunit gamma OS=Homo sapiens OX=9606 GN=SEC61G PE=1 SV=1	P60059	SEC61G	0.81	0.0853165
	3-hydroxyacyl-CoA dehydrogenase type-2 OS=Homo sapiens OX=9606 GN=HSD17B10 PE=1 SV=3	Q99714	HSD17B10	1.298	0.0853209
	Tubulin alpha-4A chain OS=Homo sapiens OX=9606 GN=TUBA4A PE=1 SV=1	P68366	TUBA4A	0.835	0.0861324
	Caspase recruitment domain-containing protein 9 OS=Homo sapiens OX=9606 GN=CARD9 PE=1 SV=2	Q9H257	CARD9	1.398	0.0865287
	Protein S100-A6 OS=Homo sapiens OX=9606 GN=S100A6 PE=1 SV=1	P06703	S100A6	0.835	0.0868189
	Peroxiredoxin-6 OS=Homo sapiens OX=9606 GN=PRDX6 PE=1 SV=3	P30041	PRDX6	0.837	0.0902461
	Isoform 2 of Apoptosis-associated speck-like protein containing a CARD OS=Homo sapiens OX=9606 GN=PYCARD	Q9ULZ3-2	PYCARD	0.838	0.0909299
	Enolase-phosphatase E1 OS=Homo sapiens OX=9606 GN=ENOPH1 PE=1 SV=1	Q9UHY7	ENOPH1	0.66	0.0911451
	Fumarate hydratase, mitochondrial OS=Homo sapiens OX=9606 GN=FH PE=1 SV=3	P07954	FH	0.838	0.0912696
	Isoform 1 of Voltage-dependent anion-selective channel protein 2 OS=Homo sapiens OX=9606 GN=VDAC2	P45880-1	VDAC2	1.296	0.0917116
	Squalene synthase OS=Homo sapiens OX=9606 GN=FDFT1 PE=1 SV=1	P37268	FDFT1	0.803	0.0918841
	Integrin-linked protein kinase OS=Homo sapiens OX=9606 GN=ILK PE=1 SV=2	Q13418	ILK	0.829	0.091916
	Regulator of chromosome condensation OS=Homo sapiens OX=9606 GN=RCC1 PE=1 SV=1	P18754	RCC1	1.31	0.0919636
	Leukotriene A-4 hydrolase OS=Homo sapiens OX=9606 GN=LTA4H PE=1 SV=2	P09960	LTA4H	1.294	0.0920002
	Tubulin-specific chaperone E OS=Homo sapiens OX=9606 GN=TBCE PE=1 SV=1	Q15813	TBCE	0.799	0.0925562
	Acyl-protein thioesterase 2 OS=Homo sapiens OX=9606 GN=LYPLA2 PE=1 SV=1	O95372	LYPLA2	0.855	0.0931203
	DNA mismatch repair protein Msh6 OS=Homo sapiens OX=9606 GN=MSH6 PE=1 SV=2	P52701	MSH6	0.829	0.0931669
	Zinc finger CCCH-type antiviral protein 1 OS=Homo sapiens OX=9606 GN=ZC3HAV1 PE=1 SV=3	Q7Z2W4	ZC3HAV1	1.293	0.0931806
	Electron transfer flavoprotein subunit beta OS=Homo sapiens OX=9606 GN=ETFB PE=1 SV=3	P38117	ETFB	1.295	0.0933568
	NADH-ubiquinone oxidoreductase chain 5 OS=Homo sapiens OX=9606 GN=MT-ND5 PE=1 SV=2	P03915	MT-ND5	1.51	0.0937845
	Dedicator of cytokinesis protein 2 OS=Homo sapiens OX=9606 GN=DOCK2 PE=1 SV=2	Q92608	DOCK2	0.852	0.0938607
	Serine/arginine-rich splicing factor 10 OS=Homo sapiens OX=9606 GN=SRSF10 PE=1 SV=1	O75494	SRSF10	0.807	0.0939445
	Anoctamin-6 OS=Homo sapiens OX=9606 GN=ANO6 PE=1 SV=2	Q4KMQ2	ANO6	0.856	0.0943895
	Protein ERGIC-53 OS=Homo sapiens OX=9606 GN=LMAN1 PE=1 SV=2	P49257	LMAN1	0.849	0.0948899
	Protein RER1 OS=Homo sapiens OX=9606 GN=RER1 PE=1 SV=1	O15258	RER1	1.469	0.0952424
	Peptidyl-prolyl cis-trans isomerase NIMA-interacting 1 OS=Homo sapiens OX=9606 GN=PIN1 PE=1 SV=1	Q13526	PIN1	0.746	0.0957619
	Arf-GAP with coiled-coil, ANK repeat and PH domain-containing protein 2 OS=Homo sapiens OX=9606 GN=ACAP2 PE=1 SV=3	Q15057	ACAP2	1.443	0.0960652
	Galectin-9 OS=Homo sapiens OX=9606 GN=LGALS9 PE=1 SV=2	O00182	LGALS9	1.289	0.0962532
	Ribosomal protein S6 kinase alpha-1 OS=Homo sapiens OX=9606 GN=RPS6KA1 PE=1 SV=2	Q15418	RPS6KA1	1.335	0.0969641
	GTP-binding protein 4 OS=Homo sapiens OX=9606 GN=GTPBP4 PE=1 SV=3	Q9BZE4	GTPBP4	1.348	0.0969841
	Methylmalonyl-CoA mutase, mitochondrial OS=Homo sapiens OX=9606 GN=MMUT PE=1 SV=4	P22033	MMUT	0.796	0.0973438
	Neuroblast differentiation-associated protein AHNAK OS=Homo sapiens OX=9606 GN=AHNAK PE=1 SV=2	Q09666	AHNAK	1.29	0.0982404
	RuvB-like 1 OS=Homo sapiens OX=9606 GN=RUVBL1 PE=1 SV=1	Q9Y265	RUVBL1	1.289	0.0982506
	Trans-Golgi network integral membrane protein 2 OS=Homo sapiens OX=9606 GN=TGOLN2 PE=1 SV=4	O43493	TGOLN2	1.518	0.0984297
	Small nuclear ribonucleoprotein F OS=Homo sapiens OX=9606 GN=SNRPF PE=1 SV=1	P62306	SNRPF	0.843	0.0984995
	Beta-2-microglobulin OS=Homo sapiens GN=B2M PE=1 SV=1	P61769	B2M	0.84	0.098738
	Cystatin-B OS=Homo sapiens OX=9606 GN=CSTB PE=1 SV=2	P04080	CSTB	0.861	0.0987488
	Chromobox protein homolog 3 OS=Homo sapiens OX=9606 GN=CBX3 PE=1 SV=4	Q13185	CBX3	0.857	0.0988652
	Importin-5 OS=Homo sapiens OX=9606 GN=IPO5 PE=1 SV=4	O00410	IPO5	0.861	0.0993065
	N-acetylglucosamine-6-sulfatase OS=Homo sapiens OX=9606 GN=GNS PE=1 SV=3	P15586	GNS	0.84	0.099455
	Serpin B8 OS=Homo sapiens OX=9606 GN=SERPINB8 PE=1 SV=2	P50452	SERPINB8	0.856	0.100064
	Glutathione S-transferase omega-1 OS=Homo sapiens OX=9606 GN=GSTO1 PE=1 SV=2	P78417	GSTO1	0.843	0.101004
	Thymocyte nuclear protein 1 OS=Homo sapiens OX=9606 GN=THYN1 PE=1 SV=1	Q9P016	THYN1	0.772	0.101662
	WD repeat-containing protein 18 OS=Homo sapiens OX=9606 GN=WDR18 PE=1 SV=2	Q9BV38	WDR18	1.483	0.103146
	Peptidyl-prolyl cis-trans isomerase FKBP5 OS=Homo sapiens OX=9606 GN=FKBP5 PE=1 SV=2	Q13451	FKBP5	0.844	0.103406
	ATP-binding cassette sub-family F member 1 OS=Homo sapiens OX=9606 GN=ABCF1 PE=1 SV=2	Q8NE71	ABCF1	1.419	0.103608
	Vesicle-fusing ATPase OS=Homo sapiens OX=9606 GN=NSF PE=1 SV=3	P46459	NSF	1.286	0.104137
	Leucine-rich repeat flightless-interacting protein 2 OS=Homo sapiens OX=9606 GN=LRRFIP2 PE=1 SV=1	Q9Y608	LRRFIP2	0.795	0.104171
	C-type lectin domain family 11 member A OS=Homo sapiens OX=9606 GN=CLEC11A PE=1 SV=1	Q9Y240	CLEC11A	1.417	0.105242
	40S ribosomal protein S28 OS=Homo sapiens OX=9606 GN=RPS28 PE=1 SV=1	P62857	RPS28	1.279	0.106215
	Tumor necrosis factor alpha-induced protein 8-like protein 2 OS=Homo sapiens OX=9606 GN=TNFAIP8L2 PE=1 SV=1	Q6P589	TNFAIP8L2	1.282	0.106216
	ATP synthase subunit beta, mitochondrial OS=Homo sapiens OX=9606 GN=ATP5F1B PE=1 SV=3	P06576	ATP5F1B	1.284	0.106482
	Polyribonucleotide nucleotidyltransferase 1, mitochondrial OS=Homo sapiens OX=9606 GN=PNPT1 PE=1 SV=2	Q8TCS8	PNPT1	1.359	0.106862
	39S ribosomal protein L46, mitochondrial OS=Homo sapiens OX=9606 GN=MRPL46 PE=1 SV=1	Q9H2W6	MRPL46	1.71	0.107297
	Aminoacylase-1 OS=Homo sapiens OX=9606 GN=ACY1 PE=1 SV=1	Q03154	ACY1	1.454	0.10747
	G-protein-signaling modulator 3 OS=Homo sapiens OX=9606 GN=GPSM3 PE=1 SV=1	Q9Y4H4	GPSM3	0.791	0.107945
	Single-stranded DNA-binding protein, mitochondrial OS=Homo sapiens OX=9606 GN=SSBP1 PE=1 SV=1	Q04837	SSBP1	1.294	0.108058
	Caspase-1 OS=Homo sapiens OX=9606 GN=CASP1 PE=1 SV=1	P29466	CASP1	1.377	0.108251
	Phosphotriesterase-related protein OS=Homo sapiens OX=9606 GN=PTER PE=1 SV=1	Q96BW5	PTER	1.387	0.109785
	NAD kinase 2, mitochondrial OS=Homo sapiens OX=9606 GN=NADK2 PE=1 SV=2	Q4G0N4	NADK2	1.288	0.109939
	Adenosine 5'-monophosphoramidase HINT2 OS=Homo sapiens OX=9606 GN=HINT2 PE=1 SV=1	Q9BX68	HINT2	0.863	0.110814
	Coronin-1B OS=Homo sapiens OX=9606 GN=CORO1B PE=1 SV=1	Q9BR76	CORO1B	1.275	0.111244
	Lysophospholipase-like protein 1 OS=Homo sapiens OX=9606 GN=LYPLAL1 PE=1 SV=3	Q5VWZ2	LYPLAL1	1.567	0.111459
	60 kDa heat shock protein, mitochondrial OS=Homo sapiens OX=9606 GN=HSPD1 PE=1 SV=2	P10809	HSPD1	1.28	0.111913
	U6 snRNA-associated Sm-like protein LSm1 OS=Homo sapiens OX=9606 GN=LSM1 PE=1 SV=1	O15116	LSM1	0.813	0.113636
	Neutral amino acid transporter A OS=Homo sapiens OX=9606 GN=SLC1A4 PE=1 SV=1	P43007	SLC1A4	0.848	0.113919
	Moesin OS=Homo sapiens OX=9606 GN=MSN PE=1 SV=3	P26038	MSN	0.85	0.114278
	S-phase kinase-associated protein 1 OS=Homo sapiens OX=9606 GN=SKP1 PE=1 SV=2	P63208	SKP1	0.867	0.115027
	Proline-, glutamic acid- and leucine-rich protein 1 OS=Homo sapiens OX=9606 GN=PELP1 PE=1 SV=2	Q8IZL8	PELP1	1.378	0.115214
	Ras suppressor protein 1 OS=Homo sapiens OX=9606 GN=RSU1 PE=1 SV=3	Q15404	RSU1	0.867	0.115285
	Protein MEMO1 OS=Homo sapiens OX=9606 GN=MEMO1 PE=1 SV=1	Q9Y316	MEMO1	0.852	0.115478
	Serglycin OS=Homo sapiens OX=9606 GN=SRGN PE=1 SV=3	P10124	SRGN	0.803	0.116275
	Fascin OS=Homo sapiens OX=9606 GN=FSCN1 PE=1 SV=3	Q16658	FSCN1	0.859	0.11681
	NADH dehydrogenase [ubiquinone] 1 beta subcomplex subunit 6 OS=Homo sapiens OX=9606 GN=NDUFB6 PE=1 SV=3	O95139	NDUFB6	1.41	0.116867
	Pyrroline-5-carboxylate reductase 1, mitochondrial OS=Homo sapiens OX=9606 GN=PYCR1 PE=1 SV=2	P32322	PYCR1	1.346	0.116945
	CGG triplet repeat-binding protein 1 OS=Homo sapiens OX=9606 GN=CGGBP1 PE=1 SV=2	Q9UFW8	CGGBP1	0.823	0.11808
	Receptor-type tyrosine-protein phosphatase C OS=Homo sapiens OX=9606 GN=PTPRC PE=1 SV=3	P08575	PTPRC	0.852	0.118394
	40S ribosomal protein S15 OS=Homo sapiens OX=9606 GN=RPS15 PE=1 SV=2	P62841	RPS15	0.869	0.118507
	Short-chain specific acyl-CoA dehydrogenase, mitochondrial OS=Homo sapiens OX=9606 GN=ACADS PE=1 SV=1	P16219	ACADS	1.299	0.118639
	Vesicle-associated membrane protein 8 OS=Homo sapiens OX=9606 GN=VAMP8 PE=1 SV=1	Q9BV40	VAMP8	0.859	0.118662
	Heat shock protein 75 kDa, mitochondrial OS=Homo sapiens OX=9606 GN=TRAP1 PE=1 SV=3	Q12931	TRAP1	1.275	0.119077
	NADH dehydrogenase [ubiquinone] iron-sulfur protein 8, mitochondrial OS=Homo sapiens OX=9606 GN=NDUFS8 PE=1 SV=1	O00217	NDUFS8	1.405	0.120403
	Phosphatidylinositol-3-phosphatase SAC1 OS=Homo sapiens OX=9606 GN=SACM1L PE=1 SV=2	Q9NTJ5	SACM1L	0.854	0.120974
	Signal-induced proliferation-associated protein 1 OS=Homo sapiens OX=9606 GN=SIPA1 PE=1 SV=1	Q96FS4	SIPA1	1.631	0.121055
	Delta(14)-sterol reductase LBR OS=Homo sapiens OX=9606 GN=LBR PE=1 SV=2	Q14739	LBR	0.867	0.121645
	DnaJ homolog subfamily C member 21 OS=Homo sapiens OX=9606 GN=DNAJC21 PE=1 SV=2	Q5F1R6	DNAJC21	0.769	0.122008
	Oxysterol-binding protein 1 OS=Homo sapiens OX=9606 GN=OSBP PE=1 SV=1	P22059	OSBP	0.867	0.122536
	Succinate dehydrogenase [ubiquinone] iron-sulfur subunit, mitochondrial OS=Homo sapiens OX=9606 GN=SDHB PE=1 SV=3	P21912	SDHB	1.322	0.1235
	Phosphoribosylformylglycinamidine synthase OS=Homo sapiens OX=9606 GN=PFAS PE=1 SV=4	O15067	PFAS	1.289	0.123617
	N-acetyl-D-glucosamine kinase OS=Homo sapiens OX=9606 GN=NAGK PE=1 SV=4	Q9UJ70	NAGK	1.451	0.124074
	PAT complex subunit CCDC47 OS=Homo sapiens OX=9606 GN=CCDC47 PE=1 SV=1	Q96A33	CCDC47	1.427	0.124626
	MICOS complex subunit MIC60 OS=Homo sapiens OX=9606 GN=IMMT PE=1 SV=1	Q16891	IMMT	1.271	0.125088
	Kinesin-like protein KIF15 OS=Homo sapiens OX=9606 GN=KIF15 PE=1 SV=1	Q9NS87	KIF15	1.286	0.125222
	Adapter molecule crk OS=Homo sapiens OX=9606 GN=CRK PE=1 SV=2	P46108	CRK	1.465	0.126575
	Neudesin OS=Homo sapiens OX=9606 GN=NENF PE=1 SV=1	Q9UMX5	NENF	0.854	0.127366
	Dynamin-2 OS=Homo sapiens OX=9606 GN=DNM2 PE=1 SV=2	P50570	DNM2	1.267	0.127718
	Eukaryotic translation initiation factor 1A, Y-chromosomal OS=Homo sapiens OX=9606 GN=EIF1AY PE=1 SV=4	O14602	EIF1AY	0.849	0.128944
	Density-regulated protein OS=Homo sapiens OX=9606 GN=DENR PE=1 SV=2	O43583	DENR	0.827	0.129449
	Pleiotropic regulator 1 OS=Homo sapiens OX=9606 GN=PLRG1 PE=1 SV=1	O43660	PLRG1	0.848	0.130255
	Dual specificity mitogen-activated protein kinase kinase 1 OS=Homo sapiens OX=9606 GN=MAP2K1 PE=1 SV=2	Q02750	MAP2K1	1.355	0.130272
	Hydroxymethylglutaryl-CoA synthase, cytoplasmic OS=Homo sapiens OX=9606 GN=HMGCS1 PE=1 SV=2	Q01581	HMGCS1	0.826	0.131131
	RNA-binding protein 12 OS=Homo sapiens OX=9606 GN=RBM12 PE=1 SV=1	Q9NTZ6	RBM12	0.867	0.131214
	Tubulin--tyrosine ligase-like protein 12 OS=Homo sapiens OX=9606 GN=TTLL12 PE=1 SV=2	Q14166	TTLL12	1.265	0.131261
	Paired amphipathic helix protein Sin3a OS=Homo sapiens OX=9606 GN=SIN3A PE=1 SV=2	Q96ST3	SIN3A	0.689	0.13143
	Aspartate aminotransferase, cytoplasmic OS=Homo sapiens OX=9606 GN=GOT1 PE=1 SV=3	P17174	GOT1	0.827	0.131737
	E3 ubiquitin-protein ligase RING1 OS=Homo sapiens OX=9606 GN=RING1 PE=1 SV=2	Q06587	RING1	1.444	0.134281
	Lon protease homolog, mitochondrial OS=Homo sapiens OX=9606 GN=LONP1 PE=1 SV=2	P36776	LONP1	1.265	0.134459
	Vigilin OS=Homo sapiens OX=9606 GN=HDLBP PE=1 SV=2	Q00341		1.281	0.134648
	F-actin-capping protein subunit beta OS=Homo sapiens OX=9606 GN=CAPZB PE=1 SV=5	P47756	CAPZB	0.859	0.134791
	Prefoldin subunit 5 OS=Homo sapiens OX=9606 GN=PFDN5 PE=1 SV=2	Q99471	PFDN5	0.828	0.134863
	Splicing factor U2AF 65 kDa subunit OS=Homo sapiens OX=9606 GN=U2AF2 PE=1 SV=4	P26368	U2AF2	0.859	0.135172
	Copine-3 OS=Homo sapiens OX=9606 GN=CPNE3 PE=1 SV=1	O75131	CPNE3	1.316	0.135664
	Lysophosphatidylserine lipase ABHD12 OS=Homo sapiens OX=9606 GN=ABHD12 PE=1 SV=2	Q8N2K0	ABHD12	0.752	0.13588
	Signal peptidase complex subunit 2 OS=Homo sapiens OX=9606 GN=SPCS2 PE=1 SV=3	Q15005	SPCS2	1.332	0.135905
	RNA polymerase II-associated protein 3 OS=Homo sapiens OX=9606 GN=RPAP3 PE=1 SV=2	Q9H6T3	RPAP3	0.822	0.136104
	NADH dehydrogenase [ubiquinone] 1 beta subcomplex subunit 10 OS=Homo sapiens OX=9606 GN=NDUFB10 PE=1 SV=3	O96000	NDUFB10	1.397	0.136708
	Oxysterol-binding protein-related protein 5 OS=Homo sapiens OX=9606 GN=OSBPL5 PE=1 SV=1	Q9H0X9	OSBPL5	1.557	0.138163
	Bifunctional methylenetetrahydrofolate dehydrogenase/cyclohydrolase, mitochondrial OS=Homo sapiens OX=9606 GN=MTHFD2 PE=1 SV=2	P13995	MTHFD2	0.867	0.138598
	Extended synaptotagmin-1 OS=Homo sapiens OX=9606 GN=ESYT1 PE=1 SV=1	Q9BSJ8	ESYT1	0.861	0.138942
	Endoplasmic reticulum resident protein 29 OS=Homo sapiens OX=9606 GN=ERP29 PE=1 SV=4	P30040	ERP29	0.861	0.13953
	Replication factor C subunit 3 OS=Homo sapiens OX=9606 GN=RFC3 PE=1 SV=2	P40938	RFC3	1.297	0.139603
	Acyl-coenzyme A thioesterase 13 OS=Homo sapiens OX=9606 GN=ACOT13 PE=1 SV=1	Q9NPJ3	ACOT13	1.384	0.139998
	RNA polymerase-associated protein LEO1 OS=Homo sapiens OX=9606 GN=LEO1 PE=1 SV=1	Q8WVC0	LEO1	1.463	0.140134
	Isoform 2 of SUMO-activating enzyme subunit 1 OS=Homo sapiens OX=9606 GN=SAE1	Q9UBE0-2	SAE1	0.833	0.140945
	Adenylyl cyclase-associated protein 1 OS=Homo sapiens OX=9606 GN=CAP1 PE=1 SV=5	Q01518	CAP1	0.862	0.141233
	Annexin A1 OS=Homo sapiens OX=9606 GN=ANXA1 PE=1 SV=2	P04083	ANXA1	0.87	0.141647
	Kinesin-like protein KIF11 OS=Homo sapiens OX=9606 GN=KIF11 PE=1 SV=2	P52732	KIF11	1.384	0.141753
	Heterogeneous nuclear ribonucleoprotein K OS=Homo sapiens OX=9606 GN=HNRNPK PE=1 SV=1	P61978	HNRNPK	0.875	0.141851
	Dynamin-like 120 kDa protein, mitochondrial OS=Homo sapiens OX=9606 GN=OPA1 PE=1 SV=3	O60313	OPA1	1.265	0.141939
	Vinculin OS=Homo sapiens OX=9606 GN=VCL PE=1 SV=4	P18206	VCL	0.862	0.142448
	3'(2'),5'-bisphosphate nucleotidase 1 OS=Homo sapiens OX=9606 GN=BPNT1 PE=1 SV=1	O95861	BPNT1	0.853	0.142481
	DNA topoisomerase 2-beta OS=Homo sapiens OX=9606 GN=TOP2B PE=1 SV=3	Q02880	TOP2B	0.863	0.143634
	F-actin-capping protein subunit alpha-1 OS=Homo sapiens OX=9606 GN=CAPZA1 PE=1 SV=3	P52907	CAPZA1	0.864	0.145819
	Prosaposin OS=Homo sapiens OX=9606 GN=PSAP PE=1 SV=2	P07602	PSAP	0.872	0.146288
	NADH dehydrogenase [ubiquinone] flavoprotein 1, mitochondrial OS=Homo sapiens OX=9606 GN=NDUFV1 PE=1 SV=4	P49821	NDUFV1	1.357	0.146297
	Eukaryotic translation initiation factor 3 subunit J OS=Homo sapiens OX=9606 GN=EIF3J PE=1 SV=2	O75822	EIF3J	1.255	0.147914
	Actin, cytoplasmic 2 OS=Homo sapiens OX=9606 GN=ACTG1 PE=1 SV=1	P63261	ACTG1	1.273	0.149016
	Syntaxin-4 OS=Homo sapiens OX=9606 GN=STX4 PE=1 SV=2	Q12846	STX4	1.266	0.149458
	Isoform Non-brain of Clathrin light chain B OS=Homo sapiens OX=9606 GN=CLTB	P09497-2	CLTB	1.293	0.151231
	Hypoxia up-regulated protein 1 OS=Homo sapiens OX=9606 GN=HYOU1 PE=1 SV=1	Q9Y4L1	HYOU1	1.254	0.151513
	Syntaxin-12 OS=Homo sapiens OX=9606 GN=STX12 PE=1 SV=1	Q86Y82	STX12	1.414	0.151871
	Pogo transposable element with ZNF domain OS=Homo sapiens OX=9606 GN=POGZ PE=1 SV=2	Q7Z3K3	POGZ	1.575	0.153291
	RAB7A-interacting MON1-CCZ1 complex subunit 1 OS=Homo sapiens OX=9606 GN=RIMOC1 PE=1 SV=1	A6NDU8	RIMOC1	0.743	0.153676
	Metaxin-2 OS=Homo sapiens OX=9606 GN=MTX2 PE=1 SV=1	O75431	MTX2	1.43	0.154609
	Gamma-tubulin complex component 2 OS=Homo sapiens OX=9606 GN=TUBGCP2 PE=1 SV=2	Q9BSJ2	TUBGCP2	1.407	0.155946
	Protein unc-45 homolog A OS=Homo sapiens OX=9606 GN=UNC45A PE=1 SV=1	Q9H3U1	UNC45A	1.636	0.156491
	Cytosolic non-specific dipeptidase OS=Homo sapiens OX=9606 GN=CNDP2 PE=1 SV=2	Q96KP4	CNDP2	1.273	0.156656
	Isoleucine--tRNA ligase, mitochondrial OS=Homo sapiens OX=9606 GN=IARS2 PE=1 SV=2	Q9NSE4	IARS2	0.881	0.156775
	Actin-related protein 2/3 complex subunit 4 OS=Homo sapiens OX=9606 GN=ARPC4 PE=1 SV=3	P59998	ARPC4	0.868	0.15711
	Interferon regulatory factor 8 OS=Homo sapiens OX=9606 GN=IRF8 PE=1 SV=2	Q02556	IRF8	0.837	0.157323
	Ribosomal L1 domain-containing protein 1 OS=Homo sapiens OX=9606 GN=RSL1D1 PE=1 SV=3	O76021	RSL1D1	1.248	0.158
	2',5'-phosphodiesterase 12 OS=Homo sapiens OX=9606 GN=PDE12 PE=1 SV=2	Q6L8Q7	PDE12	0.863	0.158466
	Myosin-9 OS=Homo sapiens OX=9606 GN=MYH9 PE=1 SV=4	P35579	MYH9	0.869	0.158469
	Alanine--tRNA ligase, mitochondrial OS=Homo sapiens OX=9606 GN=AARS2 PE=1 SV=1	Q5JTZ9	AARS2	1.253	0.158548
	Sorting nexin-5 OS=Homo sapiens OX=9606 GN=SNX5 PE=1 SV=1	Q9Y5X3	SNX5	1.317	0.158657
	Dynamin-1-like protein OS=Homo sapiens OX=9606 GN=DNM1L PE=1 SV=2	O00429	DNM1L	1.248	0.15881
	Unconventional myosin-XVIIIa OS=Homo sapiens OX=9606 GN=MYO18A PE=1 SV=3	Q92614	MYO18A	0.874	0.160298
	Myosin regulatory light chain 12B OS=Homo sapiens OX=9606 GN=MYL12B PE=1 SV=2	O14950	MYL12B	0.869	0.160494
	Protein scribble homolog OS=Homo sapiens OX=9606 GN=SCRIB PE=1 SV=5	Q14160	SCRIB	1.487	0.162329
	Bromodomain adjacent to zinc finger domain protein 1A OS=Homo sapiens OX=9606 GN=BAZ1A PE=1 SV=2	Q9NRL2	BAZ1A	0.75	0.16312
	Core-binding factor subunit beta OS=Homo sapiens OX=9606 GN=CBFB PE=1 SV=2	Q13951	CBFB	0.887	0.163426
	Ras-related protein Rab-6A OS=Homo sapiens OX=9606 GN=RAB6A PE=1 SV=3	P20340	RAB6A	0.885	0.163702
	Translocon-associated protein subunit delta OS=Homo sapiens OX=9606 GN=SSR4 PE=1 SV=1	P51571	SSR4	0.871	0.164166
	Myomegalin OS=Homo sapiens OX=9606 GN=PDE4DIP PE=1 SV=3	Q5VU43	PDE4DIP	0.882	0.164862
	DBIRD complex subunit ZNF326 OS=Homo sapiens OX=9606 GN=ZNF326 PE=1 SV=2	Q5BKZ1	ZNF326	0.81	0.164905
	Neurolysin, mitochondrial OS=Homo sapiens OX=9606 GN=NLN PE=1 SV=1	Q9BYT8	NLN	1.406	0.165389
	Thioredoxin-related transmembrane protein 1 OS=Homo sapiens OX=9606 GN=TMX1 PE=1 SV=1	Q9H3N1	TMX1	1.248	0.165658
	WD repeat-containing protein 5 OS=Homo sapiens OX=9606 GN=WDR5 PE=1 SV=1	P61964	WDR5	0.842	0.165769
	Protein S100-A4 OS=Homo sapiens OX=9606 GN=S100A4 PE=1 SV=1	P26447	S100A4	0.871	0.165852
	BAG family molecular chaperone regulator 2 OS=Homo sapiens OX=9606 GN=BAG2 PE=1 SV=1	O95816	BAG2	1.251	0.166625
	SWI/SNF-related matrix-associated actin-dependent regulator of chromatin subfamily B member 1 OS=Homo sapiens OX=9606 GN=SMARCB1 PE=1 SV=2	Q12824	SMARCB1	0.737	0.167048
	eIF5-mimic protein 2 OS=Homo sapiens OX=9606 GN=BZW1 PE=1 SV=1	Q7L1Q6	BZW1	1.246	0.167713
	Peptidyl-prolyl cis-trans isomerase FKBP3 OS=Homo sapiens OX=9606 GN=FKBP3 PE=1 SV=1	Q00688	FKBP3	0.888	0.168007
	Aflatoxin B1 aldehyde reductase member 2 OS=Homo sapiens OX=9606 GN=AKR7A2 PE=1 SV=3	O43488	AKR7A2	0.885	0.168331
	Exosome complex component RRP46 OS=Homo sapiens OX=9606 GN=EXOSC5 PE=1 SV=1	Q9NQT4	EXOSC5	0.747	0.16873
	Isoform SV of 14-3-3 protein epsilon OS=Homo sapiens OX=9606 GN=YWHAE	P62258-2	YWHAE	0.872	0.169015
	Protein BUD31 homolog OS=Homo sapiens OX=9606 GN=BUD31 PE=1 SV=2	P41223	BUD31	0.814	0.16922
	Toll-interacting protein OS=Homo sapiens OX=9606 GN=TOLLIP PE=1 SV=1	Q9H0E2	TOLLIP	0.777	0.170215
	Sarcoplasmic/endoplasmic reticulum calcium ATPase 2 OS=Homo sapiens OX=9606 GN=ATP2A2 PE=1 SV=1	P16615	ATP2A2	1.244	0.170535
	HIV Tat-specific factor 1 OS=Homo sapiens OX=9606 GN=HTATSF1 PE=1 SV=1	O43719	HTATSF1	0.852	0.170859
	Stathmin OS=Homo sapiens OX=9606 GN=STMN1 PE=1 SV=3	P16949	STMN1	0.873	0.171362
	Calcyclin-binding protein OS=Homo sapiens OX=9606 GN=CACYBP PE=1 SV=2	Q9HB71	CACYBP	0.873	0.171372
	Lysosome membrane protein 2 OS=Homo sapiens OX=9606 GN=SCARB2 PE=1 SV=2	Q14108	SCARB2	1.387	0.172131
	Tubulin alpha-1C chain OS=Homo sapiens OX=9606 GN=TUBA1C PE=1 SV=1	Q9BQE3	TUBA1C	0.874	0.172653
	Cyclin-dependent kinase 1 OS=Homo sapiens OX=9606 GN=CDK1 PE=1 SV=3	P06493	CDK1	1.243	0.172883
	GTP:AMP phosphotransferase AK3, mitochondrial OS=Homo sapiens OX=9606 GN=AK3 PE=1 SV=4	Q9UIJ7	AK3	1.258	0.173131
	DNA polymerase delta catalytic subunit OS=Homo sapiens OX=9606 GN=POLD1 PE=1 SV=2	P28340	POLD1	1.283	0.173325
	Cell division cycle 5-like protein OS=Homo sapiens OX=9606 GN=CDC5L PE=1 SV=2	Q99459	CDC5L	0.878	0.173731
	EF-hand domain-containing protein D2 OS=Homo sapiens OX=9606 GN=EFHD2 PE=1 SV=1	Q96C19	EFHD2	0.883	0.174299
	60S ribosomal protein L18 OS=Homo sapiens OX=9606 GN=RPL18 PE=1 SV=2	Q07020	RPL18	1.242	0.174609
	N(4)-(beta-N-acetylglucosaminyl)-L-asparaginase OS=Homo sapiens OX=9606 GN=AGA PE=1 SV=2	P20933	AGA	0.846	0.174714
	39S ribosomal protein S18a, mitochondrial OS=Homo sapiens OX=9606 GN=MRPS18A PE=1 SV=1	Q9NVS2	MRPS18A	0.885	0.17528
	Multiple myeloma tumor-associated protein 2 OS=Homo sapiens OX=9606 GN=MMTAG2 PE=1 SV=1	Q9BU76	MMTAG2	0.804	0.175385
	Acid ceramidase OS=Homo sapiens OX=9606 GN=ASAH1 PE=1 SV=5	Q13510	ASAH1	1.386	0.175698
	Golgi integral membrane protein 4 OS=Homo sapiens OX=9606 GN=GOLIM4 PE=1 SV=1	O00461	GOLIM4	1.483	0.176271
	Kinesin-like protein KIF22 OS=Homo sapiens OX=9606 GN=KIF22 PE=1 SV=5	Q14807	KIF22	0.772	0.176489
	E3 ubiquitin-protein ligase CHIP OS=Homo sapiens OX=9606 GN=STUB1 PE=1 SV=2	Q9UNE7	STUB1	1.262	0.176543
	Phosphoglycerate mutase 1 OS=Homo sapiens OX=9606 GN=PGAM1 PE=1 SV=2	P18669	PGAM1	0.875	0.177216
	Guanine nucleotide-binding protein G(I)/G(S)/G(O) subunit gamma-5 OS=Homo sapiens OX=9606 GN=GNG5 PE=1 SV=3	P63218	GNG5	0.889	0.179143
	39S ribosomal protein L21, mitochondrial OS=Homo sapiens OX=9606 GN=MRPL21 PE=1 SV=2	Q7Z2W9	MRPL21	0.847	0.17932
	Dual specificity mitogen-activated protein kinase kinase 2 OS=Homo sapiens OX=9606 GN=MAP2K2 PE=1 SV=1	P36507	MAP2K2	0.807	0.179323
	AP-1 complex subunit sigma-2 OS=Homo sapiens OX=9606 GN=AP1S2 PE=1 SV=1	P56377	AP1S2	1.453	0.179713
	Gamma-enolase OS=Homo sapiens OX=9606 GN=ENO2 PE=1 SV=3	P09104	ENO2	0.696	0.180038
	Protein disulfide-isomerase A3 OS=Homo sapiens OX=9606 GN=PDIA3 PE=1 SV=4	P30101	PDIA3	1.239	0.180123
	Dihydrofolate reductase OS=Homo sapiens OX=9606 GN=DHFR PE=1 SV=2	P00374	DHFR	1.382	0.180219
	Nucleobindin-2 OS=Homo sapiens OX=9606 GN=NUCB2 PE=1 SV=3	P80303	NUCB2	0.877	0.180612
	Peptidyl-prolyl cis-trans isomerase FKBP4 OS=Homo sapiens OX=9606 GN=FKBP4 PE=1 SV=3	Q02790	FKBP4	1.254	0.180881
	DCC-interacting protein 13-alpha OS=Homo sapiens OX=9606 GN=APPL1 PE=1 SV=1	Q9UKG1	APPL1	0.889	0.180912
	Isoform 2 of Protein SOGA1 OS=Homo sapiens OX=9606 GN=SOGA1	O94964-2	MTCL2	1.522	0.181186
	28S ribosomal protein S9, mitochondrial OS=Homo sapiens OX=9606 GN=MRPS9 PE=1 SV=2	P82933	MRPS9	1.415	0.182428
	Programmed cell death protein 5 OS=Homo sapiens OX=9606 GN=PDCD5 PE=1 SV=3	O14737	PDCD5	0.892	0.183252
	Isoform 2B of Cytoplasmic dynein 1 intermediate chain 2 OS=Homo sapiens OX=9606 GN=DYNC1I2	Q13409-2	DYNC1I2	0.858	0.183434
	Beta-hexosaminidase subunit alpha OS=Homo sapiens OX=9606 GN=HEXA PE=1 SV=2	P06865	HEXA	0.87	0.184888
	Cullin-4B OS=Homo sapiens OX=9606 GN=CUL4B PE=1 SV=4	Q13620	CUL4B	0.843	0.18539
	PC4 and SFRS1-interacting protein OS=Homo sapiens OX=9606 GN=PSIP1 PE=1 SV=1	O75475	PSIP1	0.886	0.185837
	Choline-phosphate cytidylyltransferase A OS=Homo sapiens OX=9606 GN=PCYT1A PE=1 SV=2	P49585	PCYT1A	1.401	0.186222
	Polypyrimidine tract-binding protein 3 OS=Homo sapiens OX=9606 GN=PTBP3 PE=1 SV=2	O95758	PTBP3	1.256	0.186444
	Thioredoxin domain-containing protein 12 OS=Homo sapiens OX=9606 GN=TXNDC12 PE=1 SV=1	O95881	TXNDC12	0.888	0.187689
	Nucleolar protein 56 OS=Homo sapiens OX=9606 GN=NOP56 PE=1 SV=4	O00567	NOP56	1.233	0.18781
	Dedicator of cytokinesis protein 8 OS=Homo sapiens OX=9606 GN=DOCK8 PE=1 SV=3	Q8NF50	DOCK8	1.231	0.187997
	Ras-related protein Rab-31 OS=Homo sapiens OX=9606 GN=RAB31 PE=1 SV=1	Q13636		0.846	0.188012
	COP9 signalosome complex subunit 8 OS=Homo sapiens OX=9606 GN=COPS8 PE=1 SV=1	Q99627	COPS8	1.361	0.18803
	Neutrophil cytosol factor 4 OS=Homo sapiens OX=9606 GN=NCF4 PE=1 SV=2	Q15080	NCF4	0.762	0.188842
	Transmembrane protein 109 OS=Homo sapiens OX=9606 GN=TMEM109 PE=1 SV=1	Q9BVC6	TMEM109	1.249	0.19006
	Malate dehydrogenase, cytoplasmic OS=Homo sapiens OX=9606 GN=MDH1 PE=1 SV=4	P40925	MDH1	0.88	0.190573
	U6 snRNA-associated Sm-like protein LSm2 OS=Homo sapiens OX=9606 GN=LSM2 PE=1 SV=1	Q9Y333	LSM2	0.894	0.191022
	Splicing factor U2AF 35 kDa subunit OS=Homo sapiens OX=9606 GN=U2AF1 PE=1 SV=3	Q01081	U2AF1	1.248	0.191114
	Glia maturation factor gamma OS=Homo sapiens OX=9606 GN=GMFG PE=1 SV=1	O60234	GMFG	0.89	0.19122
	Mitochondrial 2-oxoglutarate/malate carrier protein OS=Homo sapiens OX=9606 GN=SLC25A11 PE=1 SV=3	Q02978	SLC25A11	1.234	0.192122
	Actin-related protein 2/3 complex subunit 3 OS=Homo sapiens OX=9606 GN=ARPC3 PE=1 SV=3	O15145	ARPC3	0.88	0.192161
	Isoform 2 of Protein diaphanous homolog 2 OS=Homo sapiens OX=9606 GN=DIAPH2	O60879-2	DIAPH2	1.251	0.192655
	Isoform 2 of Deoxyuridine 5'-triphosphate nucleotidohydrolase, mitochondrial OS=Homo sapiens OX=9606 GN=DUT	P33316-2	DUT	0.893	0.193445
	Neural cell adhesion molecule 1 OS=Homo sapiens OX=9606 GN=NCAM1 PE=1 SV=3	P13591	NCAM1	0.891	0.193604
	Succinate dehydrogenase [ubiquinone] flavoprotein subunit, mitochondrial OS=Homo sapiens OX=9606 GN=SDHA PE=1 SV=2	P31040	SDHA	1.233	0.193865
	Transcription factor 25 OS=Homo sapiens OX=9606 GN=TCF25 PE=1 SV=1	Q9BQ70	TCF25	1.503	0.193956
	Proteasome subunit beta type-10 OS=Homo sapiens OX=9606 GN=PSMB10 PE=1 SV=1	P40306	PSMB10	0.859	0.194727
	HBS1-like protein OS=Homo sapiens OX=9606 GN=HBS1L PE=1 SV=1	Q9Y450	HBS1L	0.794	0.194985
	BRCA2 and CDKN1A-interacting protein OS=Homo sapiens OX=9606 GN=BCCIP PE=1 SV=1	Q9P287	BCCIP	0.821	0.195354
	Protein Jumonji OS=Homo sapiens OX=9606 GN=JARID2 PE=1 SV=2	Q92833	JARID2	1.552	0.195827
	Deoxycytidine kinase OS=Homo sapiens OX=9606 GN=DCK PE=1 SV=1	P27707	DCK	0.881	0.196361
	F-box-like/WD repeat-containing protein TBL1XR1 OS=Homo sapiens OX=9606 GN=TBL1XR1 PE=1 SV=1	Q9BZK7	TBL1XR1	1.244	0.197129
	High mobility group nucleosome-binding domain-containing protein 5 OS=Homo sapiens OX=9606 GN=HMGN5 PE=1 SV=1	P82970	HMGN5	1.352	0.197249
	Symplekin OS=Homo sapiens OX=9606 GN=SYMPK PE=1 SV=2	Q92797	SYMPK	0.885	0.197369
	Rho guanine nucleotide exchange factor 1 OS=Homo sapiens OX=9606 GN=ARHGEF1 PE=1 SV=2	Q92888	ARHGEF1	1.239	0.197676
	Leucine-rich repeat-containing protein 40 OS=Homo sapiens OX=9606 GN=LRRC40 PE=1 SV=1	Q9H9A6	LRRC40	0.856	0.197864
	Dihydrolipoyllysine-residue acetyltransferase component of pyruvate dehydrogenase complex, mitochondrial OS=Homo sapiens OX=9606 GN=DLAT PE=1 SV=3	P10515	DLAT	1.224	0.198396
	FACT complex subunit SSRP1 OS=Homo sapiens OX=9606 GN=SSRP1 PE=1 SV=1	Q08945	SSRP1	0.883	0.200957
	PIH1 domain-containing protein 1 OS=Homo sapiens OX=9606 GN=PIH1D1 PE=1 SV=1	Q9NWS0	PIH1D1	0.82	0.200981
	Heterogeneous nuclear ribonucleoprotein A1 OS=Homo sapiens OX=9606 GN=HNRNPA1 PE=1 SV=5	P09651	HNRNPA1	0.883	0.201081
	Transgelin-2 OS=Homo sapiens OX=9606 GN=TAGLN2 PE=1 SV=3	P37802	TAGLN2	0.883	0.201085
	Tropomodulin-3 OS=Homo sapiens OX=9606 GN=TMOD3 PE=1 SV=1	Q9NYL9	TMOD3	0.883	0.202538
	Far upstream element-binding protein 2 OS=Homo sapiens OX=9606 GN=KHSRP PE=1 SV=4	Q92945	KHSRP	0.884	0.203373
	Parathymosin OS=Homo sapiens OX=9606 GN=PTMS PE=1 SV=2	P20962	PTMS	0.748	0.204037
	Nuclear pore complex protein Nup50 OS=Homo sapiens OX=9606 GN=NUP50 PE=1 SV=2	Q9UKX7	NUP50	0.847	0.204393
	Signal recognition particle subunit SRP68 OS=Homo sapiens OX=9606 GN=SRP68 PE=1 SV=2	Q9UHB9	SRP68	1.245	0.205727
	Epoxide hydrolase 1 OS=Homo sapiens OX=9606 GN=EPHX1 PE=1 SV=1	P07099	EPHX1	0.891	0.206099
	Dual specificity mitogen-activated protein kinase kinase 3 OS=Homo sapiens OX=9606 GN=MAP2K3 PE=1 SV=2	P46734	MAP2K3	1.44	0.206816
	Histone-binding protein RBBP7 OS=Homo sapiens OX=9606 GN=RBBP7 PE=1 SV=1	Q16576	RBBP7	0.885	0.20697
	Fructose-bisphosphate aldolase C OS=Homo sapiens OX=9606 GN=ALDOC PE=1 SV=2	P09972	ALDOC	0.885	0.207407
	Lysosome-associated membrane glycoprotein 1 OS=Homo sapiens OX=9606 GN=LAMP1 PE=1 SV=3	P11279	LAMP1	0.9	0.20752
	Isoform 3 of Poly(rC)-binding protein 2 OS=Homo sapiens OX=9606 GN=PCBP2	Q15366-3	PCBP2	0.8	0.207638
	Eukaryotic translation initiation factor 1 OS=Homo sapiens OX=9606 GN=EIF1 PE=1 SV=1	P41567	EIF1	1.23	0.207891
	Stomatin OS=Homo sapiens OX=9606 GN=STOM PE=1 SV=3	P27105	STOM	1.446	0.208843
	NHL repeat-containing protein 2 OS=Homo sapiens OX=9606 GN=NHLRC2 PE=1 SV=1	Q8NBF2	NHLRC2	0.795	0.209841
	cAMP-dependent protein kinase type I-alpha regulatory subunit OS=Homo sapiens OX=9606 GN=PRKAR1A PE=1 SV=1	P10644	PRKAR1A	0.904	0.209845
	Ubiquitin-fold modifier 1 OS=Homo sapiens OX=9606 GN=UFM1 PE=1 SV=1	P61960	UFM1	1.331	0.210306
	Cofilin-1 OS=Homo sapiens OX=9606 GN=CFL1 PE=1 SV=3	P23528	CFL1	0.887	0.2122
	Nucleoprotein TPR OS=Homo sapiens OX=9606 GN=TPR PE=1 SV=3	P12270	TPR	0.897	0.212669
	Peroxiredoxin-2 OS=Homo sapiens OX=9606 GN=PRDX2 PE=1 SV=5	P32119	PRDX2	1.225	0.212836
	Dihydrolipoyl dehydrogenase, mitochondrial OS=Homo sapiens OX=9606 GN=DLD PE=1 SV=2	P09622	DLD	1.224	0.213099
	Charged multivesicular body protein 4a OS=Homo sapiens OX=9606 GN=CHMP4A PE=1 SV=3	Q9BY43	CHMP4A	0.888	0.213526
	E3 ubiquitin-protein ligase TRIM56 OS=Homo sapiens OX=9606 GN=TRIM56 PE=1 SV=3	Q9BRZ2	TRIM56	1.494	0.214299
	Actin nucleation-promoting factor WAS OS=Homo sapiens OX=9606 GN=WAS PE=1 SV=4	P42768	WAS	0.876	0.214403
	Astrocytic phosphoprotein PEA-15 OS=Homo sapiens OX=9606 GN=PEA15 PE=1 SV=2	Q15121	PEA15	0.811	0.214892
	Sorting nexin-3 OS=Homo sapiens OX=9606 GN=SNX3 PE=1 SV=3	O60493	SNX3	1.221	0.21548
	ATP synthase-coupling factor 6, mitochondrial OS=Homo sapiens OX=9606 GN=ATP5PF PE=1 SV=1	P18859	ATP5PF	1.224	0.216081
	Aldehyde dehydrogenase, mitochondrial OS=Homo sapiens OX=9606 GN=ALDH2 PE=1 SV=2	P05091	ALDH2	1.223	0.216268
	Glycine amidinotransferase, mitochondrial OS=Homo sapiens OX=9606 GN=GATM PE=1 SV=1	P50440	GATM	0.886	0.216576
	L-lactate dehydrogenase A chain OS=Homo sapiens OX=9606 GN=LDHA PE=1 SV=2	P00338	LDHA	0.888	0.216609
	Protein phosphatase 3 catalytic subunit alpha OS=Homo sapiens OX=9606 GN=PPP3CA PE=1 SV=1	Q08209	PPP3CA	1.229	0.217092
	Proliferation marker protein Ki-67 OS=Homo sapiens OX=9606 GN=MKI67 PE=1 SV=2	P46013	MKI67	0.905	0.217235
	ATP synthase subunit gamma, mitochondrial OS=Homo sapiens OX=9606 GN=ATP5F1C PE=1 SV=1	P36542	ATP5F1C	1.221	0.217999
	Ubiquitin-like-conjugating enzyme ATG3 OS=Homo sapiens OX=9606 GN=ATG3 PE=1 SV=1	Q9NT62	ATG3	0.874	0.218558
	26S proteasome non-ATPase regulatory subunit 13 OS=Homo sapiens OX=9606 GN=PSMD13 PE=1 SV=2	Q9UNM6	PSMD13	1.227	0.219955
	Protein kinase C alpha type OS=Homo sapiens OX=9606 GN=PRKCA PE=1 SV=4	P17252	PRKCA	1.272	0.21996
	39S ribosomal protein L12, mitochondrial OS=Homo sapiens OX=9606 GN=MRPL12 PE=1 SV=2	P52815	MRPL12	1.224	0.220579
	Protein PRRC1 OS=Homo sapiens OX=9606 GN=PRRC1 PE=1 SV=1	Q96M27	PRRC1	0.786	0.221031
	Protein MIX23 OS=Homo sapiens OX=9606 GN=MIX23 PE=1 SV=1	Q4VC31	MIX23	1.332	0.222151
	40S ribosomal protein S27 OS=Homo sapiens OX=9606 GN=RPS27 PE=1 SV=3	P42677	RPS27	1.22	0.22277
	Serine/threonine-protein phosphatase 5 OS=Homo sapiens OX=9606 GN=PPP5C PE=1 SV=1	P53041	PPP5C	0.857	0.22365
	Rho guanine nucleotide exchange factor 6 OS=Homo sapiens OX=9606 GN=ARHGEF6 PE=1 SV=2	Q15052	ARHGEF6	0.87	0.225169
	Enoyl-CoA delta isomerase 1, mitochondrial OS=Homo sapiens OX=9606 GN=ECI1 PE=1 SV=1	P42126	ECI1	1.216	0.225312
	Oxysterol-binding protein-related protein 8 OS=Homo sapiens OX=9606 GN=OSBPL8 PE=1 SV=3	Q9BZF1	OSBPL8	0.806	0.225977
	Cyclin-dependent kinase 2 OS=Homo sapiens OX=9606 GN=CDK2 PE=1 SV=2	P24941	CDK2	0.855	0.226759
	Bifunctional glutamate/proline--tRNA ligase OS=Homo sapiens OX=9606 GN=EPRS1 PE=1 SV=5	P07814	EPRS1	0.892	0.22735
	Farnesyl pyrophosphate synthase OS=Homo sapiens OX=9606 GN=FDPS PE=1 SV=4	P14324	FDPS	0.892	0.229097
	Profilin-1 OS=Homo sapiens OX=9606 GN=PFN1 PE=1 SV=2	P07737	PFN1	0.892	0.229164
	MMS19 nucleotide excision repair protein homolog OS=Homo sapiens OX=9606 GN=MMS19 PE=1 SV=2	Q96T76	MMS19	0.748	0.229732
	Ubiquilin-2 OS=Homo sapiens OX=9606 GN=UBQLN2 PE=1 SV=2	Q9UHD9	UBQLN2	0.842	0.230246
	MICOS complex subunit MIC19 OS=Homo sapiens OX=9606 GN=CHCHD3 PE=1 SV=1	Q9NX63	CHCHD3	1.217	0.231663
	Receptor expression-enhancing protein 5 OS=Homo sapiens OX=9606 GN=REEP5 PE=1 SV=3	Q00765	REEP5	1.331	0.231767
	Vacuolar protein sorting-associated protein 4A OS=Homo sapiens OX=9606 GN=VPS4A PE=1 SV=1	Q9UN37	VPS4A	0.788	0.232541
	Targeting protein for Xklp2 OS=Homo sapiens OX=9606 GN=TPX2 PE=1 SV=2	Q9ULW0	TPX2	0.788	0.232795
	Actin-related protein 3 OS=Homo sapiens OX=9606 GN=ACTR3 PE=1 SV=3	P61158	ACTR3	0.893	0.23312
	HLA class I histocompatibility antigen, alpha chain E OS=Homo sapiens OX=9606 GN=HLA-E PE=1 SV=4	P13747	HLA-E	1.47	0.233159
	GTP-binding protein SAR1b OS=Homo sapiens OX=9606 GN=SAR1B PE=1 SV=1	Q9Y6B6	SAR1B	0.746	0.233926
	Sideroflexin-1 OS=Homo sapiens OX=9606 GN=SFXN1 PE=1 SV=4	Q9H9B4	SFXN1	1.231	0.234703
	Actin-related protein 2/3 complex subunit 1B OS=Homo sapiens OX=9606 GN=ARPC1B PE=1 SV=3	O15143	ARPC1B	0.894	0.234795
	Tubulin gamma-1 chain OS=Homo sapiens OX=9606 GN=TUBG1 PE=1 SV=2	P23258	TUBG1	0.868	0.235249
	Lysosomal Pro-X carboxypeptidase OS=Homo sapiens OX=9606 GN=PRCP PE=1 SV=1	P42785	PRCP	0.877	0.236611
	E3 ubiquitin-protein ligase UHRF1 OS=Homo sapiens OX=9606 GN=UHRF1 PE=1 SV=1	Q96T88	UHRF1	0.846	0.236835
	Polymerase delta-interacting protein 3 OS=Homo sapiens OX=9606 GN=POLDIP3 PE=1 SV=2	Q9BY77	POLDIP3	0.867	0.237427
	Actin-histidine N-methyltransferase OS=Homo sapiens OX=9606 GN=SETD3 PE=1 SV=1	Q86TU7	SETD3	0.791	0.237563
	IST1 homolog OS=Homo sapiens OX=9606 GN=IST1 PE=1 SV=1	P53990	IST1	1.229	0.238248
	Chloride intracellular channel protein 1 OS=Homo sapiens OX=9606 GN=CLIC1 PE=1 SV=4	O00299	CLIC1	0.895	0.238623
	Proteasome subunit alpha type-5 OS=Homo sapiens OX=9606 GN=PSMA5 PE=1 SV=3	P28066	PSMA5	0.895	0.239514
	Endophilin-A2 OS=Homo sapiens OX=9606 GN=SH3GL1 PE=1 SV=1	Q99961	SH3GL1	1.348	0.239744
	40S ribosomal protein S13 OS=Homo sapiens OX=9606 GN=RPS13 PE=1 SV=2	P62277	RPS13	0.895	0.239826
	Ubiquitin-associated protein 2 OS=Homo sapiens OX=9606 GN=UBAP2 PE=1 SV=1	Q5T6F2	UBAP2	0.775	0.240865
	Guanidinoacetate N-methyltransferase OS=Homo sapiens OX=9606 GN=GAMT PE=1 SV=1	Q14353	GAMT	0.892	0.241439
	Programmed cell death protein 4 OS=Homo sapiens OX=9606 GN=PDCD4 PE=1 SV=2	Q53EL6	PDCD4	1.209	0.242178
	NADH dehydrogenase [ubiquinone] 1 beta subcomplex subunit 11, mitochondrial OS=Homo sapiens OX=9606 GN=NDUFB11 PE=1 SV=1	Q9NX14	NDUFB11	1.262	0.242574
	Ras-related protein Rab-5B OS=Homo sapiens OX=9606 GN=RAB5B PE=1 SV=1	P61020	RAB5B	0.868	0.242681
	Heat shock protein 105 kDa OS=Homo sapiens OX=9606 GN=HSPH1 PE=1 SV=1	Q92598	HSPH1	1.212	0.242763
	U4/U6.U5 tri-snRNP-associated protein 2 OS=Homo sapiens OX=9606 GN=USP39 PE=1 SV=2	Q53GS9	USP39	0.868	0.242889
	Sepiapterin reductase OS=Homo sapiens OX=9606 GN=SPR PE=1 SV=1	P35270	SPR	1.464	0.243165
	Mitochondrial import receptor subunit TOM34 OS=Homo sapiens OX=9606 GN=TOMM34 PE=1 SV=2	Q15785	TOMM34	1.216	0.243459
	Prefoldin subunit 1 OS=Homo sapiens OX=9606 GN=PFDN1 PE=1 SV=2	O60925	PFDN1	0.869	0.244297
	SWI/SNF complex subunit SMARCC1 OS=Homo sapiens OX=9606 GN=SMARCC1 PE=1 SV=3	Q92922	SMARCC1	0.871	0.245248
	Isoform 2B of GTPase KRas OS=Homo sapiens OX=9606 GN=KRAS	P01116-2	KRAS	0.871	0.246082
	Probable ATP-dependent RNA helicase DDX6 OS=Homo sapiens OX=9606 GN=DDX6 PE=1 SV=2	P26196	DDX6	1.208	0.247346
	ATP synthase subunit f, mitochondrial OS=Homo sapiens OX=9606 GN=ATP5MF PE=1 SV=3	P56134	ATP5MF	0.903	0.247463
	RNA polymerase II-associated factor 1 homolog OS=Homo sapiens OX=9606 GN=PAF1 PE=1 SV=2	Q8N7H5	PAF1	1.382	0.247499
	Protein jagunal homolog 1 OS=Homo sapiens OX=9606 GN=JAGN1 PE=1 SV=1	Q8N5M9	JAGN1	1.312	0.248617
	Fructose-bisphosphate aldolase A OS=Homo sapiens OX=9606 GN=ALDOA PE=1 SV=2	P04075	ALDOA	0.898	0.248769
	RNA-binding protein NOB1 OS=Homo sapiens OX=9606 GN=NOB1 PE=1 SV=1	Q9ULX3	NOB1	1.355	0.250745
	Peptidyl-tRNA hydrolase 2, mitochondrial OS=Homo sapiens OX=9606 GN=PTRH2 PE=1 SV=1	Q9Y3E5	PTRH2	1.421	0.251373
	Dr1-associated corepressor OS=Homo sapiens OX=9606 GN=DRAP1 PE=1 SV=3	Q14919	DRAP1	0.882	0.251399
	Ran-binding protein 9 OS=Homo sapiens OX=9606 GN=RANBP9 PE=1 SV=1	Q96S59	RANBP9	0.761	0.251524
	Rabankyrin-5 OS=Homo sapiens OX=9606 GN=ANKFY1 PE=1 SV=2	Q9P2R3	ANKFY1	1.354	0.252519
	Phenylalanine--tRNA ligase alpha subunit OS=Homo sapiens OX=9606 GN=FARSA PE=1 SV=3	Q9Y285	FARSA	1.24	0.254222
	Splicing factor 3B subunit 6 OS=Homo sapiens OX=9606 GN=SF3B6 PE=1 SV=1	Q9Y3B4	SF3B6	0.898	0.254453
	Mitogen-activated protein kinase 1 OS=Homo sapiens OX=9606 GN=MAPK1 PE=1 SV=3	P28482	MAPK1	0.915	0.255548
	Anamorsin OS=Homo sapiens OX=9606 GN=CIAPIN1 PE=1 SV=2	Q6FI81	CIAPIN1	1.33	0.255791
	Guanine nucleotide-binding protein G(s) subunit alpha isoforms XLas OS=Homo sapiens OX=9606 GN=GNAS PE=1 SV=2	Q5JWF2	GNAS	1.471	0.256236
	Cytochrome c oxidase subunit NDUFA4 OS=Homo sapiens OX=9606 GN=NDUFA4 PE=1 SV=1	O00483	NDUFA4	1.21	0.256683
	Actin-related protein 2/3 complex subunit 5 OS=Homo sapiens OX=9606 GN=ARPC5 PE=1 SV=3	O15511	ARPC5	0.9	0.256844
	Methionine aminopeptidase 1 OS=Homo sapiens OX=9606 GN=METAP1 PE=1 SV=2	P53582	METAP1	1.226	0.257238
	Serine/threonine-protein phosphatase 2A 55 kDa regulatory subunit B alpha isoform OS=Homo sapiens OX=9606 GN=PPP2R2A PE=1 SV=1	P63151	PPP2R2A	0.885	0.257659
	Ubiquitin-conjugating enzyme E2 N OS=Homo sapiens OX=9606 GN=UBE2N PE=1 SV=1	P61088	UBE2N	0.9	0.257673
	cAMP-dependent protein kinase catalytic subunit beta OS=Homo sapiens OX=9606 GN=PRKACB PE=1 SV=2	P22694	PRKACB	0.777	0.257724
	Nuclear migration protein nudC OS=Homo sapiens OX=9606 GN=NUDC PE=1 SV=1	Q9Y266	NUDC	1.206	0.257763
	Proteasomal ubiquitin receptor ADRM1 OS=Homo sapiens OX=9606 GN=ADRM1 PE=1 SV=2	Q16186	ADRM1	1.252	0.257794
	Citron Rho-interacting kinase OS=Homo sapiens OX=9606 GN=CIT PE=1 SV=2	O14578	CIT	1.432	0.257801
	Double-stranded RNA-specific adenosine deaminase OS=Homo sapiens OX=9606 GN=ADAR PE=1 SV=4	P55265	ADAR	1.213	0.258341
	Negative elongation factor C/D OS=Homo sapiens OX=9606 GN=NELFCD PE=1 SV=2	Q8IXH7	NELFCD	1.326	0.258456
	Cytosolic Fe-S cluster assembly factor NUBP2 OS=Homo sapiens OX=9606 GN=NUBP2 PE=1 SV=1	Q9Y5Y2	NUBP2	0.833	0.258827
	Actin-related protein 2/3 complex subunit 5-like protein OS=Homo sapiens OX=9606 GN=ARPC5L PE=1 SV=1	Q9BPX5	ARPC5L	0.898	0.259118
	Malignant T-cell-amplified sequence 1 OS=Homo sapiens OX=9606 GN=MCTS1 PE=1 SV=1	Q9ULC4	MCTS1	0.917	0.260194
	Centromere protein V OS=Homo sapiens OX=9606 GN=CENPV PE=1 SV=1	Q7Z7K6	CENPV	0.819	0.260861
	Acidic leucine-rich nuclear phosphoprotein 32 family member E OS=Homo sapiens OX=9606 GN=ANP32E PE=1 SV=1	Q9BTT0	ANP32E	0.909	0.260872
	Putative hydroxypyruvate isomerase OS=Homo sapiens OX=9606 GN=HYI PE=1 SV=2	Q5T013	HYI	0.914	0.260942
	HEAT repeat-containing protein 1 OS=Homo sapiens OX=9606 GN=HEATR1 PE=1 SV=3	Q9H583	HEATR1	1.21	0.261211
	Triosephosphate isomerase OS=Homo sapiens OX=9606 GN=TPI1 PE=1 SV=4	P60174	TPI1	0.902	0.262099
	Splicing factor 3A subunit 1 OS=Homo sapiens OX=9606 GN=SF3A1 PE=1 SV=1	Q15459	SF3A1	0.902	0.262402
	Platelet-activating factor acetylhydrolase IB subunit alpha2 OS=Homo sapiens OX=9606 GN=PAFAH1B2 PE=1 SV=1	P68402	PAFAH1B2	0.877	0.263137
	Dolichyl-diphosphooligosaccharide--protein glycosyltransferase subunit DAD1 OS=Homo sapiens OX=9606 GN=DAD1 PE=1 SV=3	P61803	DAD1	1.235	0.263358
	ADP/ATP translocase 2 OS=Homo sapiens OX=9606 GN=SLC25A5 PE=1 SV=7	P05141	SLC25A5	1.204	0.263705
	SUN domain-containing protein 2 OS=Homo sapiens OX=9606 GN=SUN2 PE=1 SV=3	Q9UH99	SUN2	0.844	0.263913
	Nucleolar protein 58 OS=Homo sapiens OX=9606 GN=NOP58 PE=1 SV=1	Q9Y2X3	NOP58	1.209	0.264267
	Selenide, water dikinase 1 OS=Homo sapiens OX=9606 GN=SEPHS1 PE=1 SV=2	P49903	SEPHS1	1.252	0.264359
	U2 snRNP-associated SURP motif-containing protein OS=Homo sapiens OX=9606 GN=U2SURP PE=1 SV=2	O15042	U2SURP	1.239	0.26442
	Cullin-4A OS=Homo sapiens OX=9606 GN=CUL4A PE=1 SV=3	Q13619	CUL4A	1.341	0.264761
	Treacle protein OS=Homo sapiens OX=9606 GN=TCOF1 PE=1 SV=3	Q13428	TCOF1	1.222	0.26506
	U6 snRNA-associated Sm-like protein LSm3 OS=Homo sapiens OX=9606 GN=LSM3 PE=1 SV=2	P62310	LSM3	0.918	0.265395
	Eukaryotic peptide chain release factor GTP-binding subunit ERF3A OS=Homo sapiens OX=9606 GN=GSPT1 PE=1 SV=1	P15170	GSPT1	1.208	0.265863
	NADH dehydrogenase [ubiquinone] iron-sulfur protein 2, mitochondrial OS=Homo sapiens OX=9606 GN=NDUFS2 PE=1 SV=2	O75306	NDUFS2	1.207	0.26674
	G-rich sequence factor 1 OS=Homo sapiens OX=9606 GN=GRSF1 PE=1 SV=3	Q12849	GRSF1	0.76	0.267559
	Isoamyl acetate-hydrolyzing esterase 1 homolog OS=Homo sapiens OX=9606 GN=IAH1 PE=1 SV=1	Q2TAA2	IAH1	0.837	0.268009
	Carnitine O-acetyltransferase OS=Homo sapiens OX=9606 GN=CRAT PE=1 SV=5	P43155	CRAT	1.339	0.268275
	Hydroxymethylglutaryl-CoA lyase, mitochondrial OS=Homo sapiens OX=9606 GN=HMGCL PE=1 SV=2	P35914	HMGCL	1.323	0.268713
	Nucleoside diphosphate kinase 3 OS=Homo sapiens OX=9606 GN=NME3 PE=1 SV=2	Q13232	NME3	1.296	0.269619
	COP9 signalosome complex subunit 6 OS=Homo sapiens OX=9606 GN=COPS6 PE=1 SV=1	Q7L5N1	COPS6	0.899	0.270203
	Cytoplasmic aconitate hydratase OS=Homo sapiens OX=9606 GN=ACO1 PE=1 SV=3	P21399	ACO1	0.916	0.271947
	Cytochrome c oxidase assembly factor 7 OS=Homo sapiens OX=9606 GN=COA7 PE=1 SV=2	Q96BR5	COA7	1.307	0.272572
	Aldo-keto reductase family 1 member A1 OS=Homo sapiens OX=9606 GN=AKR1A1 PE=1 SV=3	P14550	AKR1A1	1.201	0.273789
	Parkinson disease protein 7 OS=Homo sapiens OX=9606 GN=PARK7 PE=1 SV=2	Q99497	PARK7	0.905	0.274091
	tRNA (guanine(26)-N(2))-dimethyltransferase OS=Homo sapiens OX=9606 GN=TRMT1 PE=1 SV=1	Q9NXH9	TRMT1	0.881	0.274127
	Nuclear body protein SP140-like protein OS=Homo sapiens OX=9606 GN=SP140L PE=1 SV=3	Q9H930	SP140L	1.214	0.274926
	Mitochondrial 10-formyltetrahydrofolate dehydrogenase OS=Homo sapiens OX=9606 GN=ALDH1L2 PE=1 SV=2	Q3SY69	ALDH1L2	1.2	0.27648
	Phosphatidate cytidylyltransferase 2 OS=Homo sapiens OX=9606 GN=CDS2 PE=1 SV=1	O95674	CDS2	1.382	0.27714
	Acidic leucine-rich nuclear phosphoprotein 32 family member B OS=Homo sapiens OX=9606 GN=ANP32B PE=1 SV=1	Q92688	ANP32B	0.918	0.27771
	L-aminoadipate-semialdehyde dehydrogenase-phosphopantetheinyl transferase OS=Homo sapiens OX=9606 GN=AASDHPPT PE=1 SV=2	Q9NRN7	AASDHPPT	0.845	0.27837
	Adenylosuccinate lyase OS=Homo sapiens OX=9606 GN=ADSL PE=1 SV=2	P30566	ADSL	0.921	0.278704
	Cathepsin S OS=Homo sapiens OX=9606 GN=CTSS PE=1 SV=3	P25774	CTSS	0.914	0.280586
	Ras-related protein Rap-1A OS=Homo sapiens OX=9606 GN=RAP1A PE=1 SV=1	P62834	RAP1A	1.292	0.281117
	Calumenin OS=Homo sapiens OX=9606 GN=CALU PE=1 SV=2	O43852	CALU	0.904	0.282172
	Aldehyde dehydrogenase X, mitochondrial OS=Homo sapiens OX=9606 GN=ALDH1B1 PE=1 SV=4	P30837	ALDH1B1	0.914	0.282229
	E3 ubiquitin/ISG15 ligase TRIM25 OS=Homo sapiens OX=9606 GN=TRIM25 PE=1 SV=2	Q14258	TRIM25	1.197	0.283155
	ATP-citrate synthase OS=Homo sapiens OX=9606 GN=ACLY PE=1 SV=3	P53396	ACLY	0.908	0.284962
	Methylcrotonoyl-CoA carboxylase subunit alpha, mitochondrial OS=Homo sapiens OX=9606 GN=MCCC1 PE=1 SV=3	Q96RQ3	MCCC1	1.298	0.28498
	Nipped-B-like protein OS=Homo sapiens OX=9606 GN=NIPBL PE=1 SV=2	Q6KC79	NIPBL	0.81	0.285677
	TAR DNA-binding protein 43 OS=Homo sapiens OX=9606 GN=TARDBP PE=1 SV=1	Q13148	TARDBP	0.918	0.285721
	Voltage-dependent anion-selective channel protein 3 OS=Homo sapiens OX=9606 GN=VDAC3 PE=1 SV=1	Q9Y277	VDAC3	1.196	0.28634
	Tyrosine-protein kinase CSK OS=Homo sapiens OX=9606 GN=CSK PE=1 SV=1	P41240	CSK	0.912	0.28721
	Isoform 3 of Nucleoside diphosphate kinase B OS=Homo sapiens OX=9606 GN=NME2	P22392-2	NME2	0.908	0.287575
	V-type proton ATPase catalytic subunit A OS=Homo sapiens OX=9606 GN=ATP6V1A PE=1 SV=2	P38606	ATP6V1A	1.197	0.288391
	60S ribosomal protein L36a-like OS=Homo sapiens OX=9606 GN=RPL36AL PE=1 SV=3	Q969Q0	RPL36AL	1.21	0.288498
	2-methoxy-6-polyprenyl-1,4-benzoquinol methylase, mitochondrial OS=Homo sapiens OX=9606 GN=COQ5 PE=1 SV=2	Q5HYK3	COQ5	0.813	0.289546
	60S ribosomal protein L24 OS=Homo sapiens OX=9606 GN=RPL24 PE=1 SV=1	P83731	RPL24	1.195	0.289794
	Cullin-associated NEDD8-dissociated protein 1 OS=Homo sapiens OX=9606 GN=CAND1 PE=1 SV=2	Q86VP6	CAND1	0.909	0.289975
	Serpin B6 OS=Homo sapiens OX=9606 GN=SERPINB6 PE=1 SV=3	P35237	SERPINB6	1.212	0.289985
	GTPase-activating protein and VPS9 domain-containing protein 1 OS=Homo sapiens OX=9606 GN=GAPVD1 PE=1 SV=2	Q14C86	GAPVD1	1.228	0.291079
	Cullin-1 OS=Homo sapiens OX=9606 GN=CUL1 PE=1 SV=2	Q13616	CUL1	1.326	0.291866
	Peroxisomal acyl-coenzyme A oxidase 1 OS=Homo sapiens OX=9606 GN=ACOX1 PE=1 SV=3	Q15067	ACOX1	0.815	0.291914
	Splicing factor 45 OS=Homo sapiens OX=9606 GN=RBM17 PE=1 SV=1	Q96I25	RBM17	1.298	0.291973
	6-phosphogluconolactonase OS=Homo sapiens OX=9606 GN=PGLS PE=1 SV=2	O95336	PGLS	0.91	0.292242
	Sodium/potassium-transporting ATPase subunit alpha-1 OS=Homo sapiens OX=9606 GN=ATP1A1 PE=1 SV=1	P05023	ATP1A1	1.194	0.292381
	Chromatin accessibility complex protein 1 OS=Homo sapiens OX=9606 GN=CHRAC1 PE=1 SV=1	Q9NRG0	CHRAC1	0.777	0.292461
	UBX domain-containing protein 1 OS=Homo sapiens OX=9606 GN=UBXN1 PE=1 SV=2	Q04323	UBXN1	1.196	0.292639
	RNA-binding protein RO60 OS=Homo sapiens OX=9606 GN=RO60 PE=1 SV=2	P10155	RO60	1.212	0.293259
	Alpha-taxilin OS=Homo sapiens OX=9606 GN=TXLNA PE=1 SV=3	P40222	TXLNA	1.282	0.293638
	Proteasome subunit alpha type-7 OS=Homo sapiens OX=9606 GN=PSMA7 PE=1 SV=1	O14818	PSMA7	0.91	0.29444
	Phosphoserine phosphatase OS=Homo sapiens OX=9606 GN=PSPH PE=1 SV=2	P78330	PSPH	0.923	0.295353
	Plectin OS=Homo sapiens OX=9606 GN=PLEC PE=1 SV=3	Q15149	PLEC	1.198	0.2956
	Inosine-5'-monophosphate dehydrogenase 2 OS=Homo sapiens OX=9606 GN=IMPDH2 PE=1 SV=2	P12268	IMPDH2	1.193	0.295792
	Isocitrate dehydrogenase [NADP], mitochondrial OS=Homo sapiens OX=9606 GN=IDH2 PE=1 SV=2	P48735	IDH2	1.193	0.296216
	Septin-7 OS=Homo sapiens OX=9606 GN=SEPTIN7 PE=1 SV=2	Q16181	SEPTIN7	0.923	0.296486
	Kynureninase OS=Homo sapiens OX=9606 GN=KYNU PE=1 SV=1	Q16719	KYNU	0.922	0.299525
	Dynactin subunit 2 OS=Homo sapiens OX=9606 GN=DCTN2 PE=1 SV=4	Q13561	DCTN2	0.925	0.299589
	Endoplasmic reticulum metallopeptidase 1 OS=Homo sapiens OX=9606 GN=ERMP1 PE=1 SV=2	Q7Z2K6	ERMP1	1.214	0.299998
	T-complex protein 1 subunit eta OS=Homo sapiens OX=9606 GN=CCT7 PE=1 SV=2	Q99832	CCT7	1.192	0.3001
	Isoform Smooth muscle of Myosin light polypeptide 6 OS=Homo sapiens OX=9606 GN=MYL6	P60660-2	MYL6	0.912	0.300266
	Isoform 2 of Transportin-1 OS=Homo sapiens OX=9606 GN=TNPO1	Q92973-2	TNPO1	1.193	0.300471
	Cleavage and polyadenylation specificity factor subunit 2 OS=Homo sapiens OX=9606 GN=CPSF2 PE=1 SV=2	Q9P2I0	CPSF2	1.31	0.300851
	Beta-hexosaminidase subunit beta OS=Homo sapiens OX=9606 GN=HEXB PE=1 SV=4	P07686	HEXB	0.898	0.301031
	Carnitine O-palmitoyltransferase 1, liver isoform OS=Homo sapiens OX=9606 GN=CPT1A PE=1 SV=2	P50416	CPT1A	0.926	0.301512
	39S ribosomal protein L18, mitochondrial OS=Homo sapiens OX=9606 GN=MRPL18 PE=1 SV=1	Q9H0U6	MRPL18	1.297	0.302264
	Glutathione S-transferase LANCL1 OS=Homo sapiens OX=9606 GN=LANCL1 PE=1 SV=1	O43813	LANCL1	0.899	0.303602
	60S ribosomal protein L7 OS=Homo sapiens OX=9606 GN=RPL7 PE=1 SV=1	P18124	RPL7	1.19	0.303835
	Protein flightless-1 homolog OS=Homo sapiens OX=9606 GN=FLII PE=1 SV=2	Q13045	FLII	0.928	0.30461
	RNA-binding protein FUS OS=Homo sapiens OX=9606 GN=FUS PE=1 SV=1	P35637	FUS	0.913	0.304814
	Isoform 2 of TBC1 domain family member 10B OS=Homo sapiens OX=9606 GN=TBC1D10B	Q4KMP7-2	TBC1D10B	1.249	0.305239
	Sorting nexin-6 OS=Homo sapiens OX=9606 GN=SNX6 PE=1 SV=1	Q9UNH7	SNX6	1.319	0.305644
	Cleavage and polyadenylation specificity factor subunit 7 OS=Homo sapiens OX=9606 GN=CPSF7 PE=1 SV=1	Q8N684	CPSF7	1.238	0.3061
	Transketolase OS=Homo sapiens OX=9606 GN=TKT PE=1 SV=3	P29401	TKT	0.913	0.306208
	Zinc finger protein Rlf OS=Homo sapiens OX=9606 GN=RLF PE=1 SV=2	Q13129	RLF	0.911	0.306813
	Serine/threonine-protein phosphatase PGAM5, mitochondrial OS=Homo sapiens OX=9606 GN=PGAM5 PE=1 SV=2	Q96HS1	PGAM5	1.266	0.306898
	Isoform B of Phosphate carrier protein, mitochondrial OS=Homo sapiens OX=9606 GN=SLC25A3	Q00325-2	SLC25A3	1.189	0.307273
	SHC-transforming protein 1 OS=Homo sapiens OX=9606 GN=SHC1 PE=1 SV=4	P29353	SHC1	1.306	0.307702
	Dynein light chain Tctex-type 1 OS=Homo sapiens OX=9606 GN=DYNLT1 PE=1 SV=1	P63172	DYNLT1	1.474	0.309073
	Quinone oxidoreductase OS=Homo sapiens OX=9606 GN=CRYZ PE=1 SV=1	Q08257	CRYZ	0.866	0.309212
	Aldehyde dehydrogenase family 16 member A1 OS=Homo sapiens OX=9606 GN=ALDH16A1 PE=1 SV=2	Q8IZ83	ALDH16A1	1.204	0.310737
	Ubiquitin-like domain-containing CTD phosphatase 1 OS=Homo sapiens OX=9606 GN=UBLCP1 PE=1 SV=2	Q8WVY7	UBLCP1	1.363	0.311123
	Monocarboxylate transporter 4 OS=Homo sapiens OX=9606 GN=SLC16A3 PE=1 SV=1	O15427	SLC16A3	0.928	0.311794
	40S ribosomal protein S15a OS=Homo sapiens OX=9606 GN=RPS15A PE=1 SV=2	P62244	RPS15A	1.188	0.311866
	Golgi resident protein GCP60 OS=Homo sapiens OX=9606 GN=ACBD3 PE=1 SV=4	Q9H3P7	ACBD3	0.836	0.314396
	Importin subunit alpha-4 OS=Homo sapiens OX=9606 GN=KPNA3 PE=1 SV=2	O00505	KPNA3	1.23	0.315417
	Sorting nexin-2 OS=Homo sapiens OX=9606 GN=SNX2 PE=1 SV=2	O60749	SNX2	1.186	0.315893
	Omega-amidase NIT2 OS=Homo sapiens OX=9606 GN=NIT2 PE=1 SV=1	Q9NQR4	NIT2	1.202	0.316332
	RUN and FYVE domain-containing protein 1 OS=Homo sapiens OX=9606 GN=RUFY1 PE=1 SV=2	Q96T51	RUFY1	1.189	0.316441
	60S ribosomal protein L28 OS=Homo sapiens OX=9606 GN=RPL28 PE=1 SV=3	P46779	RPL28	1.189	0.316704
	Phosphoribosyl pyrophosphate synthase-associated protein 2 OS=Homo sapiens OX=9606 GN=PRPSAP2 PE=1 SV=1	O60256	PRPSAP2	1.195	0.317763
	Periodic tryptophan protein 2 homolog OS=Homo sapiens OX=9606 GN=PWP2 PE=1 SV=2	Q15269	PWP2	1.295	0.317942
	RuvB-like 2 OS=Homo sapiens OX=9606 GN=RUVBL2 PE=1 SV=3	Q9Y230	RUVBL2	1.186	0.318585
	Tricarboxylate transport protein, mitochondrial OS=Homo sapiens OX=9606 GN=SLC25A1 PE=1 SV=2	P53007	SLC25A1	1.185	0.318861
	Casein kinase II subunit beta OS=Homo sapiens OX=9606 GN=CSNK2B PE=1 SV=1	P67870	CSNK2B	1.205	0.319105
	Beta-catenin-like protein 1 OS=Homo sapiens OX=9606 GN=CTNNBL1 PE=1 SV=1	Q8WYA6	CTNNBL1	0.826	0.319455
	Brain acid soluble protein 1 OS=Homo sapiens OX=9606 GN=BASP1 PE=1 SV=2	P80723	BASP1	1.185	0.321089
	60S ribosomal protein L15 OS=Homo sapiens OX=9606 GN=RPL15 PE=1 SV=2	P61313	RPL15	1.183	0.321546
	Heterogeneous nuclear ribonucleoprotein D0 OS=Homo sapiens OX=9606 GN=HNRNPD PE=1 SV=1	Q14103	HNRNPD	0.917	0.321631
	Immediate early response 3-interacting protein 1 OS=Homo sapiens OX=9606 GN=IER3IP1 PE=1 SV=1	Q9Y5U9	IER3IP1	1.226	0.324442
	ATPase family AAA domain-containing protein 2 OS=Homo sapiens OX=9606 GN=ATAD2 PE=1 SV=1	Q6PL18	ATAD2	0.895	0.324444
	DnaJ homolog subfamily A member 3, mitochondrial OS=Homo sapiens OX=9606 GN=DNAJA3 PE=1 SV=2	Q96EY1	DNAJA3	1.237	0.326084
	Eukaryotic translation initiation factor 4H OS=Homo sapiens OX=9606 GN=EIF4H PE=1 SV=5	Q15056	EIF4H	0.929	0.326152
	Pyruvate dehydrogenase protein X component, mitochondrial OS=Homo sapiens OX=9606 GN=PDHX PE=1 SV=3	O00330	PDHX	1.239	0.326318
	Reticulon-4 OS=Homo sapiens OX=9606 GN=RTN4 PE=1 SV=2	Q9NQC3	RTN4	0.927	0.32659
	Ras-responsive element-binding protein 1 OS=Homo sapiens OX=9606 GN=RREB1 PE=1 SV=3	Q92766	RREB1	1.31	0.326879
	Ubiquitin-conjugating enzyme E2 variant 2 OS=Homo sapiens OX=9606 GN=UBE2V2 PE=1 SV=4	Q15819	UBE2V2	0.912	0.327222
	Chromodomain-helicase-DNA-binding protein 1-like OS=Homo sapiens OX=9606 GN=CHD1L PE=1 SV=3	Q86WJ1	CHD1L	0.917	0.327324
	Protein Dr1 OS=Homo sapiens OX=9606 GN=DR1 PE=1 SV=1	Q01658	DR1	0.9	0.327532
	Signal recognition particle 19 kDa protein OS=Homo sapiens OX=9606 GN=SRP19 PE=1 SV=3	P09132	SRP19	1.291	0.327689
	TATA-binding protein-associated factor 2N OS=Homo sapiens OX=9606 GN=TAF15 PE=1 SV=1	Q92804	TAF15	1.295	0.327783
	Heat shock 70 kDa protein 4 OS=Homo sapiens OX=9606 GN=HSPA4 PE=1 SV=4	P34932	HSPA4	1.183	0.327786
	Cyclin-dependent kinases regulatory subunit 1 OS=Homo sapiens OX=9606 GN=CKS1B PE=1 SV=1	P61024	CKS1B	1.375	0.328482
	Nicotinamide phosphoribosyltransferase OS=Homo sapiens OX=9606 GN=NAMPT PE=1 SV=1	P43490	NAMPT	1.308	0.328977
	Sodium-coupled neutral amino acid symporter 2 OS=Homo sapiens OX=9606 GN=SLC38A2 PE=1 SV=2	Q96QD8	SLC38A2	0.908	0.329818
	Nuclear pore complex protein Nup160 OS=Homo sapiens OX=9606 GN=NUP160 PE=1 SV=3	Q12769	NUP160	0.9	0.330944
	Actin-related protein 2/3 complex subunit 2 OS=Homo sapiens OX=9606 GN=ARPC2 PE=1 SV=1	O15144	ARPC2	0.919	0.331618
	Protein ELYS OS=Homo sapiens OX=9606 GN=AHCTF1 PE=1 SV=3	Q8WYP5	AHCTF1	0.831	0.332031
	Voltage-dependent anion-selective channel protein 1 OS=Homo sapiens OX=9606 GN=VDAC1 PE=1 SV=2	P21796	VDAC1	1.181	0.332152
	Histone H2B type F-S OS=Homo sapiens OX=9606 GN=H2BC12L PE=1 SV=2	P57053	H2BC12L	0.92	0.332918
	BOS complex subunit NCLN OS=Homo sapiens OX=9606 GN=NCLN PE=1 SV=2	Q969V3	NCLN	0.916	0.333179
	Differentially expressed in FDCP 6 homolog OS=Homo sapiens OX=9606 GN=DEF6 PE=1 SV=1	Q9H4E7	DEF6	0.927	0.334152
	N(G),N(G)-dimethylarginine dimethylaminohydrolase 1 OS=Homo sapiens OX=9606 GN=DDAH1 PE=1 SV=3	O94760	DDAH1	1.196	0.336015
	EH domain-binding protein 1-like protein 1 OS=Homo sapiens OX=9606 GN=EHBP1L1 PE=1 SV=2	Q8N3D4	EHBP1L1	0.907	0.336152
	Heme oxygenase 2 OS=Homo sapiens OX=9606 GN=HMOX2 PE=1 SV=2	P30519	HMOX2	1.29	0.336546
	Cell cycle control protein 50A OS=Homo sapiens OX=9606 GN=TMEM30A PE=1 SV=1	Q9NV96	TMEM30A	0.922	0.336789
	Condensin complex subunit 3 OS=Homo sapiens OX=9606 GN=NCAPG PE=1 SV=1	Q9BPX3	NCAPG	1.221	0.337789
	Heterogeneous nuclear ribonucleoprotein A3 OS=Homo sapiens OX=9606 GN=HNRNPA3 PE=1 SV=2	P51991	HNRNPA3	0.936	0.338225
	Isoform B of Nucleoporin SEH1 OS=Homo sapiens OX=9606 GN=SEH1L	Q96EE3-1	SEH1L	0.893	0.338845
	Lysophosphatidylcholine acyltransferase 2 OS=Homo sapiens OX=9606 GN=LPCAT2 PE=1 SV=1	Q7L5N7	LPCAT2	0.927	0.338892
	UV excision repair protein RAD23 homolog B OS=Homo sapiens OX=9606 GN=RAD23B PE=1 SV=1	P54727	RAD23B	0.919	0.341698
	Trifunctional purine biosynthetic protein adenosine-3 OS=Homo sapiens OX=9606 GN=GART PE=1 SV=1	P22102	GART	1.178	0.341732
	Stress-70 protein, mitochondrial OS=Homo sapiens OX=9606 GN=HSPA9 PE=1 SV=2	P38646	HSPA9	1.178	0.342811
	Eukaryotic peptide chain release factor subunit 1 OS=Homo sapiens OX=9606 GN=ETF1 PE=1 SV=3	P62495	ETF1	1.176	0.342868
	Acidic leucine-rich nuclear phosphoprotein 32 family member A OS=Homo sapiens OX=9606 GN=ANP32A PE=1 SV=1	P39687	ANP32A	1.178	0.342988
	Aconitate hydratase, mitochondrial OS=Homo sapiens OX=9606 GN=ACO2 PE=1 SV=2	Q99798	ACO2	1.178	0.343356
	Neutral amino acid transporter B(0) OS=Homo sapiens OX=9606 GN=SLC1A5 PE=1 SV=2	Q15758	SLC1A5	0.934	0.344221
	Atlastin-3 OS=Homo sapiens OX=9606 GN=ATL3 PE=1 SV=1	Q6DD88	ATL3	0.937	0.344234
	Protein disulfide-isomerase A4 OS=Homo sapiens OX=9606 GN=PDIA4 PE=1 SV=2	P13667	PDIA4	1.177	0.345259
	Protein disulfide-isomerase OS=Homo sapiens OX=9606 GN=P4HB PE=1 SV=3	P07237	P4HB	0.923	0.345961
	Delta-1-pyrroline-5-carboxylate synthase OS=Homo sapiens OX=9606 GN=ALDH18A1 PE=1 SV=2	P54886	ALDH18A1	0.937	0.346471
	Cysteine and histidine-rich domain-containing protein 1 OS=Homo sapiens OX=9606 GN=CHORDC1 PE=1 SV=2	Q9UHD1	CHORDC1	1.19	0.346763
	DNA-directed RNA polymerase II subunit RPB2 OS=Homo sapiens OX=9606 GN=POLR2B PE=1 SV=1	P30876	POLR2B	1.28	0.347222
	Small nuclear ribonucleoprotein-associated proteins B and B' OS=Homo sapiens OX=9606 GN=SNRPB PE=1 SV=2	P14678	SNRPB	0.935	0.347367
	Armadillo repeat-containing protein 1 OS=Homo sapiens OX=9606 GN=ARMC1 PE=1 SV=1	Q9NVT9	ARMC1	0.827	0.347396
	Aspartyl aminopeptidase OS=Homo sapiens OX=9606 GN=DNPEP PE=1 SV=2	Q9ULA0	DNPEP	1.26	0.3477
	Fatty acid synthase OS=Homo sapiens OX=9606 GN=FASN PE=1 SV=3	P49327	FASN	1.177	0.347969
	Beta-arrestin-1 OS=Homo sapiens OX=9606 GN=ARRB1 PE=1 SV=2	P49407	ARRB1	1.27	0.34817
	RecQ-like DNA helicase BLM OS=Homo sapiens OX=9606 GN=BLM PE=1 SV=1	P54132	BLM	0.777	0.348229
	Isoform 2 of Far upstream element-binding protein 1 OS=Homo sapiens OX=9606 GN=FUBP1	Q96AE4-2	FUBP1	0.923	0.348447
	Protein dpy-30 homolog OS=Homo sapiens OX=9606 GN=DPY30 PE=1 SV=1	Q9C005	DPY30	1.204	0.348619
	Thymidylate kinase OS=Homo sapiens OX=9606 GN=DTYMK PE=1 SV=4	P23919	DTYMK	1.191	0.348649
	60S ribosomal protein L34 OS=Homo sapiens OX=9606 GN=RPL34 PE=1 SV=3	P49207	RPL34	0.935	0.349577
	Regulator of nonsense transcripts 1 OS=Homo sapiens OX=9606 GN=UPF1 PE=1 SV=2	Q92900	UPF1	1.181	0.349804
	Elongation factor G, mitochondrial OS=Homo sapiens OX=9606 GN=GFM1 PE=1 SV=2	Q96RP9	GFM1	1.191	0.350555
	V-type proton ATPase subunit d 1 OS=Homo sapiens OX=9606 GN=ATP6V0D1 PE=1 SV=1	P61421	ATP6V0D1	1.204	0.350947
	Leukotriene C4 synthase OS=Homo sapiens OX=9606 GN=LTC4S PE=1 SV=1	Q16873	LTC4S	1.229	0.351259
	Ribosome biogenesis regulatory protein homolog OS=Homo sapiens OX=9606 GN=RRS1 PE=1 SV=2	Q15050	RRS1	1.205	0.353002
	Signal peptidase complex subunit 3 OS=Homo sapiens OX=9606 GN=SPCS3 PE=1 SV=1	P61009	SPCS3	1.214	0.353247
	MYG1 exonuclease OS=Homo sapiens OX=9606 GN=MYG1 PE=1 SV=3	Q9HB07		1.282	0.353407
	Dehydrogenase/reductase SDR family member 9 OS=Homo sapiens OX=9606 GN=DHRS9 PE=1 SV=1	Q9BPW9	DHRS9	1.295	0.354489
	Receptor-type tyrosine-protein phosphatase F OS=Homo sapiens OX=9606 GN=PTPRF PE=1 SV=2	P10586	PTPRF	1.192	0.354914
	Transmembrane protein 33 OS=Homo sapiens OX=9606 GN=TMEM33 PE=1 SV=2	P57088	TMEM33	1.27	0.355399
	Serine/threonine-protein phosphatase PP1-alpha catalytic subunit OS=Homo sapiens OX=9606 GN=PPP1CA PE=1 SV=1	P62136	PPP1CA	0.927	0.355629
	Leukosialin OS=Homo sapiens OX=9606 GN=SPN PE=1 SV=1	P16150	SPN	0.936	0.356305
	Isoform 2 of Tubulin alpha-8 chain OS=Homo sapiens OX=9606 GN=TUBA8	Q9NY65-2	TUBA8	0.939	0.356784
	Forkhead box protein K1 OS=Homo sapiens OX=9606 GN=FOXK1 PE=1 SV=1	P85037	FOXK1	0.913	0.357255
	MOB kinase activator 1B OS=Homo sapiens OX=9606 GN=MOB1B PE=1 SV=3	Q7L9L4	MOB1B	0.924	0.357391
	Ribosomal RNA processing protein 1 homolog A OS=Homo sapiens OX=9606 GN=RRP1 PE=1 SV=1	P56182	RRP1	1.358	0.357806
	Isoform 4 of Phosphatidylinositol-binding clathrin assembly protein OS=Homo sapiens OX=9606 GN=PICALM	Q13492-4	PICALM	1.277	0.357817
	Cyclin-dependent kinase 6 OS=Homo sapiens OX=9606 GN=CDK6 PE=1 SV=1	Q00534	CDK6	1.173	0.358823
	Phosphatidylinositol 3,4,5-trisphosphate 5-phosphatase 1 OS=Homo sapiens OX=9606 GN=INPP5D PE=1 SV=2	Q92835	INPP5D	1.173	0.358996
	Prefoldin subunit 3 OS=Homo sapiens OX=9606 GN=VBP1 PE=1 SV=4	P61758	VBP1	0.925	0.360207
	CYFIP-related Rac1 interactor B OS=Homo sapiens OX=9606 GN=CYRIB PE=1 SV=1	Q9NUQ9	CYRIB	0.926	0.360412
	Poly(A) polymerase alpha OS=Homo sapiens OX=9606 GN=PAPOLA PE=1 SV=4	P51003	PAPOLA	0.863	0.361185
	Heterogeneous nuclear ribonucleoprotein U-like protein 2 OS=Homo sapiens OX=9606 GN=HNRNPUL2 PE=1 SV=1	Q1KMD3	HNRNPUL2	1.174	0.363996
	Golgi-resident adenosine 3',5'-bisphosphate 3'-phosphatase OS=Homo sapiens OX=9606 GN=BPNT2 PE=1 SV=1	Q9NX62	BPNT2	0.919	0.364095
	28S ribosomal protein S27, mitochondrial OS=Homo sapiens OX=9606 GN=MRPS27 PE=1 SV=3	Q92552	MRPS27	1.211	0.364991
	Clathrin interactor 1 OS=Homo sapiens OX=9606 GN=CLINT1 PE=1 SV=1	Q14677	CLINT1	1.189	0.366147
	Protein RCC2 OS=Homo sapiens OX=9606 GN=RCC2 PE=1 SV=2	Q9P258	RCC2	0.933	0.366197
	Isoform 1 of Sorting nexin-12 OS=Homo sapiens OX=9606 GN=SNX12	Q9UMY4-1	SNX12	0.914	0.366283
	Torsin-1A-interacting protein 1 OS=Homo sapiens OX=9606 GN=TOR1AIP1 PE=1 SV=2	Q5JTV8	TOR1AIP1	0.934	0.366733
	Methylcrotonoyl-CoA carboxylase beta chain, mitochondrial OS=Homo sapiens OX=9606 GN=MCCC2 PE=1 SV=1	Q9HCC0	MCCC2	1.204	0.366998
	Small ubiquitin-related modifier 3 OS=Homo sapiens OX=9606 GN=SUMO3 PE=1 SV=2	P55854	SUMO3	0.933	0.368437
	Zinc transporter 7 OS=Homo sapiens OX=9606 GN=SLC30A7 PE=1 SV=1	Q8NEW0	SLC30A7	1.273	0.368438
	Signal transducer and activator of transcription 1-alpha/beta OS=Homo sapiens OX=9606 GN=STAT1 PE=1 SV=2	P42224	STAT1	1.175	0.368512
	Transcription elongation factor A protein 1 OS=Homo sapiens OX=9606 GN=TCEA1 PE=1 SV=2	P23193	TCEA1	0.928	0.369254
	F-actin-capping protein subunit alpha-2 OS=Homo sapiens OX=9606 GN=CAPZA2 PE=1 SV=3	P47755	CAPZA2	0.929	0.369279
	Cullin-2 OS=Homo sapiens OX=9606 GN=CUL2 PE=1 SV=2	Q13617	CUL2	0.913	0.369454
	Gamma-parvin OS=Homo sapiens OX=9606 GN=PARVG PE=1 SV=1	Q9HBI0	PARVG	0.921	0.369454
	26S proteasome regulatory subunit 7 OS=Homo sapiens OX=9606 GN=PSMC2 PE=1 SV=3	P35998	PSMC2	1.172	0.369705
	DNA replication licensing factor MCM4 OS=Homo sapiens OX=9606 GN=MCM4 PE=1 SV=5	P33991	MCM4	1.17	0.370061
	Sodium/potassium-transporting ATPase subunit beta-3 OS=Homo sapiens OX=9606 GN=ATP1B3 PE=1 SV=1	P54709	ATP1B3	1.173	0.371033
	Glucose-induced degradation protein 8 homolog OS=Homo sapiens OX=9606 GN=GID8 PE=1 SV=1	Q9NWU2	GID8	0.879	0.371335
	Rab3 GTPase-activating protein catalytic subunit OS=Homo sapiens OX=9606 GN=RAB3GAP1 PE=1 SV=3	Q15042	RAB3GAP1	0.883	0.371673
	NADH dehydrogenase [ubiquinone] 1 alpha subcomplex subunit 5 OS=Homo sapiens OX=9606 GN=NDUFA5 PE=1 SV=3	Q16718	NDUFA5	0.938	0.371806
	Cytochrome c1, heme protein, mitochondrial OS=Homo sapiens OX=9606 GN=CYC1 PE=1 SV=3	P08574	CYC1	1.17	0.371899
	Small nuclear ribonucleoprotein Sm D3 OS=Homo sapiens OX=9606 GN=SNRPD3 PE=1 SV=1	P62318	SNRPD3	0.934	0.372162
	14-3-3 protein zeta/delta OS=Homo sapiens OX=9606 GN=YWHAZ PE=1 SV=1	P63104	YWHAZ	0.929	0.372599
	Eukaryotic translation initiation factor 3 subunit E OS=Homo sapiens OX=9606 GN=EIF3E PE=1 SV=1	P60228	EIF3E	1.168	0.372891
	Antigen peptide transporter 1 OS=Homo sapiens OX=9606 GN=TAP1 PE=1 SV=3	Q03518	TAP1	1.366	0.373998
	Guanine nucleotide-binding protein G(i) subunit alpha-2 OS=Homo sapiens OX=9606 GN=GNAI2 PE=1 SV=3	P04899	GNAI2	0.929	0.374637
	Nucleoporin Nup43 OS=Homo sapiens OX=9606 GN=NUP43 PE=1 SV=1	Q8NFH3	NUP43	0.878	0.374827
	E3 ubiquitin-protein ligase KCMF1 OS=Homo sapiens OX=9606 GN=KCMF1 PE=1 SV=2	Q9P0J7	KCMF1	1.335	0.375369
	Thymosin beta-10 OS=Homo sapiens OX=9606 GN=TMSB10 PE=1 SV=2	P63313	TMSB10	0.935	0.376229
	Argininosuccinate synthase OS=Homo sapiens OX=9606 GN=ASS1 PE=1 SV=2	P00966	ASS1	0.93	0.376233
	60S ribosomal protein L23 OS=Homo sapiens OX=9606 GN=RPL23 PE=1 SV=1	P62829	RPL23	1.168	0.376344
	Nuclear pore complex protein Nup85 OS=Homo sapiens OX=9606 GN=NUP85 PE=1 SV=1	Q9BW27	NUP85	1.255	0.376495
	La-related protein 4B OS=Homo sapiens OX=9606 GN=LARP4B PE=1 SV=3	Q92615	LARP4B	1.268	0.378046
	Transient receptor potential cation channel subfamily V member 2 OS=Homo sapiens OX=9606 GN=TRPV2 PE=1 SV=1	Q9Y5S1	TRPV2	0.918	0.378709
	U5 small nuclear ribonucleoprotein 200 kDa helicase OS=Homo sapiens OX=9606 GN=SNRNP200 PE=1 SV=2	O75643	SNRNP200	0.93	0.37919
	Mitochondrial import receptor subunit TOM40 homolog OS=Homo sapiens OX=9606 GN=TOMM40 PE=1 SV=1	O96008	TOMM40	1.167	0.379446
	Ubiquitin-conjugating enzyme E2 K OS=Homo sapiens OX=9606 GN=UBE2K PE=1 SV=3	P61086	UBE2K	1.18	0.380089
	Alpha-endosulfine OS=Homo sapiens OX=9606 GN=ENSA PE=1 SV=1	O43768	ENSA	0.946	0.380413
	Selenoprotein H OS=Homo sapiens OX=9606 GN=SELENOH PE=1 SV=2	Q8IZQ5	SELENOH	1.285	0.381473
	Tetratricopeptide repeat protein 1 OS=Homo sapiens OX=9606 GN=TTC1 PE=1 SV=1	Q99614	TTC1	1.257	0.381987
	Small glutamine-rich tetratricopeptide repeat-containing protein alpha OS=Homo sapiens OX=9606 GN=SGTA PE=1 SV=1	O43765	SGTA	1.251	0.382443
	RNA cytosine C(5)-methyltransferase NSUN2 OS=Homo sapiens OX=9606 GN=NSUN2 PE=1 SV=2	Q08J23	NSUN2	0.942	0.382533
	E3 ubiquitin-protein ligase UBR4 OS=Homo sapiens OX=9606 GN=UBR4 PE=1 SV=1	Q5T4S7	UBR4	1.202	0.382845
	Mitochondrial carrier homolog 2 OS=Homo sapiens OX=9606 GN=MTCH2 PE=1 SV=1	Q9Y6C9	MTCH2	1.183	0.383558
	Enoyl-CoA hydratase, mitochondrial OS=Homo sapiens OX=9606 GN=ECHS1 PE=1 SV=4	P30084	ECHS1	1.172	0.383922
	Nuclear pore membrane glycoprotein 210 OS=Homo sapiens OX=9606 GN=NUP210 PE=1 SV=3	Q8TEM1	NUP210	0.931	0.383961
	Probable ubiquitin carboxyl-terminal hydrolase FAF-X OS=Homo sapiens OX=9606 GN=USP9X PE=1 SV=4	Q93008	USP9X	1.247	0.384043
	Regulatory-associated protein of mTOR OS=Homo sapiens OX=9606 GN=RPTOR PE=1 SV=1	Q8N122	RPTOR	1.266	0.384175
	N-alpha-acetyltransferase 10 OS=Homo sapiens OX=9606 GN=NAA10 PE=1 SV=1	P41227	NAA10	1.194	0.384267
	Serine/threonine-protein kinase TAO3 OS=Homo sapiens OX=9606 GN=TAOK3 PE=1 SV=2	Q9H2K8	TAOK3	1.262	0.385837
	4F2 cell-surface antigen heavy chain OS=Homo sapiens OX=9606 GN=SLC3A2 PE=1 SV=3	P08195	SLC3A2	1.165	0.387301
	Glycerol-3-phosphate phosphatase OS=Homo sapiens OX=9606 GN=PGP PE=1 SV=1	A6NDG6	PGP	0.944	0.388584
	GMP synthase [glutamine-hydrolyzing] OS=Homo sapiens OX=9606 GN=GMPS PE=1 SV=1	P49915	GMPS	0.941	0.389333
	Peroxiredoxin-4 OS=Homo sapiens OX=9606 GN=PRDX4 PE=1 SV=1	Q13162	PRDX4	0.94	0.389538
	Tyrosine-protein phosphatase non-receptor type 23 OS=Homo sapiens OX=9606 GN=PTPN23 PE=1 SV=1	Q9H3S7	PTPN23	1.262	0.38957
	Ras GTPase-activating-like protein IQGAP3 OS=Homo sapiens OX=9606 GN=IQGAP3 PE=1 SV=2	Q86VI3	IQGAP3	1.259	0.390751
	Protein disulfide-isomerase TMX3 OS=Homo sapiens OX=9606 GN=TMX3 PE=1 SV=2	Q96JJ7	TMX3	1.24	0.391165
	Metastasis-associated protein MTA2 OS=Homo sapiens OX=9606 GN=MTA2 PE=1 SV=1	O94776	MTA2	1.165	0.391528
	Protein PBDC1 OS=Homo sapiens OX=9606 GN=PBDC1 PE=1 SV=1	Q9BVG4	PBDC1	0.928	0.39197
	Exportin-1 OS=Homo sapiens OX=9606 GN=XPO1 PE=1 SV=1	O14980	XPO1	0.933	0.392076
	NADH dehydrogenase [ubiquinone] iron-sulfur protein 3, mitochondrial OS=Homo sapiens OX=9606 GN=NDUFS3 PE=1 SV=1	O75489	NDUFS3	1.165	0.392536
	Protein ABHD11 OS=Homo sapiens OX=9606 GN=ABHD11 PE=1 SV=1	Q8NFV4	ABHD11	0.824	0.392953
	ATP-binding cassette sub-family E member 1 OS=Homo sapiens OX=9606 GN=ABCE1 PE=1 SV=1	P61221	ABCE1	1.17	0.39308
	Glyceraldehyde-3-phosphate dehydrogenase OS=Homo sapiens OX=9606 GN=GAPDH PE=1 SV=3	P04406	GAPDH	0.933	0.393619
	Eukaryotic translation initiation factor 4B OS=Homo sapiens OX=9606 GN=EIF4B PE=1 SV=2	P23588	EIF4B	1.17	0.393721
	Metaxin-1 OS=Homo sapiens OX=9606 GN=MTX1 PE=1 SV=3	Q13505	MTX1	1.269	0.39609
	Mitochondrial import inner membrane translocase subunit Tim13 OS=Homo sapiens OX=9606 GN=TIMM13 PE=1 SV=1	Q9Y5L4	TIMM13	1.235	0.397102
	Importin subunit alpha-3 OS=Homo sapiens OX=9606 GN=KPNA4 PE=1 SV=1	O00629	KPNA4	1.259	0.397711
	Calcium homeostasis endoplasmic reticulum protein OS=Homo sapiens OX=9606 GN=CHERP PE=1 SV=3	Q8IWX8	CHERP	1.243	0.397968
	Ras GTPase-activating protein-binding protein 2 OS=Homo sapiens OX=9606 GN=G3BP2 PE=1 SV=2	Q9UN86	G3BP2	1.166	0.398803
	Ataxin-10 OS=Homo sapiens OX=9606 GN=ATXN10 PE=1 SV=1	Q9UBB4	ATXN10	1.162	0.398965
	HLA class I histocompatibility antigen, C alpha chain OS=Homo sapiens OX=9606 GN=HLA-C PE=1 SV=3	P10321	HLA-C	0.919	0.40007
	Secretory carrier-associated membrane protein 3 OS=Homo sapiens OX=9606 GN=SCAMP3 PE=1 SV=3	O14828	SCAMP3	1.168	0.403562
	YLP motif-containing protein 1 OS=Homo sapiens OX=9606 GN=YLPM1 PE=1 SV=4	P49750	YLPM1	0.93	0.403741
	Homer protein homolog 3 OS=Homo sapiens OX=9606 GN=HOMER3 PE=1 SV=2	Q9NSC5	HOMER3	0.924	0.40394
	DNA damage-binding protein 1 OS=Homo sapiens OX=9606 GN=DDB1 PE=1 SV=1	Q16531	DDB1	0.936	0.404076
	Bifunctional purine biosynthesis protein ATIC OS=Homo sapiens OX=9606 GN=ATIC PE=1 SV=3	P31939	ATIC	1.161	0.404518
	COP9 signalosome complex subunit 2 OS=Homo sapiens OX=9606 GN=COPS2 PE=1 SV=1	P61201	COPS2	1.194	0.404542
	E3 ubiquitin-protein ligase UHRF2 OS=Homo sapiens OX=9606 GN=UHRF2 PE=1 SV=1	Q96PU4	UHRF2	1.254	0.404588
	Paraspeckle component 1 OS=Homo sapiens OX=9606 GN=PSPC1 PE=1 SV=1	Q8WXF1	PSPC1	0.941	0.406068
	Double-stranded RNA-binding protein Staufen homolog 2 OS=Homo sapiens OX=9606 GN=STAU2 PE=1 SV=2	Q9NUL3	STAU2	1.238	0.40634
	Proteasome subunit beta type-1 OS=Homo sapiens OX=9606 GN=PSMB1 PE=1 SV=2	P20618	PSMB1	0.941	0.406529
	60S ribosomal protein L14 OS=Homo sapiens OX=9606 GN=RPL14 PE=1 SV=4	P50914	RPL14	0.941	0.40686
	Rho GTPase-activating protein 15 OS=Homo sapiens OX=9606 GN=ARHGAP15 PE=1 SV=2	Q53QZ3	ARHGAP15	0.937	0.406987
	Adenylate kinase 4, mitochondrial OS=Homo sapiens OX=9606 GN=AK4 PE=1 SV=1	P27144	AK4	1.234	0.407625
	Lymphokine-activated killer T-cell-originated protein kinase OS=Homo sapiens OX=9606 GN=PBK PE=1 SV=3	Q96KB5	PBK	1.196	0.408222
	Serine/arginine-rich splicing factor 9 OS=Homo sapiens OX=9606 GN=SRSF9 PE=1 SV=1	Q13242	SRSF9	0.943	0.408243
	Sigma non-opioid intracellular receptor 1 OS=Homo sapiens OX=9606 GN=SIGMAR1 PE=1 SV=1	Q99720	SIGMAR1	1.263	0.408286
	RalBP1-associated Eps domain-containing protein 1 OS=Homo sapiens OX=9606 GN=REPS1 PE=1 SV=3	Q96D71	REPS1	1.243	0.409317
	Protein transport protein Sec61 subunit beta OS=Homo sapiens OX=9606 GN=SEC61B PE=1 SV=2	P60468	SEC61B	0.95	0.40934
	Fatty acid-binding protein 5 OS=Homo sapiens OX=9606 GN=FABP5 PE=1 SV=3	Q01469	FABP5	0.937	0.409644
	40S ribosomal protein S4, X isoform OS=Homo sapiens OX=9606 GN=RPS4X PE=1 SV=2	P62701	RPS4X	1.159	0.409676
	Peptidyl-prolyl cis-trans isomerase FKBP1A OS=Homo sapiens OX=9606 GN=FKBP1A PE=1 SV=2	P62942	FKBP1A	1.165	0.409798
	CTP synthase 1 OS=Homo sapiens OX=9606 GN=CTPS1 PE=1 SV=2	P17812	CTPS1	1.159	0.41006
	CDGSH iron-sulfur domain-containing protein 2 OS=Homo sapiens OX=9606 GN=CISD2 PE=1 SV=1	Q8N5K1	CISD2	1.244	0.410088
	Pachytene checkpoint protein 2 homolog OS=Homo sapiens OX=9606 GN=TRIP13 PE=1 SV=2	Q15645	TRIP13	0.951	0.410136
	ATP-binding cassette sub-family D member 3 OS=Homo sapiens OX=9606 GN=ABCD3 PE=1 SV=1	P28288	ABCD3	0.935	0.410464
	Mothers against decapentaplegic homolog 9 OS=Homo sapiens OX=9606 GN=SMAD9 PE=1 SV=1	O15198	SMAD9	0.927	0.410569
	TIP41-like protein OS=Homo sapiens OX=9606 GN=TIPRL PE=1 SV=2	O75663	TIPRL	1.221	0.410784
	Replication protein A 70 kDa DNA-binding subunit OS=Homo sapiens OX=9606 GN=RPA1 PE=1 SV=2	P27694	RPA1	0.945	0.410911
	Procollagen-lysine,2-oxoglutarate 5-dioxygenase 1 OS=Homo sapiens OX=9606 GN=PLOD1 PE=1 SV=2	Q02809	PLOD1	1.252	0.413917
	A-kinase anchor protein 8 OS=Homo sapiens OX=9606 GN=AKAP8 PE=1 SV=1	O43823	AKAP8	0.845	0.414105
	Calcineurin B homologous protein 1 OS=Homo sapiens OX=9606 GN=CHP1 PE=1 SV=3	Q99653	CHP1	1.244	0.414162
	SUMO-activating enzyme subunit 1 OS=Homo sapiens OX=9606 GN=SAE1 PE=1 SV=1	Q9UBE0	SAE1	0.949	0.415155
	Proteasome subunit beta type-8 OS=Homo sapiens OX=9606 GN=PSMB8 PE=1 SV=3	P28062	PSMB8	0.947	0.416364
	Transcription activator BRG1 OS=Homo sapiens OX=9606 GN=SMARCA4 PE=1 SV=2	P51532	SMARCA4	0.874	0.417395
	Heterogeneous nuclear ribonucleoproteins A2/B1 OS=Homo sapiens OX=9606 GN=HNRNPA2B1 PE=1 SV=2	P22626	HNRNPA2B1	0.939	0.417832
	Calcium-binding protein 39 OS=Homo sapiens OX=9606 GN=CAB39 PE=1 SV=1	Q9Y376	CAB39	0.939	0.418351
	Proteasome subunit alpha type-3 OS=Homo sapiens OX=9606 GN=PSMA3 PE=1 SV=2	P25788	PSMA3	0.95	0.419348
	3-mercaptopyruvate sulfurtransferase OS=Homo sapiens OX=9606 GN=MPST PE=1 SV=3	P25325	MPST	1.157	0.419481
	Arylsulfatase B OS=Homo sapiens OX=9606 GN=ARSB PE=1 SV=1	P15848	ARSB	0.894	0.42006
	Alpha-enolase OS=Homo sapiens OX=9606 GN=ENO1 PE=1 SV=2	P06733	ENO1	0.939	0.420218
	Isoform 2 of Heterogeneous nuclear ribonucleoprotein D-like OS=Homo sapiens OX=9606 GN=HNRNPDL	O14979-2	HNRNPDL	1.323	0.420244
	Ragulator complex protein LAMTOR5 OS=Homo sapiens OX=9606 GN=LAMTOR5 PE=1 SV=1	O43504	LAMTOR5	0.94	0.420254
	Peptidyl-prolyl cis-trans isomerase D OS=Homo sapiens OX=9606 GN=PPID PE=1 SV=3	Q08752	PPID	1.212	0.420866
	GTPase NRas OS=Homo sapiens OX=9606 GN=NRAS PE=1 SV=1	P01111	NRAS	0.937	0.422268
	39S ribosomal protein L11, mitochondrial OS=Homo sapiens OX=9606 GN=MRPL11 PE=1 SV=1	Q9Y3B7	MRPL11	0.942	0.422295
	Monocarboxylate transporter 1 OS=Homo sapiens OX=9606 GN=SLC16A1 PE=1 SV=3	P53985	SLC16A1	1.187	0.422875
	Nuclear pore complex protein Nup155 OS=Homo sapiens OX=9606 GN=NUP155 PE=1 SV=1	O75694	NUP155	0.948	0.422944
	Chitinase domain-containing protein 1 OS=Homo sapiens OX=9606 GN=CHID1 PE=1 SV=1	Q9BWS9	CHID1	0.891	0.423226
	DNA-directed RNA polymerases I, II, and III subunit RPABC3 OS=Homo sapiens OX=9606 GN=POLR2H PE=1 SV=4	P52434	POLR2H	1.287	0.424002
	CDKN2A-interacting protein OS=Homo sapiens OX=9606 GN=CDKN2AIP PE=1 SV=3	Q9NXV6	CDKN2AIP	1.264	0.424388
	Vacuolar protein sorting-associated protein 18 homolog OS=Homo sapiens OX=9606 GN=VPS18 PE=1 SV=2	Q9P253	VPS18	1.328	0.424591
	Glutaredoxin-related protein 5, mitochondrial OS=Homo sapiens OX=9606 GN=GLRX5 PE=1 SV=2	Q86SX6	GLRX5	1.254	0.424702
	Histone deacetylase complex subunit SAP18 OS=Homo sapiens OX=9606 GN=SAP18 PE=1 SV=1	O00422	SAP18	1.171	0.426122
	Bifunctional phosphoribosylaminoimidazole carboxylase/phosphoribosylaminoimidazole succinocarboxamide synthetase OS=Homo sapiens OX=9606 GN=PAICS PE=1 SV=3	P22234	PAICS	0.94	0.426336
	Eukaryotic translation initiation factor 3 subunit H OS=Homo sapiens OX=9606 GN=EIF3H PE=1 SV=1	O15372	EIF3H	1.171	0.426401
	Isoform 3 of Torsin-1A-interacting protein 1 OS=Homo sapiens OX=9606 GN=TOR1AIP1	Q5JTV8-3	TOR1AIP1	0.891	0.426969
	Lysine--tRNA ligase OS=Homo sapiens OX=9606 GN=KARS1 PE=1 SV=3	Q15046	KARS1	1.155	0.42699
	RNA polymerase II subunit A C-terminal domain phosphatase OS=Homo sapiens OX=9606 GN=CTDP1 PE=1 SV=3	Q9Y5B0	CTDP1	0.853	0.426993
	Actin-related protein 2 OS=Homo sapiens OX=9606 GN=ACTR2 PE=1 SV=1	P61160	ACTR2	0.94	0.427025
	26S proteasome non-ATPase regulatory subunit 8 OS=Homo sapiens OX=9606 GN=PSMD8 PE=1 SV=2	P48556	PSMD8	1.192	0.427162
	Translin-associated protein X OS=Homo sapiens OX=9606 GN=TSNAX PE=1 SV=1	Q99598	TSNAX	0.927	0.427559
	Kelch repeat and BTB domain-containing protein 11 OS=Homo sapiens OX=9606 GN=KBTBD11 PE=1 SV=1	O94819	KBTBD11	1.19	0.427727
	Heat shock protein HSP 90-beta OS=Homo sapiens OX=9606 GN=HSP90AB1 PE=1 SV=4	P08238	HSP90AB1	1.155	0.427934
	Intraflagellar transport protein 25 homolog OS=Homo sapiens OX=9606 GN=IFT25 PE=1 SV=1	Q9Y547	IFT25	0.926	0.428391
	Peptidyl-prolyl cis-trans isomerase E OS=Homo sapiens OX=9606 GN=PPIE PE=1 SV=1	Q9UNP9	PPIE	1.169	0.429024
	Set1/Ash2 histone methyltransferase complex subunit ASH2 OS=Homo sapiens OX=9606 GN=ASH2L PE=1 SV=1	Q9UBL3	ASH2L	0.871	0.429228
	Syntenin-1 OS=Homo sapiens OX=9606 GN=SDCBP PE=1 SV=1	O00560	SDCBP	0.922	0.429696
	Dolichyl-diphosphooligosaccharide--protein glycosyltransferase 48 kDa subunit OS=Homo sapiens OX=9606 GN=DDOST PE=1 SV=4	P39656	DDOST	0.946	0.430027
	Transcription intermediary factor 1-beta OS=Homo sapiens OX=9606 GN=TRIM28 PE=1 SV=5	Q13263	TRIM28	1.154	0.43103
	mRNA export factor RAE1 OS=Homo sapiens OX=9606 GN=RAE1 PE=1 SV=1	P78406	RAE1	0.934	0.431198
	SWI/SNF complex subunit SMARCC2 OS=Homo sapiens OX=9606 GN=SMARCC2 PE=1 SV=1	Q8TAQ2	SMARCC2	0.941	0.431371
	Ubiquitin-conjugating enzyme E2 D3 OS=Homo sapiens OX=9606 GN=UBE2D3 PE=1 SV=1	P61077	UBE2D3	1.159	0.431567
	Proteasome subunit beta type-4 OS=Homo sapiens OX=9606 GN=PSMB4 PE=1 SV=4	P28070	PSMB4	0.953	0.431618
	Thioredoxin reductase 1, cytoplasmic OS=Homo sapiens OX=9606 GN=TXNRD1 PE=1 SV=3	Q16881	TXNRD1	1.161	0.432514
	Hematopoietic lineage cell-specific protein OS=Homo sapiens OX=9606 GN=HCLS1 PE=1 SV=3	P14317	HCLS1	0.942	0.432614
	Pyruvate dehydrogenase E1 component subunit alpha, somatic form, mitochondrial OS=Homo sapiens OX=9606 GN=PDHA1 PE=1 SV=3	P08559	PDHA1	1.153	0.432745
	NADH-cytochrome b5 reductase 1 OS=Homo sapiens OX=9606 GN=CYB5R1 PE=1 SV=1	Q9UHQ9	CYB5R1	1.189	0.433429
	Sister chromatid cohesion protein PDS5 homolog A OS=Homo sapiens OX=9606 GN=PDS5A PE=1 SV=1	Q29RF7	PDS5A	0.949	0.433802
	Pre-mRNA-processing factor 6 OS=Homo sapiens OX=9606 GN=PRPF6 PE=1 SV=1	O94906	PRPF6	1.165	0.43389
	Bcl-2-associated transcription factor 1 OS=Homo sapiens OX=9606 GN=BCLAF1 PE=1 SV=2	Q9NYF8	BCLAF1	1.158	0.436043
	Protein phosphatase 1 regulatory subunit 7 OS=Homo sapiens OX=9606 GN=PPP1R7 PE=1 SV=1	Q15435	PPP1R7	0.957	0.436073
	Small ubiquitin-related modifier 2 OS=Homo sapiens OX=9606 GN=SUMO2 PE=1 SV=3	P61956	SUMO2	0.935	0.436259
	Adhesion G protein-coupled receptor E5 OS=Homo sapiens OX=9606 GN=ADGRE5 PE=1 SV=4	P48960	ADGRE5	0.935	0.43819
	Translocation protein SEC63 homolog OS=Homo sapiens OX=9606 GN=SEC63 PE=1 SV=2	Q9UGP8	SEC63	1.158	0.438491
	Mitochondrial carrier homolog 1 OS=Homo sapiens OX=9606 GN=MTCH1 PE=1 SV=1	Q9NZJ7	MTCH1	1.194	0.439762
	Cytoplasmic dynein 1 light intermediate chain 1 OS=Homo sapiens OX=9606 GN=DYNC1LI1 PE=1 SV=3	Q9Y6G9	DYNC1LI1	0.944	0.440088
	Pre-mRNA-splicing factor CWC22 homolog OS=Homo sapiens OX=9606 GN=CWC22 PE=1 SV=3	Q9HCG8	CWC22	0.871	0.440096
	40S ribosomal protein S23 OS=Homo sapiens OX=9606 GN=RPS23 PE=1 SV=3	P62266	RPS23	0.958	0.440753
	C2 domain-containing protein 5 OS=Homo sapiens OX=9606 GN=C2CD5 PE=1 SV=1	Q86YS7	C2CD5	1.301	0.441143
	Heterogeneous nuclear ribonucleoprotein R OS=Homo sapiens OX=9606 GN=HNRNPR PE=1 SV=1	O43390	HNRNPR	1.151	0.441323
	Isoform 3 of Heterogeneous nuclear ribonucleoprotein K OS=Homo sapiens OX=9606 GN=HNRNPK	P61978-3	HNRNPK	0.943	0.441427
	Isoform 6 of Calpastatin OS=Homo sapiens OX=9606 GN=CAST	P20810-6	CAST	0.943	0.442446
	Septin-9 OS=Homo sapiens OX=9606 GN=SEPTIN9 PE=1 SV=2	Q9UHD8	SEPTIN9	1.167	0.442719
	Serine--tRNA ligase, cytoplasmic OS=Homo sapiens OX=9606 GN=SARS1 PE=1 SV=3	P49591	SARS1	1.151	0.442851
	Vesicle-trafficking protein SEC22b OS=Homo sapiens OX=9606 GN=SEC22B PE=1 SV=5	O75396	SEC22B	0.958	0.443381
	Threonine--tRNA ligase 1, cytoplasmic OS=Homo sapiens OX=9606 GN=TARS1 PE=1 SV=3	P26639	TARS1	0.944	0.443482
	Nuclear pore glycoprotein p62 OS=Homo sapiens OX=9606 GN=NUP62 PE=1 SV=3	P37198	NUP62	0.88	0.444175
	WD repeat-containing protein 1 OS=Homo sapiens OX=9606 GN=WDR1 PE=1 SV=4	O75083	WDR1	0.945	0.446658
	AT-rich interactive domain-containing protein 1A OS=Homo sapiens OX=9606 GN=ARID1A PE=1 SV=3	O14497	ARID1A	1.211	0.446874
	60S acidic ribosomal protein P1 OS=Homo sapiens OX=9606 GN=RPLP1 PE=1 SV=1	P05386	RPLP1	1.15	0.447317
	Histone H2B type 3-B OS=Homo sapiens OX=9606 GN=H2BC26 PE=1 SV=3	Q8N257	H2BC26	0.951	0.448001
	Serine/threonine-protein phosphatase PP1-gamma catalytic subunit OS=Homo sapiens OX=9606 GN=PPP1CC PE=1 SV=1	P36873	PPP1CC	0.947	0.448079
	AH receptor-interacting protein OS=Homo sapiens OX=9606 GN=AIP PE=1 SV=3	O00170	AIP	0.953	0.44898
	Annexin A7 OS=Homo sapiens OX=9606 GN=ANXA7 PE=1 SV=3	P20073	ANXA7	1.154	0.449165
	60S ribosomal protein L11 OS=Homo sapiens OX=9606 GN=RPL11 PE=1 SV=2	P62913	RPL11	1.149	0.449817
	Actin, alpha cardiac muscle 1 OS=Homo sapiens OX=9606 GN=ACTC1 PE=1 SV=1	P68032	ACTC1	0.945	0.449869
	Ubiquitin carboxyl-terminal hydrolase 36 OS=Homo sapiens OX=9606 GN=USP36 PE=1 SV=4	Q9P275	USP36	0.956	0.449952
	Apoptotic chromatin condensation inducer in the nucleus OS=Homo sapiens OX=9606 GN=ACIN1 PE=1 SV=2	Q9UKV3	ACIN1	0.958	0.449987
	Peptidyl-prolyl cis-trans isomerase H OS=Homo sapiens OX=9606 GN=PPIH PE=1 SV=1	O43447	PPIH	0.951	0.450156
	RNA cytidine acetyltransferase OS=Homo sapiens OX=9606 GN=NAT10 PE=1 SV=2	Q9H0A0	NAT10	1.163	0.451
	BOS complex subunit NOMO2 OS=Homo sapiens OX=9606 GN=NOMO2 PE=1 SV=1	Q5JPE7	NOMO2	1.164	0.451214
	cAMP-dependent protein kinase catalytic subunit alpha OS=Homo sapiens OX=9606 GN=PRKACA PE=1 SV=2	P17612	PRKACA	0.938	0.45128
	Proteasome subunit beta type-2 OS=Homo sapiens OX=9606 GN=PSMB2 PE=1 SV=1	P49721	PSMB2	0.948	0.451891
	2,4-dienoyl-CoA reductase [(3E)-enoyl-CoA-producing], mitochondrial OS=Homo sapiens OX=9606 GN=DECR1 PE=1 SV=1	Q16698	DECR1	1.149	0.451959
	Heterogeneous nuclear ribonucleoprotein L OS=Homo sapiens OX=9606 GN=HNRNPL PE=1 SV=2	P14866	HNRNPL	1.149	0.452166
	Ribulose-phosphate 3-epimerase OS=Homo sapiens OX=9606 GN=RPE PE=1 SV=1	Q96AT9	RPE	0.929	0.454079
	60S acidic ribosomal protein P2 OS=Homo sapiens OX=9606 GN=RPLP2 PE=1 SV=1	P05387	RPLP2	1.148	0.454131
	Mitochondrial import inner membrane translocase subunit TIM44 OS=Homo sapiens OX=9606 GN=TIMM44 PE=1 SV=2	O43615	TIMM44	1.153	0.454404
	Ubiquitin carboxyl-terminal hydrolase 47 OS=Homo sapiens OX=9606 GN=USP47 PE=1 SV=3	Q96K76	USP47	1.275	0.455409
	Gametocyte-specific factor 1 OS=Homo sapiens OX=9606 GN=GTSF1 PE=1 SV=2	Q8WW33	GTSF1	0.948	0.455638
	Nuclear autoantigenic sperm protein OS=Homo sapiens OX=9606 GN=NASP PE=1 SV=2	P49321	NASP	1.148	0.456047
	Insulin-like growth factor 2 mRNA-binding protein 2 OS=Homo sapiens OX=9606 GN=IGF2BP2 PE=1 SV=2	Q9Y6M1	IGF2BP2	1.154	0.456581
	Large proline-rich protein BAG6 OS=Homo sapiens OX=9606 GN=BAG6 PE=1 SV=2	P46379	BAG6	0.948	0.456682
	Ubiquitin carboxyl-terminal hydrolase 15 OS=Homo sapiens OX=9606 GN=USP15 PE=1 SV=3	Q9Y4E8	USP15	0.899	0.456952
	U4/U6 small nuclear ribonucleoprotein Prp4 OS=Homo sapiens OX=9606 GN=PRPF4 PE=1 SV=2	O43172	PRPF4	0.949	0.456974
	Engulfment and cell motility protein 2 OS=Homo sapiens OX=9606 GN=ELMO2 PE=1 SV=2	Q96JJ3	ELMO2	0.9	0.457175
	Drebrin-like protein OS=Homo sapiens OX=9606 GN=DBNL PE=1 SV=1	Q9UJU6	DBNL	1.206	0.457379
	A-kinase anchor protein 1, mitochondrial OS=Homo sapiens OX=9606 GN=AKAP1 PE=1 SV=1	Q92667	AKAP1	1.253	0.457462
	Arginine and glutamate-rich protein 1 OS=Homo sapiens OX=9606 GN=ARGLU1 PE=1 SV=1	Q9NWB6	ARGLU1	0.929	0.457617
	Asparagine--tRNA ligase, cytoplasmic OS=Homo sapiens OX=9606 GN=NARS1 PE=1 SV=1	O43776	NARS1	1.147	0.457903
	T-complex protein 1 subunit epsilon OS=Homo sapiens OX=9606 GN=CCT5 PE=1 SV=1	P48643	CCT5	1.147	0.458483
	RNA-binding protein 15 OS=Homo sapiens OX=9606 GN=RBM15 PE=1 SV=2	Q96T37	RBM15	0.921	0.458609
	Glutathione peroxidase 1 OS=Homo sapiens OX=9606 GN=GPX1 PE=1 SV=4	P07203	GPX1	1.147	0.458776
	Casein kinase I isoform alpha OS=Homo sapiens OX=9606 GN=CSNK1A1 PE=1 SV=2	P48729	CSNK1A1	1.273	0.459094
	Myotrophin OS=Homo sapiens OX=9606 GN=MTPN PE=1 SV=2	P58546	MTPN	0.954	0.46003
	C-1-tetrahydrofolate synthase, cytoplasmic OS=Homo sapiens OX=9606 GN=MTHFD1 PE=1 SV=4	P11586	MTHFD1	1.146	0.461185
	4-trimethylaminobutyraldehyde dehydrogenase OS=Homo sapiens OX=9606 GN=ALDH9A1 PE=1 SV=3	P49189	ALDH9A1	0.954	0.462043
	Sister chromatid cohesion protein PDS5 homolog B OS=Homo sapiens OX=9606 GN=PDS5B PE=1 SV=1	Q9NTI5	PDS5B	1.219	0.462207
	Serine/threonine-protein phosphatase 2A activator OS=Homo sapiens OX=9606 GN=PTPA PE=1 SV=3	Q15257	PTPA	0.942	0.462219
	Nicotinate phosphoribosyltransferase OS=Homo sapiens OX=9606 GN=NAPRT PE=1 SV=2	Q6XQN6	NAPRT	1.146	0.462781
	WASH complex subunit 5 OS=Homo sapiens OX=9606 GN=WASHC5 PE=1 SV=1	Q12768	WASHC5	0.932	0.463423
	RRP12-like protein OS=Homo sapiens OX=9606 GN=RRP12 PE=1 SV=2	Q5JTH9	RRP12	1.216	0.463853
	Core histone macro-H2A.2 OS=Homo sapiens OX=9606 GN=MACROH2A2 PE=1 SV=3	Q9P0M6	MACROH2A2	0.897	0.464889
	Phosphatidylinositol 5-phosphate 4-kinase type-2 alpha OS=Homo sapiens OX=9606 GN=PIP4K2A PE=1 SV=2	P48426	PIP4K2A	1.228	0.464927
	Actin-binding protein WASF2 OS=Homo sapiens OX=9606 GN=WASF2 PE=1 SV=3	Q9Y6W5	WASF2	1.202	0.465059
	NF-kappa-B-repressing factor OS=Homo sapiens OX=9606 GN=NKRF PE=1 SV=2	O15226	NKRF	0.942	0.465208
	Carnitine O-palmitoyltransferase 2, mitochondrial OS=Homo sapiens OX=9606 GN=CPT2 PE=1 SV=2	P23786	CPT2	1.161	0.465508
	Transcriptional activator protein Pur-beta OS=Homo sapiens OX=9606 GN=PURB PE=1 SV=3	Q96QR8	PURB	1.293	0.465722
	Coronin-1C OS=Homo sapiens OX=9606 GN=CORO1C PE=1 SV=1	Q9ULV4	CORO1C	0.963	0.466677
	Prostaglandin E synthase 3 OS=Homo sapiens OX=9606 GN=PTGES3 PE=1 SV=1	Q15185	PTGES3	1.145	0.467657
	REST corepressor 1 OS=Homo sapiens OX=9606 GN=RCOR1 PE=1 SV=2	Q9UKL0	RCOR1	1.222	0.468018
	Glucosamine-6-phosphate isomerase 1 OS=Homo sapiens OX=9606 GN=GNPDA1 PE=1 SV=1	P46926	GNPDA1	0.938	0.468191
	Transforming protein RhoA OS=Homo sapiens OX=9606 GN=RHOA PE=1 SV=1	P61586	RHOA	0.949	0.468699
	Protein enabled homolog OS=Homo sapiens OX=9606 GN=ENAH PE=1 SV=2	Q8N8S7	ENAH	1.221	0.468801
	Nucleolysin TIAR OS=Homo sapiens OX=9606 GN=TIAL1 PE=1 SV=1	Q01085	TIAL1	0.952	0.469306
	GTP-binding protein SAR1a OS=Homo sapiens OX=9606 GN=SAR1A PE=1 SV=1	Q9NR31	SAR1A	0.936	0.469483
	ADP-dependent glucokinase OS=Homo sapiens OX=9606 GN=ADPGK PE=1 SV=1	Q9BRR6	ADPGK	1.233	0.470057
	5'-deoxynucleotidase HDDC2 OS=Homo sapiens OX=9606 GN=HDDC2 PE=1 SV=1	Q7Z4H3	HDDC2	1.231	0.470487
	NADH dehydrogenase [ubiquinone] iron-sulfur protein 7, mitochondrial OS=Homo sapiens OX=9606 GN=NDUFS7 PE=1 SV=3	O75251	NDUFS7	1.232	0.470731
	Protein transport protein Sec24C OS=Homo sapiens OX=9606 GN=SEC24C PE=1 SV=3	P53992	SEC24C	0.961	0.471087
	Phosphopentomutase OS=Homo sapiens OX=9606 GN=PGM2 PE=1 SV=4	Q96G03	PGM2	0.95	0.471699
	Death-inducer obliterator 1 OS=Homo sapiens OX=9606 GN=DIDO1 PE=1 SV=5	Q9BTC0	DIDO1	1.231	0.471781
	Calcium/calmodulin-dependent protein kinase type II subunit delta OS=Homo sapiens OX=9606 GN=CAMK2D PE=1 SV=3	Q13557	CAMK2D	1.151	0.472289
	KH domain-containing RNA-binding protein QKI OS=Homo sapiens OX=9606 GN=QKI PE=1 SV=1	Q96PU8	QKI	0.958	0.47315
	Aminopeptidase B OS=Homo sapiens OX=9606 GN=RNPEP PE=1 SV=2	Q9H4A4	RNPEP	0.95	0.473215
	ATP-dependent 6-phosphofructokinase, liver type OS=Homo sapiens OX=9606 GN=PFKL PE=1 SV=6	P17858	PFKL	1.143	0.473251
	Signal recognition particle receptor subunit alpha OS=Homo sapiens OX=9606 GN=SRPRA PE=1 SV=2	P08240	SRPRA	1.168	0.473298
	Acyl-coenzyme A thioesterase 9, mitochondrial OS=Homo sapiens OX=9606 GN=ACOT9 PE=1 SV=2	Q9Y305	ACOT9	0.95	0.473473
	Tyrosine--tRNA ligase, cytoplasmic OS=Homo sapiens OX=9606 GN=YARS1 PE=1 SV=4	P54577	YARS1	1.143	0.473817
	Arf-GAP with Rho-GAP domain, ANK repeat and PH domain-containing protein 1 OS=Homo sapiens OX=9606 GN=ARAP1 PE=1 SV=3	Q96P48	ARAP1	1.286	0.473922
	28 kDa heat- and acid-stable phosphoprotein OS=Homo sapiens OX=9606 GN=PDAP1 PE=1 SV=1	Q13442	PDAP1	0.945	0.474162
	Protein transport protein Sec61 subunit alpha isoform 1 OS=Homo sapiens OX=9606 GN=SEC61A1 PE=1 SV=2	P61619	SEC61A1	0.964	0.475563
	Haloacid dehalogenase-like hydrolase domain-containing protein 2 OS=Homo sapiens OX=9606 GN=HDHD2 PE=1 SV=1	Q9H0R4	HDHD2	0.853	0.475572
	Polyadenylate-binding protein 4 OS=Homo sapiens OX=9606 GN=PABPC4 PE=1 SV=1	Q13310	PABPC4	1.143	0.475973
	Signal recognition particle receptor subunit beta OS=Homo sapiens OX=9606 GN=SRPRB PE=1 SV=3	Q9Y5M8	SRPRB	1.16	0.476701
	Guanine nucleotide exchange factor VAV2 OS=Homo sapiens OX=9606 GN=VAV2 PE=1 SV=2	P52735	VAV2	0.86	0.477592
	Eukaryotic initiation factor 4A-I OS=Homo sapiens OX=9606 GN=EIF4A1 PE=1 SV=1	P60842	EIF4A1	1.142	0.478026
	Coatomer subunit gamma-2 OS=Homo sapiens OX=9606 GN=COPG2 PE=1 SV=1	Q9UBF2	COPG2	1.225	0.478652
	40S ribosomal protein S25 OS=Homo sapiens OX=9606 GN=RPS25 PE=1 SV=1	P62851	RPS25	1.142	0.479179
	Lysosomal alpha-mannosidase OS=Homo sapiens OX=9606 GN=MAN2B1 PE=1 SV=3	O00754	MAN2B1	0.96	0.479625
	Cleavage stimulation factor subunit 3 OS=Homo sapiens OX=9606 GN=CSTF3 PE=1 SV=1	Q12996	CSTF3	0.947	0.480059
	Endophilin-B1 OS=Homo sapiens OX=9606 GN=SH3GLB1 PE=1 SV=1	Q9Y371	SH3GLB1	0.944	0.48016
	Cytoplasmic FMR1-interacting protein 1 OS=Homo sapiens OX=9606 GN=CYFIP1 PE=1 SV=1	Q7L576	CYFIP1	1.142	0.480855
	Proteasome subunit alpha type-1 OS=Homo sapiens OX=9606 GN=PSMA1 PE=1 SV=1	P25786	PSMA1	0.962	0.481814
	V-type proton ATPase subunit B, brain isoform OS=Homo sapiens OX=9606 GN=ATP6V1B2 PE=1 SV=3	P21281	ATP6V1B2	1.141	0.481832
	NHP2-like protein 1 OS=Homo sapiens OX=9606 GN=SNU13 PE=1 SV=3	P55769	SNU13	1.147	0.481844
	Guanine nucleotide-binding protein G(q) subunit alpha OS=Homo sapiens OX=9606 GN=GNAQ PE=1 SV=4	P50148	GNAQ	0.959	0.482095
	Ankyrin repeat and SAM domain-containing protein 1A OS=Homo sapiens OX=9606 GN=ANKS1A PE=1 SV=4	Q92625	ANKS1A	1.229	0.482742
	WD repeat-containing protein 81 OS=Homo sapiens OX=9606 GN=WDR81 PE=1 SV=2	Q562E7	WDR81	1.282	0.482817
	Superoxide dismutase [Cu-Zn] OS=Homo sapiens GN=SOD1 PE=1 SV=2	P00441	SOD1	0.952	0.48305
	Cartilage-associated protein OS=Homo sapiens OX=9606 GN=CRTAP PE=1 SV=1	O75718	CRTAP	0.966	0.48307
	Ubiquitin carboxyl-terminal hydrolase isozyme L5 OS=Homo sapiens OX=9606 GN=UCHL5 PE=1 SV=3	Q9Y5K5	UCHL5	1.152	0.483816
	Syntaxin-binding protein 3 OS=Homo sapiens OX=9606 GN=STXBP3 PE=1 SV=2	O00186	STXBP3	0.936	0.484467
	DNA-binding protein SATB1 OS=Homo sapiens OX=9606 GN=SATB1 PE=1 SV=1	Q01826	SATB1	0.963	0.484612
	Complement component 1 Q subcomponent-binding protein, mitochondrial OS=Homo sapiens OX=9606 GN=C1QBP PE=1 SV=1	Q07021	C1QBP	1.141	0.484928
	Talin-2 OS=Homo sapiens OX=9606 GN=TLN2 PE=1 SV=4	Q9Y4G6	TLN2	1.278	0.485231
	Elongation factor 2 OS=Homo sapiens OX=9606 GN=EEF2 PE=1 SV=4	P13639	EEF2	1.14	0.486947
	Pinin OS=Homo sapiens OX=9606 GN=PNN PE=1 SV=5	Q9H307	PNN	0.958	0.487206
	Mitochondrial import receptor subunit TOM22 homolog OS=Homo sapiens OX=9606 GN=TOMM22 PE=1 SV=3	Q9NS69	TOMM22	1.145	0.487888
	40S ribosomal protein S2 OS=Homo sapiens OX=9606 GN=RPS2 PE=1 SV=2	P15880	RPS2	1.14	0.488062
	Isoform 2 of Gelsolin OS=Homo sapiens OX=9606 GN=GSN	P06396-2	GSN	0.953	0.488411
	SH3 domain-binding protein 1 OS=Homo sapiens OX=9606 GN=SH3BP1 PE=1 SV=3	Q9Y3L3	SH3BP1	0.953	0.488654
	NADH dehydrogenase [ubiquinone] 1 alpha subcomplex subunit 13 OS=Homo sapiens OX=9606 GN=NDUFA13 PE=1 SV=3	Q9P0J0	NDUFA13	0.963	0.489936
	Rho GTPase-activating protein 4 OS=Homo sapiens OX=9606 GN=ARHGAP4 PE=1 SV=2	P98171	ARHGAP4	1.142	0.489982
	Pre-mRNA-processing factor 40 homolog A OS=Homo sapiens OX=9606 GN=PRPF40A PE=1 SV=2	O75400	PRPF40A	0.963	0.490571
	Exosome complex component RRP43 OS=Homo sapiens OX=9606 GN=EXOSC8 PE=1 SV=1	Q96B26	EXOSC8	0.918	0.490693
	RWD domain-containing protein 1 OS=Homo sapiens OX=9606 GN=RWDD1 PE=1 SV=1	Q9H446	RWDD1	0.869	0.491152
	Beta-adrenergic receptor kinase 1 OS=Homo sapiens OX=9606 GN=GRK2 PE=1 SV=2	P25098	GRK2	1.145	0.49143
	Acyl carrier protein, mitochondrial OS=Homo sapiens OX=9606 GN=NDUFAB1 PE=1 SV=3	O14561	NDUFAB1	1.155	0.491456
	Aldehyde dehydrogenase family 3 member A2 OS=Homo sapiens OX=9606 GN=ALDH3A2 PE=1 SV=1	P51648	ALDH3A2	0.946	0.49189
	X-ray repair cross-complementing protein 5 OS=Homo sapiens OX=9606 GN=XRCC5 PE=1 SV=3	P13010	XRCC5	0.954	0.492261
	Nucleoporin p58/p45 OS=Homo sapiens OX=9606 GN=NUP58 PE=1 SV=1	Q9BVL2	NUP58	1.264	0.49319
	Cytosolic acyl coenzyme A thioester hydrolase OS=Homo sapiens OX=9606 GN=ACOT7 PE=1 SV=3	O00154	ACOT7	1.213	0.493279
	Regulation of nuclear pre-mRNA domain-containing protein 1B OS=Homo sapiens OX=9606 GN=RPRD1B PE=1 SV=1	Q9NQG5	RPRD1B	0.944	0.493715
	Histone-binding protein RBBP4 OS=Homo sapiens OX=9606 GN=RBBP4 PE=1 SV=3	Q09028	RBBP4	0.962	0.49379
	Thymidylate synthase OS=Homo sapiens OX=9606 GN=TYMS PE=1 SV=3	P04818	TYMS	0.954	0.493876
	Acetyl-CoA acetyltransferase, mitochondrial OS=Homo sapiens OX=9606 GN=ACAT1 PE=1 SV=1	P24752	ACAT1	1.138	0.495109
	Heat shock cognate 71 kDa protein OS=Homo sapiens OX=9606 GN=HSPA8 PE=1 SV=1	P11142	HSPA8	1.138	0.495575
	Isoform 2 of Tropomyosin alpha-3 chain OS=Homo sapiens OX=9606 GN=TPM3	P06753-2	TPM3	0.954	0.495643
	Cleavage stimulation factor subunit 2 OS=Homo sapiens OX=9606 GN=CSTF2 PE=1 SV=1	P33240	CSTF2	1.15	0.495744
	Eukaryotic translation initiation factor 3 subunit D OS=Homo sapiens OX=9606 GN=EIF3D PE=1 SV=1	O15371	EIF3D	1.142	0.495782
	Dipeptidyl peptidase 1 OS=Homo sapiens OX=9606 GN=CTSC PE=1 SV=2	P53634	CTSC	0.958	0.495988
	Inhibitor of nuclear factor kappa-B kinase subunit beta OS=Homo sapiens OX=9606 GN=IKBKB PE=1 SV=1	O14920	IKBKB	0.937	0.49644
	m7GpppX diphosphatase OS=Homo sapiens OX=9606 GN=DCPS PE=1 SV=2	Q96C86	DCPS	1.141	0.497589
	Cohesin subunit SA-2 OS=Homo sapiens OX=9606 GN=STAG2 PE=1 SV=3	Q8N3U4	STAG2	0.923	0.498582
	Bromodomain-containing protein 4 OS=Homo sapiens OX=9606 GN=BRD4 PE=1 SV=2	O60885	BRD4	0.948	0.498775
	Deaminated glutathione amidase OS=Homo sapiens OX=9606 GN=NIT1 PE=1 SV=2	Q86X76	NIT1	1.207	0.498951
	Receptor of activated protein C kinase 1 OS=Homo sapiens OX=9606 GN=RACK1 PE=1 SV=3	P63244	RACK1	1.137	0.499067
	60S ribosomal protein L31 OS=Homo sapiens OX=9606 GN=RPL31 PE=1 SV=1	P62899	RPL31	1.137	0.499446
	Vacuolar ATPase assembly integral membrane protein VMA21 OS=Homo sapiens OX=9606 GN=VMA21 PE=1 SV=1	Q3ZAQ7	VMA21	0.921	0.499883
	Heat shock protein HSP 90-alpha OS=Homo sapiens OX=9606 GN=HSP90AA1 PE=1 SV=5	P07900	HSP90AA1	1.137	0.499906
	Trifunctional enzyme subunit beta, mitochondrial OS=Homo sapiens OX=9606 GN=HADHB PE=1 SV=3	P55084	HADHB	1.137	0.500092
	Ubiquitin-like modifier-activating enzyme 1 OS=Homo sapiens OX=9606 GN=UBA1 PE=1 SV=3	P22314	UBA1	1.137	0.500231
	COP9 signalosome complex subunit 3 OS=Homo sapiens OX=9606 GN=COPS3 PE=1 SV=3	Q9UNS2	COPS3	0.952	0.500623
	Interferon-induced 35 kDa protein OS=Homo sapiens OX=9606 GN=IFI35 PE=1 SV=5	P80217	IFI35	0.898	0.500744
	Lariat debranching enzyme OS=Homo sapiens OX=9606 GN=DBR1 PE=1 SV=2	Q9UK59	DBR1	0.85	0.500803
	Pre-mRNA-splicing factor SYF1 OS=Homo sapiens OX=9606 GN=XAB2 PE=1 SV=2	Q9HCS7	XAB2	1.226	0.500891
	Pyridoxal phosphate homeostasis protein OS=Homo sapiens OX=9606 GN=PLPBP PE=1 SV=1	O94903	PLPBP	0.959	0.500899
	Eukaryotic translation initiation factor 4E OS=Homo sapiens OX=9606 GN=EIF4E PE=1 SV=2	P06730	EIF4E	1.148	0.501292
	Ras GTPase-activating protein-binding protein 1 OS=Homo sapiens OX=9606 GN=G3BP1 PE=1 SV=1	Q13283	G3BP1	1.138	0.501492
	Fanconi anemia group I protein OS=Homo sapiens OX=9606 GN=FANCI PE=1 SV=4	Q9NVI1	FANCI	1.216	0.502289
	RNA-binding protein 25 OS=Homo sapiens OX=9606 GN=RBM25 PE=1 SV=3	P49756	RBM25	0.947	0.502904
	Ubiquinol-cytochrome-c reductase complex assembly factor 1 OS=Homo sapiens OX=9606 GN=UQCC1 PE=1 SV=3	Q9NVA1	UQCC1	1.272	0.503336
	26S proteasome regulatory subunit 10B OS=Homo sapiens OX=9606 GN=PSMC6 PE=1 SV=1	P62333	PSMC6	1.138	0.503731
	La-related protein 1 OS=Homo sapiens OX=9606 GN=LARP1 PE=1 SV=2	Q6PKG0	LARP1	1.152	0.503985
	Biliverdin reductase A OS=Homo sapiens OX=9606 GN=BLVRA PE=1 SV=2	P53004	BLVRA	0.945	0.504
	Phospholipase A-2-activating protein OS=Homo sapiens OX=9606 GN=PLAA PE=1 SV=2	Q9Y263	PLAA	0.958	0.504079
	Protein S100-A11 OS=Homo sapiens OX=9606 GN=S100A11 PE=1 SV=2	P31949	S100A11	0.956	0.504169
	DNA-directed RNA polymerases I, II, and III subunit RPABC1 OS=Homo sapiens OX=9606 GN=POLR2E PE=1 SV=4	P19388	POLR2E	1.141	0.50464
	AP-1 complex subunit mu-1 OS=Homo sapiens OX=9606 GN=AP1M1 PE=1 SV=3	Q9BXS5	AP1M1	0.97	0.504754
	Poly(U)-binding-splicing factor PUF60 OS=Homo sapiens OX=9606 GN=PUF60 PE=1 SV=1	Q9UHX1	PUF60	0.963	0.505224
	Synaptosomal-associated protein 23 OS=Homo sapiens OX=9606 GN=SNAP23 PE=1 SV=1	O00161	SNAP23	1.167	0.505437
	40S ribosomal protein S16 OS=Homo sapiens OX=9606 GN=RPS16 PE=1 SV=2	P62249	RPS16	1.136	0.505944
	Ras-related C3 botulinum toxin substrate 1 OS=Homo sapiens OX=9606 GN=RAC1 PE=1 SV=1	P63000	RAC1	0.964	0.5067
	Trifunctional enzyme subunit alpha, mitochondrial OS=Homo sapiens OX=9606 GN=HADHA PE=1 SV=2	P40939	HADHA	1.135	0.507007
	Tubulin beta chain OS=Homo sapiens OX=9606 GN=TUBB PE=1 SV=2	P07437	TUBB	0.957	0.507043
	Prostaglandin E synthase 2 OS=Homo sapiens OX=9606 GN=PTGES2 PE=1 SV=1	Q9H7Z7	PTGES2	1.217	0.507078
	Exportin-7 OS=Homo sapiens OX=9606 GN=XPO7 PE=1 SV=3	Q9UIA9	XPO7	1.145	0.508761
	Aspartate--tRNA ligase, cytoplasmic OS=Homo sapiens OX=9606 GN=DARS1 PE=1 SV=2	P14868	DARS1	1.135	0.509064
	Protein NipSnap homolog 1 OS=Homo sapiens OX=9606 GN=NIPSNAP1 PE=1 SV=1	Q9BPW8	NIPSNAP1	1.217	0.509271
	Regulator of G-protein signaling 10 OS=Homo sapiens OX=9606 GN=RGS10 PE=1 SV=3	O43665	RGS10	0.971	0.509479
	Microtubule-associated serine/threonine-protein kinase 2 OS=Homo sapiens OX=9606 GN=MAST2 PE=1 SV=2	Q6P0Q8	MAST2	0.963	0.510188
	U2 small nuclear ribonucleoprotein A' OS=Homo sapiens OX=9606 GN=SNRPA1 PE=1 SV=2	P09661	SNRPA1	0.966	0.510293
	Cystatin-A OS=Homo sapiens OX=9606 GN=CSTA PE=1 SV=1	P01040	CSTA	0.964	0.511289
	Phosphoserine aminotransferase OS=Homo sapiens OX=9606 GN=PSAT1 PE=1 SV=2	Q9Y617	PSAT1	0.957	0.511335
	40S ribosomal protein S21 OS=Homo sapiens OX=9606 GN=RPS21 PE=1 SV=1	P63220	RPS21	1.139	0.511801
	Isoform 2B of Desmocollin-2 OS=Homo sapiens OX=9606 GN=DSC2	Q02487-2	DSC2	1.148	0.513557
	40S ribosomal protein S6 OS=Homo sapiens OX=9606 GN=RPS6 PE=1 SV=1	P62753	RPS6	1.134	0.514749
	Xaa-Pro dipeptidase OS=Homo sapiens OX=9606 GN=PEPD PE=1 SV=3	P12955	PEPD	0.95	0.515192
	Dynactin subunit 1 OS=Homo sapiens OX=9606 GN=DCTN1 PE=1 SV=3	Q14203	DCTN1	0.924	0.515624
	Phosphatidylinositol 4,5-bisphosphate 3-kinase catalytic subunit gamma isoform OS=Homo sapiens OX=9606 GN=PIK3CG PE=1 SV=3	P48736	PIK3CG	1.148	0.515654
	Developmentally-regulated GTP-binding protein 2 OS=Homo sapiens OX=9606 GN=DRG2 PE=1 SV=1	P55039	DRG2	1.216	0.515998
	Histone deacetylase 2 OS=Homo sapiens OX=9606 GN=HDAC2 PE=1 SV=2	Q92769	HDAC2	0.974	0.516224
	pre-mRNA 3' end processing protein WDR33 OS=Homo sapiens OX=9606 GN=WDR33 PE=1 SV=2	Q9C0J8	WDR33	1.246	0.516593
	BRCA1-associated ATM activator 1 OS=Homo sapiens OX=9606 GN=BRAT1 PE=1 SV=2	Q6PJG6	BRAT1	1.226	0.516617
	GDP-L-fucose synthase OS=Homo sapiens OX=9606 GN=GFUS PE=1 SV=1	Q13630	GFUS	0.957	0.516683
	Inverted formin-2 OS=Homo sapiens OX=9606 GN=INF2 PE=1 SV=2	Q27J81	INF2	0.903	0.516896
	26S proteasome non-ATPase regulatory subunit 3 OS=Homo sapiens OX=9606 GN=PSMD3 PE=1 SV=2	O43242	PSMD3	1.136	0.517841
	Exosome complex component RRP42 OS=Homo sapiens OX=9606 GN=EXOSC7 PE=1 SV=3	Q15024	EXOSC7	1.168	0.518666
	2',3'-cyclic-nucleotide 3'-phosphodiesterase OS=Homo sapiens OX=9606 GN=CNP PE=1 SV=2	P09543	CNP	1.142	0.519041
	SURP and G-patch domain-containing protein 2 OS=Homo sapiens OX=9606 GN=SUGP2 PE=1 SV=2	Q8IX01	SUGP2	1.155	0.519077
	Uncharacterized protein C1orf50 OS=Homo sapiens OX=9606 GN=C1orf50 PE=1 SV=2	Q9BV19	C1orf50	1.253	0.520085
	Ran GTPase-activating protein 1 OS=Homo sapiens OX=9606 GN=RANGAP1 PE=1 SV=1	P46060	RANGAP1	1.139	0.520475
	E3 ubiquitin-protein ligase ZNF598 OS=Homo sapiens OX=9606 GN=ZNF598 PE=1 SV=1	Q86UK7	ZNF598	0.905	0.520921
	Docking protein 2 OS=Homo sapiens OX=9606 GN=DOK2 PE=1 SV=2	O60496	DOK2	1.236	0.521155
	Corrinoid adenosyltransferase MMAB OS=Homo sapiens OX=9606 GN=MMAB PE=1 SV=1	Q96EY8	MMAB	0.956	0.521164
	Ubiquitin-conjugating enzyme E2 E2 OS=Homo sapiens OX=9606 GN=UBE2E2 PE=1 SV=1	Q96LR5	UBE2E2	1.209	0.521291
	Isocitrate dehydrogenase [NAD] subunit gamma, mitochondrial OS=Homo sapiens OX=9606 GN=IDH3G PE=1 SV=1	P51553	IDH3G	1.146	0.522063
	Splicing factor 1 OS=Homo sapiens OX=9606 GN=SF1 PE=1 SV=4	Q15637	SF1	0.969	0.522693
	Negative elongation factor E OS=Homo sapiens OX=9606 GN=NELFE PE=1 SV=3	P18615	NELFE	0.905	0.523492
	Transmembrane protein 43 OS=Homo sapiens OX=9606 GN=TMEM43 PE=1 SV=1	Q9BTV4	TMEM43	0.948	0.523591
	Ribosome maturation protein SBDS OS=Homo sapiens OX=9606 GN=SBDS PE=1 SV=4	Q9Y3A5	SBDS	1.147	0.523853
	Histone H2A.Z OS=Homo sapiens OX=9606 GN=H2AZ1 PE=1 SV=2	P0C0S5	H2AZ1	0.96	0.524491
	Microtubule-associated protein 4 OS=Homo sapiens OX=9606 GN=MAP4 PE=1 SV=3	P27816	MAP4	1.138	0.524554
	Nuclear transport factor 2 OS=Homo sapiens OX=9606 GN=NUTF2 PE=1 SV=1	P61970	NUTF2	1.135	0.525821
	N-alpha-acetyltransferase 50 OS=Homo sapiens OX=9606 GN=NAA50 PE=1 SV=1	Q9GZZ1	NAA50	1.154	0.527982
	eIF-2-alpha kinase activator GCN1 OS=Homo sapiens OX=9606 GN=GCN1 PE=1 SV=7	Q92616	GCN1	1.131	0.528652
	Replication factor C subunit 5 OS=Homo sapiens OX=9606 GN=RFC5 PE=1 SV=1	P40937	RFC5	1.182	0.528707
	Glycogen phosphorylase, liver form OS=Homo sapiens OX=9606 GN=PYGL PE=1 SV=4	P06737	PYGL	0.961	0.530926
	Proteasome subunit beta type-3 OS=Homo sapiens OX=9606 GN=PSMB3 PE=1 SV=2	P49720	PSMB3	0.966	0.531722
	Signal transducer and activator of transcription 2 OS=Homo sapiens OX=9606 GN=STAT2 PE=1 SV=1	P52630	STAT2	0.962	0.531747
	U5 small nuclear ribonucleoprotein 40 kDa protein OS=Homo sapiens OX=9606 GN=SNRNP40 PE=1 SV=1	Q96DI7	SNRNP40	0.927	0.531862
	Cysteine and glycine-rich protein 1 OS=Homo sapiens OX=9606 GN=CSRP1 PE=1 SV=3	P21291	CSRP1	0.962	0.53201
	Phosphoglycerate kinase 1 OS=Homo sapiens OX=9606 GN=PGK1 PE=1 SV=3	P00558	PGK1	0.962	0.533538
	DnaJ homolog subfamily C member 5 OS=Homo sapiens OX=9606 GN=DNAJC5 PE=1 SV=1	Q9H3Z4	DNAJC5	0.969	0.534897
	Guanine nucleotide-binding protein G(I)/G(S)/G(T) subunit beta-2 OS=Homo sapiens OX=9606 GN=GNB2 PE=1 SV=3	P62879	GNB2	0.969	0.534957
	Dehydrogenase/reductase SDR family member 7B OS=Homo sapiens OX=9606 GN=DHRS7B PE=1 SV=2	Q6IAN0	DHRS7B	1.23	0.535267
	Histone H2AX OS=Homo sapiens OX=9606 GN=H2AX PE=1 SV=2	P16104	H2AX	0.962	0.535423
	DnaJ homolog subfamily A member 1 OS=Homo sapiens OX=9606 GN=DNAJA1 PE=1 SV=2	P31689	DNAJA1	1.133	0.535847
	Ragulator complex protein LAMTOR2 OS=Homo sapiens OX=9606 GN=LAMTOR2 PE=1 SV=1	Q9Y2Q5	LAMTOR2	0.953	0.537271
	Guanine nucleotide-binding protein G(i) subunit alpha-3 OS=Homo sapiens OX=9606 GN=GNAI3 PE=1 SV=3	P08754	GNAI3	1.143	0.538281
	Diphosphoinositol polyphosphate phosphohydrolase 1 OS=Homo sapiens OX=9606 GN=NUDT3 PE=1 SV=1	O95989	NUDT3	0.965	0.538872
	Alpha-actinin-1 OS=Homo sapiens OX=9606 GN=ACTN1 PE=1 SV=2	P12814	ACTN1	0.963	0.539306
	Staphylococcal nuclease domain-containing protein 1 OS=Homo sapiens OX=9606 GN=SND1 PE=1 SV=1	Q7KZF4	SND1	1.128	0.5403
	HLA class I histocompatibility antigen, A alpha chain OS=Homo sapiens OX=9606 GN=HLA-A PE=1 SV=2	P04439	HLA-A	0.961	0.540713
	2-iminobutanoate/2-iminopropanoate deaminase OS=Homo sapiens OX=9606 GN=RIDA PE=1 SV=1	P52758	RIDA	1.133	0.541715
	Isoform 5 of Muscleblind-like protein 1 OS=Homo sapiens OX=9606 GN=MBNL1	Q9NR56-5	MBNL1	0.96	0.541916
	A-kinase anchor protein 8-like OS=Homo sapiens OX=9606 GN=AKAP8L PE=1 SV=4	Q9ULX6	AKAP8L	1.215	0.54236
	Sulfide:quinone oxidoreductase, mitochondrial OS=Homo sapiens OX=9606 GN=SQOR PE=1 SV=1	Q9Y6N5	SQOR	1.131	0.542474
	Splicing factor, proline- and glutamine-rich OS=Homo sapiens OX=9606 GN=SFPQ PE=1 SV=2	P23246	SFPQ	0.963	0.543288
	Chromobox protein homolog 1 OS=Homo sapiens OX=9606 GN=CBX1 PE=1 SV=1	P83916	CBX1	0.961	0.544221
	Hepatoma-derived growth factor OS=Homo sapiens OX=9606 GN=HDGF PE=1 SV=1	P51858	HDGF	0.964	0.544262
	Golgi to ER traffic protein 4 homolog OS=Homo sapiens OX=9606 GN=GET4 PE=1 SV=1	Q7L5D6	GET4	1.13	0.544375
	Rab-like protein 6 OS=Homo sapiens OX=9606 GN=RABL6 PE=1 SV=2	Q3YEC7	RABL6	1.164	0.544379
	Calmodulin-3 OS=Homo sapiens OX=9606 GN=CALM3 PE=1 SV=1	P0DP25	CALM3	0.964	0.544543
	Ras-related protein Rab-7a OS=Homo sapiens OX=9606 GN=RAB7A PE=1 SV=1	P51149	RAB7A	0.964	0.544782
	60S ribosomal protein L35 OS=Homo sapiens OX=9606 GN=RPL35 PE=1 SV=2	P42766	RPL35	1.132	0.544965
	NEDD8-activating enzyme E1 catalytic subunit OS=Homo sapiens OX=9606 GN=UBA3 PE=1 SV=2	Q8TBC4	UBA3	0.964	0.545285
	Isoform 2 of T-complex protein 1 subunit theta OS=Homo sapiens OX=9606 GN=CCT8	P50990-2	CCT8	0.966	0.545423
	Putative sodium-coupled neutral amino acid transporter 10 OS=Homo sapiens OX=9606 GN=SLC38A10 PE=1 SV=2	Q9HBR0	SLC38A10	0.926	0.545433
	Mitochondrial import inner membrane translocase subunit Tim9 OS=Homo sapiens OX=9606 GN=TIMM9 PE=1 SV=1	Q9Y5J7	TIMM9	1.225	0.546153
	Proteasome subunit alpha type-2 OS=Homo sapiens OX=9606 GN=PSMA2 PE=1 SV=2	P25787	PSMA2	0.978	0.546693
	Isoform 3 of Reticulon-3 OS=Homo sapiens OX=9606 GN=RTN3	O95197-3	RTN3	0.97	0.548769
	Ubiquitin-like modifier-activating enzyme 6 OS=Homo sapiens OX=9606 GN=UBA6 PE=1 SV=1	A0AVT1	UBA6	0.982	0.548905
	60S ribosomal protein L26 OS=Homo sapiens OX=9606 GN=RPL26 PE=1 SV=1	P61254	RPL26	1.13	0.548947
	Eukaryotic translation initiation factor 3 subunit G OS=Homo sapiens OX=9606 GN=EIF3G PE=1 SV=2	O75821	EIF3G	1.136	0.548958
	Dachshund homolog 1 OS=Homo sapiens OX=9606 GN=DACH1 PE=1 SV=4	Q9UI36	DACH1	0.967	0.548981
	U1 small nuclear ribonucleoprotein C OS=Homo sapiens OX=9606 GN=SNRPC PE=1 SV=1	P09234	SNRPC	0.972	0.549138
	60S ribosomal protein L10 OS=Homo sapiens OX=9606 GN=RPL10 PE=1 SV=5	P27635	RPL10	1.126	0.550172
	BolA-like protein 2 OS=Homo sapiens OX=9606 GN=BOLA2 PE=1 SV=1	Q9H3K6	BOLA2; BOLA2B	0.963	0.551922
	CUGBP Elav-like family member 2 OS=Homo sapiens OX=9606 GN=CELF2 PE=1 SV=1	O95319	CELF2	0.973	0.5525
	40S ribosomal protein S9 OS=Homo sapiens OX=9606 GN=RPS9 PE=1 SV=3	P46781	RPS9	1.125	0.554654
	Complex I assembly factor ACAD9, mitochondrial OS=Homo sapiens OX=9606 GN=ACAD9 PE=1 SV=1	Q9H845	ACAD9	1.127	0.554971
	Myotubularin-related protein 14 OS=Homo sapiens OX=9606 GN=MTMR14 PE=1 SV=2	Q8NCE2	MTMR14	0.916	0.555108
	Very long-chain specific acyl-CoA dehydrogenase, mitochondrial OS=Homo sapiens OX=9606 GN=ACADVL PE=1 SV=1	P49748	ACADVL	1.125	0.555154
	Glucose-6-phosphate isomerase OS=Homo sapiens OX=9606 GN=GPI PE=1 SV=4	P06744	GPI	0.966	0.555358
	U6 snRNA-associated Sm-like protein LSm7 OS=Homo sapiens OX=9606 GN=LSM7 PE=1 SV=1	Q9UK45	LSM7	0.962	0.555457
	Importin subunit beta-1 OS=Homo sapiens OX=9606 GN=KPNB1 PE=1 SV=2	Q14974	KPNB1	0.966	0.555525
	Friend leukemia integration 1 transcription factor OS=Homo sapiens OX=9606 GN=FLI1 PE=1 SV=1	Q01543	FLI1	0.951	0.556612
	NADH dehydrogenase [ubiquinone] iron-sulfur protein 5 OS=Homo sapiens OX=9606 GN=NDUFS5 PE=1 SV=3	O43920	NDUFS5	1.152	0.5567
	D-3-phosphoglycerate dehydrogenase OS=Homo sapiens OX=9606 GN=PHGDH PE=1 SV=4	O43175	PHGDH	1.124	0.557867
	Proteasome subunit beta type-6 OS=Homo sapiens OX=9606 GN=PSMB6 PE=1 SV=4	P28072	PSMB6	0.974	0.558011
	V-type proton ATPase subunit F OS=Homo sapiens OX=9606 GN=ATP6V1F PE=1 SV=2	Q16864	ATP6V1F	0.929	0.558585
	Polyadenylate-binding protein-interacting protein 1 OS=Homo sapiens OX=9606 GN=PAIP1 PE=1 SV=1	Q9H074	PAIP1	0.97	0.558715
	RNA-binding protein EWS OS=Homo sapiens OX=9606 GN=EWSR1 PE=1 SV=1	Q01844	EWSR1	0.982	0.559255
	40S ribosomal protein S17 OS=Homo sapiens OX=9606 GN=RPS17 PE=1 SV=2	P08708	RPS17	1.124	0.559585
	Lysosomal alpha-glucosidase OS=Homo sapiens OX=9606 GN=GAA PE=1 SV=4	P10253	GAA	1.137	0.559838
	Hippocalcin-like protein 1 OS=Homo sapiens OX=9606 GN=HPCAL1 PE=1 SV=3	P37235	HPCAL1	0.981	0.56103
	26S proteasome non-ATPase regulatory subunit 11 OS=Homo sapiens OX=9606 GN=PSMD11 PE=1 SV=3	O00231	PSMD11	1.123	0.561504
	Protein-tyrosine kinase 2-beta OS=Homo sapiens OX=9606 GN=PTK2B PE=1 SV=2	Q14289	PTK2B	0.975	0.562396
	Protein NipSnap homolog 3A OS=Homo sapiens OX=9606 GN=NIPSNAP3A PE=1 SV=2	Q9UFN0	NIPSNAP3A	1.147	0.562403
	3-ketoacyl-CoA thiolase, mitochondrial OS=Homo sapiens OX=9606 GN=ACAA2 PE=1 SV=2	P42765	ACAA2	1.195	0.562419
	Charged multivesicular body protein 5 OS=Homo sapiens OX=9606 GN=CHMP5 PE=1 SV=1	Q9NZZ3	CHMP5	0.983	0.562483
	Nucleolar transcription factor 1 OS=Homo sapiens OX=9606 GN=UBTF PE=1 SV=1	P17480	UBTF	0.96	0.562827
	Annexin A5 OS=Homo sapiens GN=ANXA5 PE=1 SV=2	P08758	ANXA5	0.967	0.562836
	Transcription factor BTF3 homolog 4 OS=Homo sapiens OX=9606 GN=BTF3L4 PE=1 SV=1	Q96K17	BTF3L4	0.975	0.562859
	Caprin-1 OS=Homo sapiens OX=9606 GN=CAPRIN1 PE=1 SV=2	Q14444	CAPRIN1	1.137	0.563068
	Protein arginine N-methyltransferase 1 OS=Homo sapiens OX=9606 GN=PRMT1 PE=1 SV=3	Q99873	PRMT1	1.126	0.563741
	Serine dehydratase-like OS=Homo sapiens OX=9606 GN=SDSL PE=1 SV=1	Q96GA7	SDSL	0.967	0.564099
	5'-3' exonuclease PLD3 OS=Homo sapiens OX=9606 GN=PLD3 PE=1 SV=1	Q8IV08	PLD3	1.133	0.565221
	Partner of Y14 and mago OS=Homo sapiens OX=9606 GN=PYM1 PE=1 SV=1	Q9BRP8	PYM1	0.971	0.565317
	Cytoplasmic dynein 1 heavy chain 1 OS=Homo sapiens OX=9606 GN=DYNC1H1 PE=1 SV=5	Q14204	DYNC1H1	1.123	0.565338
	Unconventional myosin-VI OS=Homo sapiens OX=9606 GN=MYO6 PE=1 SV=4	Q9UM54	MYO6	1.194	0.566219
	Ras GTPase-activating-like protein IQGAP1 OS=Homo sapiens OX=9606 GN=IQGAP1 PE=1 SV=1	P46940	IQGAP1	0.968	0.566317
	Chloride intracellular channel protein 4 OS=Homo sapiens OX=9606 GN=CLIC4 PE=1 SV=4	Q9Y696	CLIC4	0.968	0.567086
	Ribosome biogenesis protein BRX1 homolog OS=Homo sapiens OX=9606 GN=BRIX1 PE=1 SV=2	Q8TDN6	BRIX1	1.132	0.567933
	Transformer-2 protein homolog alpha OS=Homo sapiens OX=9606 GN=TRA2A PE=1 SV=1	Q13595	TRA2A	1.188	0.568318
	Putative nucleoside diphosphate kinase OS=Homo sapiens OX=9606 GN=NME2P1 PE=5 SV=1	O60361	NME2P1	1.182	0.568366
	Heterogeneous nuclear ribonucleoprotein U-like protein 1 OS=Homo sapiens OX=9606 GN=HNRNPUL1 PE=1 SV=2	Q9BUJ2	HNRNPUL1	0.968	0.568443
	H/ACA ribonucleoprotein complex subunit 1 OS=Homo sapiens OX=9606 GN=GAR1 PE=1 SV=1	Q9NY12	GAR1	1.135	0.568622
	60S ribosomal protein L18a OS=Homo sapiens OX=9606 GN=RPL18A PE=1 SV=2	Q02543	RPL18A	1.127	0.568681
	Band 4.1-like protein 2 OS=Homo sapiens OX=9606 GN=EPB41L2 PE=1 SV=1	O43491	EPB41L2	0.971	0.568816
	Isoform Non-brain of Clathrin light chain A OS=Homo sapiens OX=9606 GN=CLTA	P09496-2	CLTA	1.128	0.568857
	Nuclear mitotic apparatus protein 1 OS=Homo sapiens OX=9606 GN=NUMA1 PE=1 SV=2	Q14980	NUMA1	0.978	0.569066
	Fermitin family homolog 3 OS=Homo sapiens OX=9606 GN=FERMT3 PE=1 SV=1	Q86UX7	FERMT3	1.122	0.569393
	60S ribosomal protein L21 OS=Homo sapiens OX=9606 GN=RPL21 PE=1 SV=2	P46778	RPL21	1.127	0.569414
	Nucleosome assembly protein 1-like 1 OS=Homo sapiens OX=9606 GN=NAP1L1 PE=1 SV=1	P55209	NAP1L1	0.968	0.569731
	Phenylalanine--tRNA ligase beta subunit OS=Homo sapiens OX=9606 GN=FARSB PE=1 SV=3	Q9NSD9	FARSB	1.129	0.570251
	Nucleosome assembly protein 1-like 4 OS=Homo sapiens OX=9606 GN=NAP1L4 PE=1 SV=1	Q99733	NAP1L4	1.121	0.570885
	Lysine-specific histone demethylase 1A OS=Homo sapiens OX=9606 GN=KDM1A PE=1 SV=2	O60341	KDM1A	0.981	0.570948
	Estradiol 17-beta-dehydrogenase 11 OS=Homo sapiens OX=9606 GN=HSD17B11 PE=1 SV=3	Q8NBQ5		1.149	0.57102
	2'-deoxynucleoside 5'-phosphate N-hydrolase 1 OS=Homo sapiens OX=9606 GN=DNPH1 PE=1 SV=1	O43598	DNPH1	0.967	0.572923
	Signal recognition particle subunit SRP72 OS=Homo sapiens OX=9606 GN=SRP72 PE=1 SV=3	O76094	SRP72	1.132	0.573165
	Small ubiquitin-related modifier 4 OS=Homo sapiens OX=9606 GN=SUMO4 PE=1 SV=3	Q6EEV6	SUMO4	0.943	0.573212
	Valine--tRNA ligase OS=Homo sapiens OX=9606 GN=VARS1 PE=1 SV=4	P26640	VARS1	1.121	0.573238
	Inosine-5'-monophosphate dehydrogenase 1 OS=Homo sapiens OX=9606 GN=IMPDH1 PE=1 SV=2	P20839	IMPDH1	0.968	0.573447
	SWI/SNF-related matrix-associated actin-dependent regulator of chromatin subfamily A member 5 OS=Homo sapiens OX=9606 GN=SMARCA5 PE=1 SV=1	O60264	SMARCA5	0.976	0.574235
	DNA topoisomerase 2-alpha OS=Homo sapiens OX=9606 GN=TOP2A PE=1 SV=3	P11388	TOP2A	1.122	0.574673
	Ribosome-binding protein 1 OS=Homo sapiens OX=9606 GN=RRBP1 PE=1 SV=5	Q9P2E9	RRBP1	0.969	0.575565
	Prenylcysteine oxidase 1 OS=Homo sapiens OX=9606 GN=PCYOX1 PE=1 SV=3	Q9UHG3	PCYOX1	0.975	0.575684
	T-complex protein 1 subunit gamma OS=Homo sapiens OX=9606 GN=CCT3 PE=1 SV=4	P49368	CCT3	1.12	0.575971
	Heterogeneous nuclear ribonucleoprotein Q OS=Homo sapiens OX=9606 GN=SYNCRIP PE=1 SV=2	O60506	SYNCRIP	1.12	0.57714
	Isocitrate dehydrogenase [NAD] subunit alpha, mitochondrial OS=Homo sapiens OX=9606 GN=IDH3A PE=1 SV=1	P50213	IDH3A	1.132	0.577327
	Probable global transcription activator SNF2L2 OS=Homo sapiens OX=9606 GN=SMARCA2 PE=1 SV=2	P51531	SMARCA2	0.984	0.577438
	Protein transport protein Sec31A OS=Homo sapiens OX=9606 GN=SEC31A PE=1 SV=3	O94979	SEC31A	1.13	0.577655
	Ribosome biogenesis protein BOP1 OS=Homo sapiens OX=9606 GN=BOP1 PE=1 SV=2	Q14137	BOP1	1.187	0.578304
	Mitochondrial fission regulator 1-like OS=Homo sapiens OX=9606 GN=MTFR1L PE=1 SV=2	Q9H019	MTFR1L	1.23	0.578692
	Methylmalonate-semialdehyde dehydrogenase [acylating], mitochondrial OS=Homo sapiens OX=9606 GN=ALDH6A1 PE=1 SV=2	Q02252	ALDH6A1	1.189	0.578986
	Ubiquilin-1 OS=Homo sapiens OX=9606 GN=UBQLN1 PE=1 SV=2	Q9UMX0	UBQLN1	0.978	0.579136
	COP9 signalosome complex subunit 4 OS=Homo sapiens OX=9606 GN=COPS4 PE=1 SV=1	Q9BT78	COPS4	1.186	0.579297
	Hydroxyacyl-coenzyme A dehydrogenase, mitochondrial OS=Homo sapiens OX=9606 GN=HADH PE=1 SV=3	Q16836	HADH	0.976	0.579364
	Signal recognition particle 9 kDa protein OS=Homo sapiens OX=9606 GN=SRP9 PE=1 SV=2	P49458	SRP9	0.976	0.579476
	Thimet oligopeptidase OS=Homo sapiens OX=9606 GN=THOP1 PE=1 SV=2	P52888	THOP1	0.975	0.579535
	THO complex subunit 4 OS=Homo sapiens OX=9606 GN=ALYREF PE=1 SV=3	Q86V81	ALYREF	0.98	0.579931
	60S ribosomal protein L7a OS=Homo sapiens OX=9606 GN=RPL7A PE=1 SV=2	P62424	RPL7A	1.119	0.58008
	Glycogenin-1 OS=Homo sapiens OX=9606 GN=GYG1 PE=1 SV=4	P46976	GYG1	0.961	0.580163
	60S ribosomal protein L6 OS=Homo sapiens OX=9606 GN=RPL6 PE=1 SV=3	Q02878	RPL6	1.119	0.580305
	Transmembrane 9 superfamily member 2 OS=Homo sapiens OX=9606 GN=TM9SF2 PE=1 SV=1	Q99805	TM9SF2	1.195	0.580407
	ERO1-like protein alpha OS=Homo sapiens OX=9606 GN=ERO1A PE=1 SV=2	Q96HE7	ERO1A	0.977	0.580968
	Nardilysin OS=Homo sapiens OX=9606 GN=NRDC PE=1 SV=3	O43847	NRDC	1.125	0.581034
	Heterogeneous nuclear ribonucleoprotein F OS=Homo sapiens OX=9606 GN=HNRNPF PE=1 SV=3	P52597	HNRNPF	1.119	0.581506
	Very-long-chain (3R)-3-hydroxyacyl-CoA dehydratase 3 OS=Homo sapiens OX=9606 GN=HACD3 PE=1 SV=2	Q9P035	HACD3	1.192	0.581573
	Serine/arginine-rich splicing factor 5 OS=Homo sapiens OX=9606 GN=SRSF5 PE=1 SV=1	Q13243	SRSF5	1.141	0.581786
	Voltage-gated potassium channel subunit beta-2 OS=Homo sapiens OX=9606 GN=KCNAB2 PE=1 SV=2	Q13303	KCNAB2	1.134	0.581813
	Putative RNA-binding protein Luc7-like 2 OS=Homo sapiens OX=9606 GN=LUC7L2 PE=1 SV=2	Q9Y383	LUC7L2	0.983	0.581821
	Leukocyte-associated immunoglobulin-like receptor 1 OS=Homo sapiens OX=9606 GN=LAIR1 PE=1 SV=2	Q6GTX8	LAIR1	0.975	0.581913
	SNW domain-containing protein 1 OS=Homo sapiens OX=9606 GN=SNW1 PE=1 SV=1	Q13573	SNW1	0.974	0.582446
	Thymidine kinase, cytosolic OS=Homo sapiens OX=9606 GN=TK1 PE=1 SV=2	P04183	TK1	0.97	0.582773
	Alanine--tRNA ligase, cytoplasmic OS=Homo sapiens OX=9606 GN=AARS1 PE=1 SV=2	P49588	AARS1	0.971	0.582992
	Cleavage and polyadenylation specificity factor subunit 1 OS=Homo sapiens OX=9606 GN=CPSF1 PE=1 SV=2	Q10570	CPSF1	0.963	0.583175
	Cytoplasmic dynein 1 light intermediate chain 2 OS=Homo sapiens OX=9606 GN=DYNC1LI2 PE=1 SV=1	O43237	DYNC1LI2	1.148	0.58351
	Pre-B-cell leukemia transcription factor-interacting protein 1 OS=Homo sapiens OX=9606 GN=PBXIP1 PE=1 SV=1	Q96AQ6	PBXIP1	0.927	0.584196
	Calcineurin subunit B type 1 OS=Homo sapiens OX=9606 GN=PPP3R1 PE=1 SV=2	P63098	PPP3R1	0.947	0.585118
	Glycogen [starch] synthase, muscle OS=Homo sapiens OX=9606 GN=GYS1 PE=1 SV=2	P13807	GYS1	1.13	0.585127
	Cytochrome c oxidase assembly protein COX20, mitochondrial OS=Homo sapiens OX=9606 GN=COX20 PE=1 SV=2	Q5RI15	COX20	0.963	0.585242
	Unconventional myosin-Ic OS=Homo sapiens OX=9606 GN=MYO1C PE=1 SV=4	O00159	MYO1C	1.214	0.585266
	PEST proteolytic signal-containing nuclear protein OS=Homo sapiens OX=9606 GN=PCNP PE=1 SV=2	Q8WW12	PCNP	0.95	0.586901
	Adipocyte plasma membrane-associated protein OS=Homo sapiens OX=9606 GN=APMAP PE=1 SV=2	Q9HDC9	APMAP	1.124	0.586982
	Endoribonuclease LACTB2 OS=Homo sapiens OX=9606 GN=LACTB2 PE=1 SV=2	Q53H82	LACTB2	0.985	0.587471
	26S proteasome regulatory subunit 4 OS=Homo sapiens OX=9606 GN=PSMC1 PE=1 SV=1	P62191	PSMC1	1.119	0.588102
	ADP-ribosylation factor-like protein 6-interacting protein 1 OS=Homo sapiens OX=9606 GN=ARL6IP1 PE=1 SV=2	Q15041	ARL6IP1	1.187	0.58906
	FAS-associated factor 1 OS=Homo sapiens OX=9606 GN=FAF1 PE=1 SV=2	Q9UNN5	FAF1	1.183	0.589645
	Protein NipSnap homolog 2 OS=Homo sapiens OX=9606 GN=NIPSNAP2 PE=1 SV=1	O75323	NIPSNAP2	1.166	0.589682
	Tumor protein D54 OS=Homo sapiens OX=9606 GN=TPD52L2 PE=1 SV=2	O43399	TPD52L2	1.118	0.590666
	Apoptosis-inducing factor 1, mitochondrial OS=Homo sapiens OX=9606 GN=AIFM1 PE=1 SV=1	O95831	AIFM1	1.118	0.591292
	Phosphoinositide 3-kinase adapter protein 1 OS=Homo sapiens OX=9606 GN=PIK3AP1 PE=1 SV=2	Q6ZUJ8	PIK3AP1	1.162	0.591819
	Tyrosine-protein kinase Fes/Fps OS=Homo sapiens OX=9606 GN=FES PE=1 SV=3	P07332	FES	1.196	0.592167
	Lanosterol 14-alpha demethylase OS=Homo sapiens OX=9606 GN=CYP51A1 PE=1 SV=4	Q16850	CYP51A1	0.931	0.59295
	ADP-ribosylation factor 6 OS=Homo sapiens OX=9606 GN=ARF6 PE=1 SV=2	P62330	ARF6	1.138	0.59318
	Interleukin enhancer-binding factor 2 OS=Homo sapiens OX=9606 GN=ILF2 PE=1 SV=2	Q12905	ILF2	1.117	0.593566
	THO complex subunit 2 OS=Homo sapiens OX=9606 GN=THOC2 PE=1 SV=2	Q8NI27	THOC2	1.183	0.593591
	Exportin-T OS=Homo sapiens OX=9606 GN=XPOT PE=1 SV=2	O43592	XPOT	1.132	0.593696
	Dynein light chain 1, cytoplasmic OS=Homo sapiens OX=9606 GN=DYNLL1 PE=1 SV=1	P63167	DYNLL1	0.976	0.593796
	T-complex protein 1 subunit beta OS=Homo sapiens OX=9606 GN=CCT2 PE=1 SV=4	P78371	CCT2	1.117	0.593878
	Adenosine 3'-phospho 5'-phosphosulfate transporter 1 OS=Homo sapiens OX=9606 GN=SLC35B2 PE=1 SV=1	Q8TB61	SLC35B2	0.965	0.594217
	40S ribosomal protein S26 OS=Homo sapiens OX=9606 GN=RPS26 PE=1 SV=3	P62854	RPS26	1.121	0.595393
	Activator of 90 kDa heat shock protein ATPase homolog 1 OS=Homo sapiens OX=9606 GN=AHSA1 PE=1 SV=1	O95433	AHSA1	1.121	0.595511
	Glycosylphosphatidylinositol anchor attachment 1 protein OS=Homo sapiens OX=9606 GN=GPAA1 PE=1 SV=3	O43292	GPAA1	1.151	0.596075
	Serine/arginine-rich splicing factor 3 OS=Homo sapiens OX=9606 GN=SRSF3 PE=1 SV=1	P84103	SRSF3	0.982	0.596593
	Fumarylacetoacetase OS=Homo sapiens OX=9606 GN=FAH PE=1 SV=2	P16930	FAH	0.976	0.596626
	T-complex protein 1 subunit alpha OS=Homo sapiens OX=9606 GN=TCP1 PE=1 SV=1	P17987	TCP1	1.116	0.597646
	5'-AMP-activated protein kinase catalytic subunit alpha-1 OS=Homo sapiens OX=9606 GN=PRKAA1 PE=1 SV=4	Q13131	PRKAA1	1.222	0.598518
	26S proteasome non-ATPase regulatory subunit 4 OS=Homo sapiens OX=9606 GN=PSMD4 PE=1 SV=1	P55036	PSMD4	0.987	0.598716
	Bridging integrator 2 OS=Homo sapiens OX=9606 GN=BIN2 PE=1 SV=3	Q9UBW5	BIN2	1.128	0.598947
	Delta(3,5)-Delta(2,4)-dienoyl-CoA isomerase, mitochondrial OS=Homo sapiens OX=9606 GN=ECH1 PE=1 SV=2	Q13011	ECH1	1.115	0.599057
	Titin OS=Homo sapiens OX=9606 GN=TTN PE=1 SV=4	Q8WZ42	TTN	0.977	0.599099
	Endothelial differentiation-related factor 1 OS=Homo sapiens OX=9606 GN=EDF1 PE=1 SV=1	O60869	EDF1	0.971	0.599321
	V-type proton ATPase subunit S1 OS=Homo sapiens OX=9606 GN=ATP6AP1 PE=1 SV=2	Q15904	ATP6AP1	1.192	0.599887
	Ubiquitin-like modifier-activating enzyme 7 OS=Homo sapiens OX=9606 GN=UBA7 PE=1 SV=2	P41226	UBA7	0.98	0.600136
	Transferrin receptor protein 1 OS=Homo sapiens OX=9606 GN=TFRC PE=1 SV=2	P02786	TFRC	0.951	0.600578
	High mobility group protein B1 OS=Homo sapiens OX=9606 GN=HMGB1 PE=1 SV=3	P09429	HMGB1	0.974	0.601594
	Splicing factor 3A subunit 2 OS=Homo sapiens OX=9606 GN=SF3A2 PE=1 SV=2	Q15428	SF3A2	1.129	0.602259
	Isoform 3 of Pumilio homolog 1 OS=Homo sapiens OX=9606 GN=PUM1	Q14671-3	PUM1	1.186	0.602307
	Nuclear pore complex protein Nup107 OS=Homo sapiens OX=9606 GN=NUP107 PE=1 SV=1	P57740	NUP107	1.143	0.602699
	40S ribosomal protein S20 OS=Homo sapiens OX=9606 GN=RPS20 PE=1 SV=1	P60866	RPS20	1.115	0.602795
	Adapter SH3BGRL OS=Homo sapiens OX=9606 GN=SH3BGRL PE=1 SV=1	O75368	SH3BGRL	0.979	0.603104
	Cell division cycle and apoptosis regulator protein 1 OS=Homo sapiens OX=9606 GN=CCAR1 PE=1 SV=2	Q8IX12	CCAR1	1.127	0.603233
	Ubiquitin thioesterase OTUB1 OS=Homo sapiens OX=9606 GN=OTUB1 PE=1 SV=2	Q96FW1	OTUB1	1.12	0.603417
	COP9 signalosome complex subunit 5 OS=Homo sapiens OX=9606 GN=COPS5 PE=1 SV=4	Q92905	COPS5	0.979	0.603444
	Ubiquitin carboxyl-terminal hydrolase 7 OS=Homo sapiens OX=9606 GN=USP7 PE=1 SV=2	Q93009	USP7	0.986	0.605106
	C-myc promoter-binding protein OS=Homo sapiens OX=9606 GN=DENND4A PE=1 SV=2	Q7Z401	DENND4A	0.96	0.605543
	Replication factor C subunit 4 OS=Homo sapiens OX=9606 GN=RFC4 PE=1 SV=2	P35249	RFC4	0.99	0.605776
	Ribonucleases P/MRP protein subunit POP1 OS=Homo sapiens OX=9606 GN=POP1 PE=1 SV=2	Q99575	POP1	1.16	0.607078
	Protein farnesyltransferase/geranylgeranyltransferase type-1 subunit alpha OS=Homo sapiens OX=9606 GN=FNTA PE=1 SV=1	P49354	FNTA	0.984	0.607901
	Thioredoxin, mitochondrial OS=Homo sapiens OX=9606 GN=TXN2 PE=1 SV=2	Q99757	TXN2	1.184	0.60824
	Ataxin-2-like protein OS=Homo sapiens OX=9606 GN=ATXN2L PE=1 SV=2	Q8WWM7	ATXN2L	1.129	0.608253
	Arginine--tRNA ligase, cytoplasmic OS=Homo sapiens OX=9606 GN=RARS1 PE=1 SV=2	P54136	RARS1	1.128	0.608496
	39S ribosomal protein L44, mitochondrial OS=Homo sapiens OX=9606 GN=MRPL44 PE=1 SV=1	Q9H9J2	MRPL44	0.975	0.608498
	Ras-related protein Rap-2c OS=Homo sapiens OX=9606 GN=RAP2C PE=1 SV=1	Q9Y3L5	RAP2C	0.982	0.608769
	Alcohol dehydrogenase class-3 OS=Homo sapiens OX=9606 GN=ADH5 PE=1 SV=4	P11766	ADH5	1.118	0.608805
	60S ribosomal protein L9 OS=Homo sapiens OX=9606 GN=RPL9 PE=1 SV=1	P32969	RPL9; RPL9P7; RPL9P8; RPL9P9	1.114	0.609342
	V-type proton ATPase subunit H OS=Homo sapiens OX=9606 GN=ATP6V1H PE=1 SV=1	Q9UI12	ATP6V1H	0.98	0.609834
	Armadillo repeat-containing protein 10 OS=Homo sapiens OX=9606 GN=ARMC10 PE=1 SV=1	Q8N2F6	ARMC10	1.21	0.610466
	Clathrin heavy chain 1 OS=Homo sapiens OX=9606 GN=CLTC PE=1 SV=5	Q00610	CLTC	1.113	0.610746
	Solute carrier family 2, facilitated glucose transporter member 5 OS=Homo sapiens OX=9606 GN=SLC2A5 PE=1 SV=1	P22732	SLC2A5	1.182	0.613052
	Tryptophan--tRNA ligase, cytoplasmic OS=Homo sapiens OX=9606 GN=WARS1 PE=1 SV=2	P23381	WARS1	1.113	0.613251
	Phospholipid hydroperoxide glutathione peroxidase OS=Homo sapiens OX=9606 GN=GPX4 PE=1 SV=3	P36969	GPX4	1.124	0.613313
	RNA-binding motif protein, X chromosome OS=Homo sapiens OX=9606 GN=RBMX PE=1 SV=3	P38159	RBMX	0.976	0.613574
	Thioredoxin domain-containing protein 5 OS=Homo sapiens OX=9606 GN=TXNDC5 PE=1 SV=2	Q8NBS9	TXNDC5	1.128	0.613934
	Eukaryotic translation initiation factor 2 subunit 2 OS=Homo sapiens OX=9606 GN=EIF2S2 PE=1 SV=2	P20042	EIF2S2	0.986	0.614093
	Cyclin-dependent kinase 5 OS=Homo sapiens OX=9606 GN=CDK5 PE=1 SV=3	Q00535	CDK5	1.172	0.614285
	Engulfment and cell motility protein 1 OS=Homo sapiens OX=9606 GN=ELMO1 PE=1 SV=2	Q92556	ELMO1	0.987	0.614793
	Annexin A11 OS=Homo sapiens OX=9606 GN=ANXA11 PE=1 SV=1	P50995	ANXA11	0.977	0.615715
	KH domain-containing, RNA-binding, signal transduction-associated protein 1 OS=Homo sapiens OX=9606 GN=KHDRBS1 PE=1 SV=1	Q07666	KHDRBS1	0.977	0.61603
	Isoform Long of Ubiquitin recognition factor in ER-associated degradation protein 1 OS=Homo sapiens OX=9606 GN=UFD1	Q92890-1	UFD1	0.985	0.616456
	Telomeric repeat-binding factor 2-interacting protein 1 OS=Homo sapiens OX=9606 GN=TERF2IP PE=1 SV=1	Q9NYB0	TERF2IP	0.983	0.616526
	Docking protein 3 OS=Homo sapiens OX=9606 GN=DOK3 PE=1 SV=2	Q7L591	DOK3	1.172	0.616788
	Rho GDP-dissociation inhibitor 1 OS=Homo sapiens OX=9606 GN=ARHGDIA PE=1 SV=3	P52565	ARHGDIA	0.977	0.616807
	Serine/arginine repetitive matrix protein 1 OS=Homo sapiens OX=9606 GN=SRRM1 PE=1 SV=2	Q8IYB3	SRRM1	1.127	0.617951
	N-alpha-acetyltransferase 15, NatA auxiliary subunit OS=Homo sapiens OX=9606 GN=NAA15 PE=1 SV=1	Q9BXJ9	NAA15	1.114	0.618689
	Isoform C1 of Heterogeneous nuclear ribonucleoproteins C1/C2 OS=Homo sapiens OX=9606 GN=HNRNPC	P07910-2	HNRNPC	1.111	0.619322
	Cell division cycle protein 20 homolog OS=Homo sapiens OX=9606 GN=CDC20 PE=1 SV=2	Q12834	CDC20	0.952	0.619847
	Isoform 1 of Ubiquitin-conjugating enzyme E2 variant 1 OS=Homo sapiens OX=9606 GN=UBE2V1	Q13404-1	UBE2V1	0.983	0.620348
	Serine/threonine-protein kinase PRP4 homolog OS=Homo sapiens OX=9606 GN=PRPF4B PE=1 SV=3	Q13523	PRPF4B	0.98	0.621159
	tRNA methyltransferase 10 homolog C OS=Homo sapiens OX=9606 GN=TRMT10C PE=1 SV=2	Q7L0Y3	TRMT10C	0.991	0.621198
	Eukaryotic translation initiation factor 4E-binding protein 1 OS=Homo sapiens OX=9606 GN=EIF4EBP1 PE=1 SV=3	Q13541	EIF4EBP1	0.971	0.621817
	26S proteasome non-ATPase regulatory subunit 6 OS=Homo sapiens OX=9606 GN=PSMD6 PE=1 SV=1	Q15008	PSMD6	1.113	0.622174
	60S ribosomal protein L22 OS=Homo sapiens OX=9606 GN=RPL22 PE=1 SV=2	P35268	RPL22	1.111	0.622628
	CAAX prenyl protease 1 homolog OS=Homo sapiens OX=9606 GN=ZMPSTE24 PE=1 SV=2	O75844	ZMPSTE24	1.111	0.622723
	NADH-cytochrome b5 reductase 3 OS=Homo sapiens OX=9606 GN=CYB5R3 PE=1 SV=3	P00387	CYB5R3	0.978	0.62306
	Golgi-specific brefeldin A-resistance guanine nucleotide exchange factor 1 OS=Homo sapiens OX=9606 GN=GBF1 PE=1 SV=2	Q92538		0.983	0.623531
	Ras-related protein Rab-10 OS=Homo sapiens OX=9606 GN=RAB10 PE=1 SV=1	P61026	RAB10	1.116	0.624872
	Cleavage and polyadenylation specificity factor subunit 3 OS=Homo sapiens OX=9606 GN=CPSF3 PE=1 SV=1	Q9UKF6	CPSF3	0.959	0.624944
	Guanine nucleotide-binding protein G(I)/G(S)/G(T) subunit beta-1 OS=Homo sapiens OX=9606 GN=GNB1 PE=1 SV=3	P62873	GNB1	0.979	0.626017
	Fatty acid CoA ligase Acsl3 OS=Homo sapiens OX=9606 GN=ACSL3 PE=1 SV=3	O95573	ACSL3	0.992	0.626499
	Isoform 5 of AP-3 complex subunit delta-1 OS=Homo sapiens OX=9606 GN=AP3D1	O14617-5	AP3D1	1.117	0.626815
	Serine/arginine repetitive matrix protein 2 OS=Homo sapiens OX=9606 GN=SRRM2 PE=1 SV=2	Q9UQ35	SRRM2	1.113	0.628387
	Major facilitator superfamily domain-containing protein 10 OS=Homo sapiens OX=9606 GN=MFSD10 PE=1 SV=1	Q14728	MFSD10	1.174	0.628644
	Exosome RNA helicase MTR4 OS=Homo sapiens OX=9606 GN=MTREX PE=1 SV=3	P42285	MTREX	0.992	0.629402
	U3 small nucleolar RNA-associated protein 4 homolog OS=Homo sapiens OX=9606 GN=UTP4 PE=1 SV=1	Q969X6	UTP4	1.214	0.62948
	Protein phosphatase 1G OS=Homo sapiens OX=9606 GN=PPM1G PE=1 SV=1	O15355	PPM1G	1.109	0.629896
	26S proteasome non-ATPase regulatory subunit 14 OS=Homo sapiens OX=9606 GN=PSMD14 PE=1 SV=1	O00487	PSMD14	1.124	0.630015
	Glutathione S-transferase kappa 1 OS=Homo sapiens OX=9606 GN=GSTK1 PE=1 SV=3	Q9Y2Q3	GSTK1	0.992	0.630382
	NudC domain-containing protein 1 OS=Homo sapiens OX=9606 GN=NUDCD1 PE=1 SV=2	Q96RS6	NUDCD1	1.131	0.632803
	Multifunctional methyltransferase subunit TRM112-like protein OS=Homo sapiens OX=9606 GN=TRMT112 PE=1 SV=1	Q9UI30	TRMT112	1.168	0.632974
	Nucleolin OS=Homo sapiens OX=9606 GN=NCL PE=1 SV=3	P19338	NCL	1.109	0.633109
	Thioredoxin-like protein 1 OS=Homo sapiens OX=9606 GN=TXNL1 PE=1 SV=3	O43396	TXNL1	0.987	0.63342
	60S ribosomal protein L30 OS=Homo sapiens OX=9606 GN=RPL30 PE=1 SV=2	P62888	RPL30	0.98	0.633788
	Replication factor C subunit 2 OS=Homo sapiens OX=9606 GN=RFC2 PE=1 SV=3	P35250	RFC2	0.974	0.634122
	Huntingtin-interacting protein K OS=Homo sapiens OX=9606 GN=HYPK PE=1 SV=3	Q9NX55	HYPK	1.151	0.634243
	Vacuolar protein sorting-associated protein 29 OS=Homo sapiens OX=9606 GN=VPS29 PE=1 SV=1	Q9UBQ0	VPS29	1.114	0.634817
	Tripeptidyl-peptidase 2 OS=Homo sapiens OX=9606 GN=TPP2 PE=1 SV=4	P29144	TPP2	1.108	0.635071
	Protein SON OS=Homo sapiens OX=9606 GN=SON PE=1 SV=4	P18583	SON	1.117	0.635159
	60S ribosomal protein L38 OS=Homo sapiens OX=9606 GN=RPL38 PE=1 SV=2	P63173	RPL38	1.114	0.635436
	ADP-ribosylation factor 4 OS=Homo sapiens OX=9606 GN=ARF4 PE=1 SV=3	P18085	ARF4	0.986	0.635854
	Inositol 1,4,5-trisphosphate receptor type 1 OS=Homo sapiens OX=9606 GN=ITPR1 PE=1 SV=3	Q14643	ITPR1	0.973	0.636142
	Eukaryotic translation initiation factor 3 subunit A OS=Homo sapiens OX=9606 GN=EIF3A PE=1 SV=1	Q14152	EIF3A	1.108	0.63741
	Polypyrimidine tract-binding protein 1 OS=Homo sapiens OX=9606 GN=PTBP1 PE=1 SV=2	P26599	PTBP1	0.981	0.637443
	Transmembrane emp24 domain-containing protein 5 OS=Homo sapiens OX=9606 GN=TMED5 PE=1 SV=1	Q9Y3A6	TMED5	1.109	0.638108
	Histone H2A type 2-B OS=Homo sapiens OX=9606 GN=H2AC21 PE=1 SV=3	Q8IUE6	H2AC21	1.112	0.638886
	Isoform Long of Glucose-6-phosphate 1-dehydrogenase OS=Homo sapiens OX=9606 GN=G6PD	P11413-2	G6PD	0.988	0.63919
	Cathepsin Z OS=Homo sapiens OX=9606 GN=CTSZ PE=1 SV=1	Q9UBR2	CTSZ	0.986	0.639558
	DCN1-like protein 1 OS=Homo sapiens OX=9606 GN=DCUN1D1 PE=1 SV=1	Q96GG9	DCUN1D1	0.96	0.640168
	DNA replication licensing factor MCM2 OS=Homo sapiens OX=9606 GN=MCM2 PE=1 SV=4	P49736	MCM2	0.981	0.640844
	Ethylmalonyl-CoA decarboxylase OS=Homo sapiens OX=9606 GN=ECHDC1 PE=1 SV=2	Q9NTX5	ECHDC1	1.112	0.64094
	Ubiquitin-fold modifier-conjugating enzyme 1 OS=Homo sapiens OX=9606 GN=UFC1 PE=1 SV=3	Q9Y3C8	UFC1	0.991	0.641162
	ADP-ribosylation factor-like protein 2 OS=Homo sapiens OX=9606 GN=ARL2 PE=1 SV=4	P36404	ARL2	1.133	0.642083
	Neutral alpha-glucosidase AB OS=Homo sapiens OX=9606 GN=GANAB PE=1 SV=3	Q14697	GANAB	0.982	0.642695
	C-Jun-amino-terminal kinase-interacting protein 4 OS=Homo sapiens OX=9606 GN=SPAG9 PE=1 SV=4	O60271	SPAG9	0.96	0.643107
	Pre-rRNA-processing protein TSR1 homolog OS=Homo sapiens OX=9606 GN=TSR1 PE=1 SV=1	Q2NL82	TSR1	0.988	0.643411
	RNA 3'-terminal phosphate cyclase OS=Homo sapiens OX=9606 GN=RTCA PE=1 SV=1	O00442	RTCA	0.992	0.643684
	ATP-dependent RNA helicase DDX19B OS=Homo sapiens OX=9606 GN=DDX19B PE=1 SV=1	Q9UMR2	DDX19B	1.119	0.643845
	Protein-L-isoaspartate(D-aspartate) O-methyltransferase OS=Homo sapiens OX=9606 GN=PCMT1 PE=1 SV=4	P22061	PCMT1	0.987	0.643968
	60S ribosomal protein L13a OS=Homo sapiens OX=9606 GN=RPL13A PE=1 SV=2	P40429	RPL13A	1.106	0.643972
	Eukaryotic translation initiation factor 2A OS=Homo sapiens OX=9606 GN=EIF2A PE=1 SV=3	Q9BY44	EIF2A	1.146	0.644679
	NADH dehydrogenase [ubiquinone] 1 alpha subcomplex subunit 8 OS=Homo sapiens OX=9606 GN=NDUFA8 PE=1 SV=3	P51970	NDUFA8	1.137	0.645064
	Glutathione synthetase OS=Homo sapiens OX=9606 GN=GSS PE=1 SV=1	P48637	GSS	1.125	0.64513
	dCTP pyrophosphatase 1 OS=Homo sapiens OX=9606 GN=DCTPP1 PE=1 SV=1	Q9H773	DCTPP1	1.162	0.645189
	Sec1 family domain-containing protein 1 OS=Homo sapiens OX=9606 GN=SCFD1 PE=1 SV=4	Q8WVM8	SCFD1	1.167	0.645635
	GTP-binding nuclear protein Ran OS=Homo sapiens OX=9606 GN=RAN PE=1 SV=3	P62826	RAN	1.106	0.646746
	Luc7-like protein 3 OS=Homo sapiens OX=9606 GN=LUC7L3 PE=1 SV=2	O95232	LUC7L3	1.192	0.647335
	T-complex protein 1 subunit zeta OS=Homo sapiens OX=9606 GN=CCT6A PE=1 SV=3	P40227	CCT6A	1.106	0.647612
	Filamin-B OS=Homo sapiens OX=9606 GN=FLNB PE=1 SV=2	O75369	FLNB	1.106	0.648274
	Glutamine--fructose-6-phosphate aminotransferase [isomerizing] 1 OS=Homo sapiens OX=9606 GN=GFPT1 PE=1 SV=3	Q06210	GFPT1	1.116	0.648572
	E3 ubiquitin-protein ligase HERC2 OS=Homo sapiens OX=9606 GN=HERC2 PE=1 SV=2	O95714	HERC2	1.167	0.648865
	Testis-expressed protein 10 OS=Homo sapiens OX=9606 GN=TEX10 PE=1 SV=2	Q9NXF1	TEX10	1.149	0.648996
	Histone H1.3 OS=Homo sapiens OX=9606 GN=H1-3 PE=1 SV=2	P16402	H1-3	0.983	0.649195
	26S proteasome non-ATPase regulatory subunit 2 OS=Homo sapiens OX=9606 GN=PSMD2 PE=1 SV=3	Q13200	PSMD2	0.987	0.649217
	Phosphatidylinositol 3,4,5-trisphosphate 5-phosphatase 2 OS=Homo sapiens OX=9606 GN=INPPL1 PE=1 SV=2	O15357	INPPL1	0.959	0.649445
	Leucine-rich PPR motif-containing protein, mitochondrial OS=Homo sapiens OX=9606 GN=LRPPRC PE=1 SV=3	P42704	LRPPRC	1.105	0.649689
	Pseudouridylate synthase 1 homolog OS=Homo sapiens OX=9606 GN=PUS1 PE=1 SV=3	Q9Y606	PUS1	0.979	0.649735
	Protein transport protein Sec23A OS=Homo sapiens OX=9606 GN=SEC23A PE=1 SV=2	Q15436	SEC23A	0.929	0.650294
	Tyrosine-protein kinase Lyn OS=Homo sapiens OX=9606 GN=LYN PE=1 SV=3	P07948	LYN	0.998	0.650862
	Isoform 2 of Negative elongation factor B OS=Homo sapiens OX=9606 GN=NELFB	Q8WX92-2	NELFB	1.159	0.651482
	Replication protein A 14 kDa subunit OS=Homo sapiens OX=9606 GN=RPA3 PE=1 SV=1	P35244	RPA3	0.991	0.651815
	Uridine 5'-monophosphate synthase OS=Homo sapiens OX=9606 GN=UMPS PE=1 SV=1	P11172	UMPS	1.117	0.652546
	Ubiquitin-like modifier-activating enzyme ATG7 OS=Homo sapiens OX=9606 GN=ATG7 PE=1 SV=1	O95352	ATG7	0.963	0.652679
	3-hydroxyisobutyryl-CoA hydrolase, mitochondrial OS=Homo sapiens OX=9606 GN=HIBCH PE=1 SV=2	Q6NVY1	HIBCH	1.187	0.653162
	Ras-related protein Rap-1b OS=Homo sapiens OX=9606 GN=RAP1B PE=1 SV=1	P61224	RAP1B	0.983	0.653695
	G-patch domain and KOW motifs-containing protein OS=Homo sapiens OX=9606 GN=GPKOW PE=1 SV=2	Q92917	GPKOW	1.199	0.653935
	Actin-related protein 2/3 complex subunit 1A OS=Homo sapiens OX=9606 GN=ARPC1A PE=1 SV=2	Q92747	ARPC1A	0.991	0.654275
	Coagulation factor XIII A chain OS=Homo sapiens OX=9606 GN=F13A1 PE=1 SV=5	P00488	F13A1	0.949	0.654441
	5-oxoprolinase OS=Homo sapiens OX=9606 GN=OPLAH PE=1 SV=3	O14841	OPLAH	0.984	0.654963
	Rab3 GTPase-activating protein non-catalytic subunit OS=Homo sapiens OX=9606 GN=RAB3GAP2 PE=1 SV=1	Q9H2M9	RAB3GAP2	0.987	0.655959
	Secretory carrier-associated membrane protein 2 OS=Homo sapiens OX=9606 GN=SCAMP2 PE=1 SV=2	O15127	SCAMP2	0.988	0.656205
	NEDD8-conjugating enzyme Ubc12 OS=Homo sapiens OX=9606 GN=UBE2M PE=1 SV=1	P61081	UBE2M	1.11	0.656216
	Myb-binding protein 1A OS=Homo sapiens OX=9606 GN=MYBBP1A PE=1 SV=2	Q9BQG0	MYBBP1A	1.107	0.656399
	Isoform 2 of Extended synaptotagmin-2 OS=Homo sapiens OX=9606 GN=ESYT2	A0FGR8-2	ESYT2	0.994	0.658802
	Ezrin OS=Homo sapiens OX=9606 GN=EZR PE=1 SV=4	P15311	EZR	0.984	0.659205
	Nuclear cap-binding protein subunit 1 OS=Homo sapiens OX=9606 GN=NCBP1 PE=1 SV=1	Q09161	NCBP1	1.109	0.659261
	Protein HGH1 homolog OS=Homo sapiens OX=9606 GN=HGH1 PE=1 SV=1	Q9BTY7	HGH1	1.204	0.659426
	Phosphatidylinositol 3-kinase regulatory subunit alpha OS=Homo sapiens OX=9606 GN=PIK3R1 PE=1 SV=2	P27986	PIK3R1	1.209	0.659984
	Transcriptional repressor p66-beta OS=Homo sapiens OX=9606 GN=GATAD2B PE=1 SV=1	Q8WXI9	GATAD2B	1.169	0.660385
	General vesicular transport factor p115 OS=Homo sapiens OX=9606 GN=USO1 PE=1 SV=2	O60763	USO1	0.989	0.661038
	Derlin-1 OS=Homo sapiens OX=9606 GN=DERL1 PE=1 SV=1	Q9BUN8	DERL1	1.161	0.662371
	Integrator complex subunit 3 OS=Homo sapiens OX=9606 GN=INTS3 PE=1 SV=1	Q68E01	INTS3	0.983	0.662988
	cAMP-dependent protein kinase type II-alpha regulatory subunit OS=Homo sapiens OX=9606 GN=PRKAR2A PE=1 SV=2	P13861	PRKAR2A	1.11	0.663157
	Aminoacyl tRNA synthase complex-interacting multifunctional protein 1 OS=Homo sapiens OX=9606 GN=AIMP1 PE=1 SV=2	Q12904	AIMP1	1.108	0.664046
	Signal recognition particle subunit SRP54 OS=Homo sapiens OX=9606 GN=SRP54 PE=1 SV=1	P61011	SRP54	1.001	0.664088
	Minor histocompatibility antigen H13 OS=Homo sapiens OX=9606 GN=HM13 PE=1 SV=1	Q8TCT9	HM13	1.163	0.664292
	FACT complex subunit SPT16 OS=Homo sapiens OX=9606 GN=SUPT16H PE=1 SV=1	Q9Y5B9	SUPT16H	0.985	0.664405
	Myocyte-specific enhancer factor 2D OS=Homo sapiens OX=9606 GN=MEF2D PE=1 SV=1	Q14814	MEF2D	0.998	0.664536
	40S ribosomal protein S10 OS=Homo sapiens OX=9606 GN=RPS10 PE=1 SV=1	P46783	RPS10	0.996	0.66605
	rRNA 2'-O-methyltransferase fibrillarin OS=Homo sapiens OX=9606 GN=FBL PE=1 SV=2	P22087	FBL	1.106	0.666128
	39S ribosomal protein L19, mitochondrial OS=Homo sapiens OX=9606 GN=MRPL19 PE=1 SV=2	P49406	MRPL19	0.995	0.666319
	Coilin OS=Homo sapiens OX=9606 GN=COIL PE=1 SV=1	P38432	COIL	1.187	0.666443
	Non-histone chromosomal protein HMG-17 OS=Homo sapiens OX=9606 GN=HMGN2 PE=1 SV=3	P05204	HMGN2	1.186	0.666462
	Mitotic checkpoint protein BUB3 OS=Homo sapiens OX=9606 GN=BUB3 PE=1 SV=1	O43684	BUB3	0.992	0.666932
	60S ribosomal protein L27a OS=Homo sapiens OX=9606 GN=RPL27A PE=1 SV=2	P46776	RPL27A	1.102	0.667015
	WD repeat-containing protein 76 OS=Homo sapiens OX=9606 GN=WDR76 PE=1 SV=2	Q9H967	WDR76	0.968	0.667802
	Catechol O-methyltransferase OS=Homo sapiens OX=9606 GN=COMT PE=1 SV=2	P21964	COMT	0.986	0.668112
	Ketosamine-3-kinase OS=Homo sapiens OX=9606 GN=FN3KRP PE=1 SV=2	Q9HA64	FN3KRP	1.162	0.669237
	26S proteasome non-ATPase regulatory subunit 12 OS=Homo sapiens OX=9606 GN=PSMD12 PE=1 SV=3	O00232	PSMD12	0.997	0.66928
	Transportin-3 OS=Homo sapiens OX=9606 GN=TNPO3 PE=1 SV=3	Q9Y5L0	TNPO3	0.99	0.669352
	Histone deacetylase 1 OS=Homo sapiens OX=9606 GN=HDAC1 PE=1 SV=1	Q13547	HDAC1	0.992	0.669598
	Transcription factor BTF3 OS=Homo sapiens OX=9606 GN=BTF3 PE=1 SV=1	P20290	BTF3	1.123	0.670755
	Ubiquitin carboxyl-terminal hydrolase isozyme L3 OS=Homo sapiens OX=9606 GN=UCHL3 PE=1 SV=1	P15374	UCHL3	0.999	0.670995
	Heat shock 70 kDa protein 1B OS=Homo sapiens OX=9606 GN=HSPA1B PE=1 SV=1	P0DMV9	HSPA1B	1.101	0.671478
	60S ribosomal protein L19 OS=Homo sapiens OX=9606 GN=RPL19 PE=1 SV=1	P84098	RPL19	0.987	0.671605
	Mitotic spindle assembly checkpoint protein MAD2A OS=Homo sapiens OX=9606 GN=MAD2L1 PE=1 SV=1	Q13257	MAD2L1	0.989	0.672264
	Oligosaccharyltransferase complex subunit OSTC OS=Homo sapiens OX=9606 GN=OSTC PE=1 SV=1	Q9NRP0	OSTC	0.986	0.67297
	Proteasome activator complex subunit 2 OS=Homo sapiens OX=9606 GN=PSME2 PE=1 SV=4	Q9UL46	PSME2	1.101	0.673352
	Synaptogyrin-2 OS=Homo sapiens OX=9606 GN=SYNGR2 PE=1 SV=1	O43760	SYNGR2	0.999	0.674425
	CXXC motif containing zinc binding protein OS=Homo sapiens OX=9606 GN=CZIB PE=1 SV=1	Q9NWV4	CZIB	0.996	0.675099
	Pyridoxal kinase OS=Homo sapiens OX=9606 GN=PDXK PE=1 SV=1	O00764	PDXK	0.993	0.675172
	Leucine--tRNA ligase, cytoplasmic OS=Homo sapiens OX=9606 GN=LARS1 PE=1 SV=2	Q9P2J5	LARS1	1.1	0.675419
	Thioredoxin domain-containing protein 17 OS=Homo sapiens OX=9606 GN=TXNDC17 PE=1 SV=1	Q9BRA2	TXNDC17	1.002	0.675555
	Hypoxanthine-guanine phosphoribosyltransferase OS=Homo sapiens OX=9606 GN=HPRT1 PE=1 SV=2	P00492	HPRT1	0.993	0.675738
	DNA replication licensing factor MCM7 OS=Homo sapiens OX=9606 GN=MCM7 PE=1 SV=4	P33993	MCM7	1.1	0.675787
	Erlin-2 OS=Homo sapiens OX=9606 GN=ERLIN2 PE=1 SV=1	O94905	ERLIN2	0.988	0.676943
	Transcription elongation factor SPT6 OS=Homo sapiens OX=9606 GN=SUPT6H PE=1 SV=2	Q7KZ85	SUPT6H	0.97	0.677537
	Mesencephalic astrocyte-derived neurotrophic factor OS=Homo sapiens OX=9606 GN=MANF PE=1 SV=3	P55145	MANF	0.993	0.678225
	Phosphatidylethanolamine-binding protein 1 OS=Homo sapiens OX=9606 GN=PEBP1 PE=1 SV=3	P30086	PEBP1	0.988	0.679146
	Eukaryotic translation initiation factor 3 subunit L OS=Homo sapiens OX=9606 GN=EIF3L PE=1 SV=1	Q9Y262	EIF3L	1.101	0.679262
	Eukaryotic translation initiation factor 5B OS=Homo sapiens OX=9606 GN=EIF5B PE=1 SV=4	O60841	EIF5B	1.111	0.680449
	Structural maintenance of chromosomes protein 4 OS=Homo sapiens OX=9606 GN=SMC4 PE=1 SV=2	Q9NTJ3	SMC4	1.002	0.681793
	Endoplasmin OS=Homo sapiens OX=9606 GN=HSP90B1 PE=1 SV=1	P14625	HSP90B1	1.099	0.682048
	ATP-dependent RNA helicase DDX3X OS=Homo sapiens OX=9606 GN=DDX3X PE=1 SV=3	O00571	DDX3X	0.997	0.682459
	Spliceosome RNA helicase DDX39B OS=Homo sapiens OX=9606 GN=DDX39B PE=1 SV=1	Q13838	DDX39B	0.989	0.682565
	Eukaryotic initiation factor 4A-III OS=Homo sapiens OX=9606 GN=EIF4A3 PE=1 SV=4	P38919	EIF4A3	1.099	0.682828
	Protein PRRC2A OS=Homo sapiens OX=9606 GN=PRRC2A PE=1 SV=3	P48634	PRRC2A	0.993	0.682909
	D-beta-hydroxybutyrate dehydrogenase, mitochondrial OS=Homo sapiens OX=9606 GN=BDH1 PE=1 SV=3	Q02338	BDH1	0.974	0.682991
	RNA-binding protein 14 OS=Homo sapiens OX=9606 GN=RBM14 PE=1 SV=2	Q96PK6	RBM14	0.993	0.683425
	Small ubiquitin-related modifier 5 OS=Homo sapiens OX=9606 GN=SUMO1P1 PE=1 SV=2	G2XKQ0	SUMO1P1	1.127	0.683903
	60S ribosomal protein L13 OS=Homo sapiens OX=9606 GN=RPL13 PE=1 SV=4	P26373	RPL13	1.098	0.683978
	2-hydroxyacyl-CoA lyase 2 OS=Homo sapiens OX=9606 GN=ILVBL PE=1 SV=2	A1L0T0	ILVBL	0.967	0.684468
	Transcription elongation factor SPT5 OS=Homo sapiens OX=9606 GN=SUPT5H PE=1 SV=1	O00267	SUPT5H	1.102	0.684566
	Apoptosis inhibitor 5 OS=Homo sapiens OX=9606 GN=API5 PE=1 SV=3	Q9BZZ5	API5	1.101	0.684594
	Transformer-2 protein homolog beta OS=Homo sapiens OX=9606 GN=TRA2B PE=1 SV=1	P62995	TRA2B	0.994	0.684843
	Histidine--tRNA ligase, cytoplasmic OS=Homo sapiens GN=HARS PE=1 SV=2	P12081	HARS1	1.098	0.68518
	Structural maintenance of chromosomes protein 3 OS=Homo sapiens OX=9606 GN=SMC3 PE=1 SV=2	Q9UQE7	SMC3	0.994	0.685319
	Uncharacterized protein FLJ45252 OS=Homo sapiens OX=9606 PE=2 SV=2	Q6ZSR9		0.992	0.685366
	Vesicle-associated membrane protein-associated protein B/C OS=Homo sapiens OX=9606 GN=VAPB PE=1 SV=3	O95292	VAPB	1.153	0.685524
	Serine/arginine-rich splicing factor 1 OS=Homo sapiens OX=9606 GN=SRSF1 PE=1 SV=2	Q07955	SRSF1	1.098	0.68682
	Ribosome biogenesis protein WDR12 OS=Homo sapiens OX=9606 GN=WDR12 PE=1 SV=2	Q9GZL7	WDR12	1.15	0.687356
	Transmembrane protein 192 OS=Homo sapiens OX=9606 GN=TMEM192 PE=1 SV=1	Q8IY95	TMEM192	1.1	0.68748
	ATP-dependent 6-phosphofructokinase, platelet type OS=Homo sapiens OX=9606 GN=PFKP PE=1 SV=2	Q01813	PFKP	1.098	0.687636
	Antigen peptide transporter 2 OS=Homo sapiens OX=9606 GN=TAP2 PE=1 SV=1	Q03519	TAP2	1.175	0.688542
	Vacuolar protein sorting-associated protein VTA1 homolog OS=Homo sapiens OX=9606 GN=VTA1 PE=1 SV=1	Q9NP79	VTA1	1.007	0.688738
	TBC1 domain family member 5 OS=Homo sapiens OX=9606 GN=TBC1D5 PE=1 SV=1	Q92609	TBC1D5	0.987	0.689252
	AP-2 complex subunit alpha-2 OS=Homo sapiens OX=9606 GN=AP2A2 PE=1 SV=2	O94973	AP2A2	1.164	0.689342
	Translin OS=Homo sapiens OX=9606 GN=TSN PE=1 SV=1	Q15631	TSN	0.997	0.690147
	Protein NDRG1 OS=Homo sapiens OX=9606 GN=NDRG1 PE=1 SV=1	Q92597	NDRG1	1.002	0.691722
	Isoform 2 of Secretory carrier-associated membrane protein 3 OS=Homo sapiens OX=9606 GN=SCAMP3	O14828-2	SCAMP3	1.174	0.694557
	Early endosome antigen 1 OS=Homo sapiens OX=9606 GN=EEA1 PE=1 SV=2	Q15075	EEA1	1.124	0.695563
	OCIA domain-containing protein 1 OS=Homo sapiens OX=9606 GN=OCIAD1 PE=1 SV=1	Q9NX40	OCIAD1	1.143	0.695641
	Heterogeneous nuclear ribonucleoprotein A0 OS=Homo sapiens OX=9606 GN=HNRNPA0 PE=1 SV=1	Q13151	HNRNPA0	1.005	0.695663
	C-terminal-binding protein 1 OS=Homo sapiens OX=9606 GN=CTBP1 PE=1 SV=2	Q13363	CTBP1	1.106	0.69619
	40S ribosomal protein S14 OS=Homo sapiens OX=9606 GN=RPS14 PE=1 SV=3	P62263	RPS14	1.096	0.696932
	S-formylglutathione hydrolase OS=Homo sapiens OX=9606 GN=ESD PE=1 SV=2	P10768	ESD	0.996	0.698898
	Microtubule-associated protein RP/EB family member 1 OS=Homo sapiens OX=9606 GN=MAPRE1 PE=1 SV=3	Q15691	MAPRE1	1	0.699029
	Long-chain fatty acid transport protein 3 OS=Homo sapiens OX=9606 GN=SLC27A3 PE=1 SV=4	Q5K4L6	SLC27A3	1.183	0.700087
	14-3-3 protein beta/alpha OS=Homo sapiens OX=9606 GN=YWHAB PE=1 SV=3	P31946	YWHAB	0.992	0.702799
	BRISC complex subunit Abraxas 2 OS=Homo sapiens OX=9606 GN=ABRAXAS2 PE=1 SV=2	Q15018	ABRAXAS2	1.139	0.702914
	60S ribosomal protein L8 OS=Homo sapiens OX=9606 GN=RPL8 PE=1 SV=2	P62917	RPL8	1.099	0.703167
	Eukaryotic translation initiation factor 3 subunit I OS=Homo sapiens OX=9606 GN=EIF3I PE=1 SV=1	Q13347	EIF3I	1.107	0.703901
	Septin-11 OS=Homo sapiens OX=9606 GN=SEPTIN11 PE=1 SV=3	Q9NVA2	SEPTIN11	0.997	0.704057
	60S ribosomal protein L4 OS=Homo sapiens OX=9606 GN=RPL4 PE=1 SV=5	P36578	RPL4	1.095	0.704475
	Protein kinase C and casein kinase substrate in neurons protein 2 OS=Homo sapiens OX=9606 GN=PACSIN2 PE=1 SV=2	Q9UNF0	PACSIN2	1.1	0.704557
	Isocitrate dehydrogenase [NAD] subunit beta, mitochondrial OS=Homo sapiens OX=9606 GN=IDH3B PE=1 SV=2	O43837	IDH3B	1.013	0.705467
	Histone H3.3 OS=Homo sapiens OX=9606 GN=H3-3A PE=1 SV=2	P84243	H3-3A; H3-3B	1.116	0.706461
	V-type proton ATPase subunit D OS=Homo sapiens OX=9606 GN=ATP6V1D PE=1 SV=1	Q9Y5K8	ATP6V1D	1.143	0.70682
	THUMP domain-containing protein 1 OS=Homo sapiens OX=9606 GN=THUMPD1 PE=1 SV=2	Q9NXG2	THUMPD1	1.001	0.706996
	Methionine adenosyltransferase 2 subunit beta OS=Homo sapiens OX=9606 GN=MAT2B PE=1 SV=1	Q9NZL9	MAT2B	1.107	0.707227
	Protein arginine N-methyltransferase 5 OS=Homo sapiens OX=9606 GN=PRMT5 PE=1 SV=4	O14744	PRMT5	1.1	0.707529
	CDK5 regulatory subunit-associated protein 3 OS=Homo sapiens OX=9606 GN=CDK5RAP3 PE=1 SV=2	Q96JB5	CDK5RAP3	1.108	0.708187
	DNA (cytosine-5)-methyltransferase 1 OS=Homo sapiens OX=9606 GN=DNMT1 PE=1 SV=2	P26358	DNMT1	0.993	0.70853
	KRR1 small subunit processome component homolog OS=Homo sapiens OX=9606 GN=KRR1 PE=1 SV=4	Q13601	KRR1	1.147	0.708681
	WD repeat-containing protein 3 OS=Homo sapiens OX=9606 GN=WDR3 PE=1 SV=1	Q9UNX4	WDR3	1.175	0.708962
	39S ribosomal protein L49, mitochondrial OS=Homo sapiens OX=9606 GN=MRPL49 PE=1 SV=1	Q13405	MRPL49	1.155	0.709142
	Actin-like protein 6A OS=Homo sapiens OX=9606 GN=ACTL6A PE=1 SV=1	O96019	ACTL6A	1	0.709283
	Ras-related protein Rab-35 OS=Homo sapiens OX=9606 GN=RAB35 PE=1 SV=1	Q15286	RAB35	1.001	0.709312
	Nuclear pore complex protein Nup133 OS=Homo sapiens OX=9606 GN=NUP133 PE=1 SV=2	Q8WUM0	NUP133	1.119	0.709615
	SKI8 subunit of superkiller complex protein OS=Homo sapiens OX=9606 GN=SKIC8 PE=1 SV=1	Q9GZS3	SKIC8	1.001	0.709798
	S-adenosylmethionine synthase isoform type-2 OS=Homo sapiens OX=9606 GN=MAT2A PE=1 SV=1	P31153	MAT2A	1.002	0.7099
	Cation-independent mannose-6-phosphate receptor OS=Homo sapiens OX=9606 GN=IGF2R PE=1 SV=3	P11717	IGF2R	1.105	0.710358
	Liver carboxylesterase 1 OS=Homo sapiens OX=9606 GN=CES1 PE=1 SV=2	P23141	CES1	0.994	0.711627
	Mitochondrial Rho GTPase 2 OS=Homo sapiens OX=9606 GN=RHOT2 PE=1 SV=2	Q8IXI1	RHOT2	1.108	0.71204
	Importin subunit alpha-7 OS=Homo sapiens OX=9606 GN=KPNA6 PE=1 SV=1	O60684	KPNA6	1.115	0.714346
	1-phosphatidylinositol 4,5-bisphosphate phosphodiesterase gamma-2 OS=Homo sapiens OX=9606 GN=PLCG2 PE=1 SV=4	P16885	PLCG2	1.093	0.714443
	40S ribosomal protein S29 OS=Homo sapiens OX=9606 GN=RPS29 PE=1 SV=2	P62273	RPS29	1.107	0.715547
	Histone H4 OS=Homo sapiens OX=9606 GN=H4C1 PE=1 SV=2	P62805	H4C1; H4C11; H4C12; H4C13; H4C14; H4C15; H4C16; H4C2; H4C3; H4C4; H4C5; H4C6; H4C8; H4C9	0.994	0.716437
	Maspardin OS=Homo sapiens OX=9606 GN=SPG21 PE=1 SV=1	Q9NZD8	SPG21	0.972	0.716706
	Elongation factor 1-alpha 1 OS=Homo sapiens OX=9606 GN=EEF1A1 PE=1 SV=1	P68104	EEF1A1	0.995	0.717471
	Bcl-2-like protein 13 OS=Homo sapiens OX=9606 GN=BCL2L13 PE=1 SV=1	Q9BXK5	BCL2L13	0.958	0.717507
	Long-chain-fatty-acid--CoA ligase 4 OS=Homo sapiens OX=9606 GN=ACSL4 PE=1 SV=2	O60488	ACSL4	1.006	0.717641
	DnaJ homolog subfamily C member 9 OS=Homo sapiens OX=9606 GN=DNAJC9 PE=1 SV=1	Q8WXX5	DNAJC9	1.001	0.718266
	T-complex protein 1 subunit delta OS=Homo sapiens OX=9606 GN=CCT4 PE=1 SV=4	P50991	CCT4	1.092	0.718455
	Prolactin regulatory element-binding protein OS=Homo sapiens OX=9606 GN=PREB PE=1 SV=2	Q9HCU5	PREB	1.104	0.71967
	14-3-3 protein eta OS=Homo sapiens OX=9606 GN=YWHAH PE=1 SV=4	Q04917	YWHAH	1.092	0.719763
	Lipoamide acyltransferase component of branched-chain alpha-keto acid dehydrogenase complex, mitochondrial OS=Homo sapiens OX=9606 GN=DBT PE=1 SV=3	P11182	DBT	1.01	0.71997
	NAD(P)H-hydrate epimerase OS=Homo sapiens OX=9606 GN=NAXE PE=1 SV=2	Q8NCW5	NAXE	1.096	0.720064
	Pre-mRNA-processing-splicing factor 8 OS=Homo sapiens OX=9606 GN=PRPF8 PE=1 SV=2	Q6P2Q9	PRPF8	0.995	0.720729
	Transitional endoplasmic reticulum ATPase OS=Homo sapiens OX=9606 GN=VCP PE=1 SV=4	P55072	VCP	1.091	0.72084
	Gamma-glutamylcyclotransferase OS=Homo sapiens OX=9606 GN=GGCT PE=1 SV=1	O75223	GGCT	1.111	0.720984
	Structural maintenance of chromosomes protein 2 OS=Homo sapiens OX=9606 GN=SMC2 PE=1 SV=2	O95347	SMC2	1.108	0.721387
	60S ribosomal protein L29 OS=Homo sapiens OX=9606 GN=RPL29 PE=1 SV=2	P47914	RPL29	1.001	0.722384
	Ras-related protein Rab-5A OS=Homo sapiens OX=9606 GN=RAB5A PE=1 SV=2	P20339	RAB5A	1.166	0.722463
	Leucine-rich repeat-containing protein 47 OS=Homo sapiens OX=9606 GN=LRRC47 PE=1 SV=1	Q8N1G4	LRRC47	1.095	0.722883
	Microtubule-actin cross-linking factor 1, isoforms 1/2/3/4/5 OS=Homo sapiens OX=9606 GN=MACF1 PE=1 SV=4	Q9UPN3	MACF1	1.009	0.723859
	NAD-dependent malic enzyme, mitochondrial OS=Homo sapiens OX=9606 GN=ME2 PE=1 SV=1	P23368	ME2	1.096	0.723973
	Putative peptidyl-tRNA hydrolase PTRHD1 OS=Homo sapiens OX=9606 GN=PTRHD1 PE=1 SV=1	Q6GMV3	PTRHD1	1.143	0.724635
	Protein phosphatase 1 regulatory subunit 12A OS=Homo sapiens OX=9606 GN=PPP1R12A PE=1 SV=1	O14974	PPP1R12A	1.159	0.724714
	Glycylpeptide N-tetradecanoyltransferase 1 OS=Homo sapiens OX=9606 GN=NMT1 PE=1 SV=2	P30419	NMT1	1.006	0.724781
	Opioid growth factor receptor OS=Homo sapiens OX=9606 GN=OGFR PE=1 SV=3	Q9NZT2	OGFR	1.005	0.725216
	Metastasis-associated protein MTA1 OS=Homo sapiens OX=9606 GN=MTA1 PE=1 SV=2	Q13330	MTA1	0.974	0.725367
	Protein FAM98B OS=Homo sapiens OX=9606 GN=FAM98B PE=1 SV=2	Q52LJ0	FAM98B	0.996	0.72562
	Nucleoside diphosphate kinase A OS=Homo sapiens OX=9606 GN=NME1 PE=1 SV=1	P15531	NME1	1.008	0.727259
	Transcription elongation regulator 1 OS=Homo sapiens OX=9606 GN=TCERG1 PE=1 SV=2	O14776	TCERG1	1.091	0.728313
	Isoform 3 of Drebrin-like protein OS=Homo sapiens OX=9606 GN=DBNL	Q9UJU6-3	DBNL	1.001	0.729364
	Target of Myb1 membrane trafficking protein OS=Homo sapiens OX=9606 GN=TOM1 PE=1 SV=2	O60784	TOM1	1.145	0.729415
	ER membrane protein complex subunit 1 OS=Homo sapiens OX=9606 GN=EMC1 PE=1 SV=1	Q8N766	EMC1	1.007	0.729776
	[F-actin]-monooxygenase MICAL1 OS=Homo sapiens OX=9606 GN=MICAL1 PE=1 SV=2	Q8TDZ2	MICAL1	0.997	0.730024
	Rab GDP dissociation inhibitor beta OS=Homo sapiens OX=9606 GN=GDI2 PE=1 SV=2	P50395	GDI2	0.997	0.73194
	E3 ubiquitin-protein ligase CBL OS=Homo sapiens OX=9606 GN=CBL PE=1 SV=2	P22681	CBL	0.994	0.732621
	Translation initiation factor eIF-2B subunit beta OS=Homo sapiens OX=9606 GN=EIF2B2 PE=1 SV=3	P49770	EIF2B2	1.147	0.733918
	Cyclin-dependent kinase 11B OS=Homo sapiens OX=9606 GN=CDK11B PE=1 SV=4	P21127	CDK11B	1.013	0.734116
	Kinectin OS=Homo sapiens OX=9606 GN=KTN1 PE=1 SV=1	Q86UP2	KTN1	1.107	0.734304
	40S ribosomal protein S5 OS=Homo sapiens OX=9606 GN=RPS5 PE=1 SV=4	P46782	RPS5	1.089	0.736323
	Glycogen debranching enzyme OS=Homo sapiens OX=9606 GN=AGL PE=1 SV=3	P35573	AGL	1.174	0.736579
	Exportin-5 OS=Homo sapiens OX=9606 GN=XPO5 PE=1 SV=1	Q9HAV4	XPO5	1.011	0.736858
	60S ribosomal protein L5 OS=Homo sapiens OX=9606 GN=RPL5 PE=1 SV=3	P46777	RPL5	1.088	0.7378
	Serine/threonine-protein kinase PAK 2 OS=Homo sapiens OX=9606 GN=PAK2 PE=1 SV=3	Q13177	PAK2	1.091	0.737952
	Acylamino-acid-releasing enzyme OS=Homo sapiens OX=9606 GN=APEH PE=1 SV=4	P13798	APEH	1.093	0.738122
	Microtubule-associated protein 1S OS=Homo sapiens OX=9606 GN=MAP1S PE=1 SV=2	Q66K74	MAP1S	1.008	0.73818
	Protein TFG OS=Homo sapiens OX=9606 GN=TFG PE=1 SV=2	Q92734	TFG	1.003	0.738475
	Protein RFT1 homolog OS=Homo sapiens OX=9606 GN=RFT1 PE=1 SV=1	Q96AA3	RFT1	0.988	0.73868
	Ubiquitin carboxyl-terminal hydrolase 5 OS=Homo sapiens OX=9606 GN=USP5 PE=1 SV=2	P45974	USP5	1.014	0.738919
	60S ribosomal protein L3 OS=Homo sapiens OX=9606 GN=RPL3 PE=1 SV=2	P39023	RPL3	1.088	0.739829
	Arfaptin-2 OS=Homo sapiens OX=9606 GN=ARFIP2 PE=1 SV=1	P53365	ARFIP2	1.147	0.740487
	Squamous cell carcinoma antigen recognized by T-cells 3 OS=Homo sapiens OX=9606 GN=SART3 PE=1 SV=1	Q15020	SART3	1.009	0.740532
	Integrin alpha-5 OS=Homo sapiens OX=9606 GN=ITGA5 PE=1 SV=2	P08648	ITGA5	1.012	0.741365
	Eukaryotic translation initiation factor 5 OS=Homo sapiens OX=9606 GN=EIF5 PE=1 SV=2	P55010	EIF5	1.004	0.742164
	26S proteasome regulatory subunit 6B OS=Homo sapiens OX=9606 GN=PSMC4 PE=1 SV=2	P43686	PSMC4	1.093	0.742689
	Eukaryotic translation initiation factor 5A-1 OS=Homo sapiens OX=9606 GN=EIF5A PE=1 SV=2	P63241	EIF5A	1.087	0.742912
	Ribosomal biogenesis protein LAS1L OS=Homo sapiens OX=9606 GN=LAS1L PE=1 SV=2	Q9Y4W2	LAS1L	1.126	0.743381
	SAP domain-containing ribonucleoprotein OS=Homo sapiens OX=9606 GN=SARNP PE=1 SV=3	P82979	SARNP	1.008	0.743391
	Isopentenyl-diphosphate Delta-isomerase 1 OS=Homo sapiens OX=9606 GN=IDI1 PE=1 SV=2	Q13907	IDI1	1.092	0.743861
	Eukaryotic translation initiation factor 4 gamma 1 OS=Homo sapiens OX=9606 GN=EIF4G1 PE=1 SV=4	Q04637	EIF4G1	0.999	0.743956
	Thiosulfate sulfurtransferase OS=Homo sapiens OX=9606 GN=TST PE=1 SV=4	Q16762	TST	1.109	0.744453
	Transaldolase OS=Homo sapiens OX=9606 GN=TALDO1 PE=1 SV=2	P37837	TALDO1	1.087	0.744467
	Tubulin beta-6 chain OS=Homo sapiens OX=9606 GN=TUBB6 PE=1 SV=1	Q9BUF5	TUBB6	1.091	0.745162
	Thioredoxin-dependent peroxide reductase, mitochondrial OS=Homo sapiens OX=9606 GN=PRDX3 PE=1 SV=3	P30048	PRDX3	1.087	0.745526
	Negative elongation factor A OS=Homo sapiens OX=9606 GN=NELFA PE=1 SV=3	Q9H3P2	NELFA	1.147	0.745711
	Proteasome adapter and scaffold protein ECM29 OS=Homo sapiens OX=9606 GN=ECPAS PE=1 SV=2	Q5VYK3	ECPAS	1.01	0.745887
	Synaptobrevin homolog YKT6 OS=Homo sapiens OX=9606 GN=YKT6 PE=1 SV=1	O15498	YKT6	1.017	0.745901
	DDB1- and CUL4-associated factor 7 OS=Homo sapiens OX=9606 GN=DCAF7 PE=1 SV=1	P61962	DCAF7	1.137	0.74626
	CDKN2AIP N-terminal-like protein OS=Homo sapiens OX=9606 GN=CDKN2AIPNL PE=1 SV=1	Q96HQ2	CDKN2AIPNL	1.166	0.746911
	Integrin beta-1 OS=Homo sapiens OX=9606 GN=ITGB1 PE=1 SV=2	P05556	ITGB1	1.012	0.74696
	Structural maintenance of chromosomes protein 1A OS=Homo sapiens OX=9606 GN=SMC1A PE=1 SV=2	Q14683	SMC1A	1.009	0.747319
	T-complex protein 1 subunit theta OS=Homo sapiens OX=9606 GN=CCT8 PE=1 SV=4	P50990	CCT8	1.086	0.748029
	Probable rRNA-processing protein EBP2 OS=Homo sapiens OX=9606 GN=EBNA1BP2 PE=1 SV=2	Q99848	EBNA1BP2	1.126	0.749527
	40S ribosomal protein S7 OS=Homo sapiens OX=9606 GN=RPS7 PE=1 SV=1	P62081	RPS7	1.008	0.749655
	Endoplasmic reticulum resident protein 44 OS=Homo sapiens OX=9606 GN=ERP44 PE=1 SV=1	Q9BS26	ERP44	1.086	0.749679
	Ribose-phosphate pyrophosphokinase 3 OS=Homo sapiens OX=9606 GN=PRPS1L1 PE=1 SV=2	P21108	PRPS1L1	1.093	0.750012
	Linker for activation of T-cells family member 2 OS=Homo sapiens OX=9606 GN=LAT2 PE=1 SV=1	Q9GZY6	LAT2	1.005	0.750558
	Proteasome subunit alpha type-6 OS=Homo sapiens OX=9606 GN=PSMA6 PE=1 SV=1	P60900	PSMA6	1	0.750629
	Kinesin light chain 1 OS=Homo sapiens OX=9606 GN=KLC1 PE=1 SV=2	Q07866	KLC1	1.109	0.751621
	AP-2 complex subunit alpha-1 OS=Homo sapiens OX=9606 GN=AP2A1 PE=1 SV=3	O95782	AP2A1	1	0.751637
	Protein LSM14 homolog A OS=Homo sapiens OX=9606 GN=LSM14A PE=1 SV=3	Q8ND56	LSM14A	1.005	0.752077
	Histone chaperone ASF1B OS=Homo sapiens OX=9606 GN=ASF1B PE=1 SV=1	Q9NVP2	ASF1B	1.108	0.752106
	Heterogeneous nuclear ribonucleoprotein U OS=Homo sapiens OX=9606 GN=HNRNPU PE=1 SV=6	Q00839	HNRNPU	1.001	0.752232
	Programmed cell death 6-interacting protein OS=Homo sapiens OX=9606 GN=PDCD6IP PE=1 SV=1	Q8WUM4	PDCD6IP	1.086	0.752449
	Stress-induced-phosphoprotein 1 OS=Homo sapiens OX=9606 GN=STIP1 PE=1 SV=1	P31948	STIP1	1.085	0.753376
	Cation-dependent mannose-6-phosphate receptor OS=Homo sapiens OX=9606 GN=M6PR PE=1 SV=1	P20645	M6PR	1.124	0.753673
	Condensin complex subunit 2 OS=Homo sapiens OX=9606 GN=NCAPH PE=1 SV=3	Q15003	NCAPH	1.139	0.754088
	ATP-dependent RNA helicase DDX39A OS=Homo sapiens OX=9606 GN=DDX39A PE=1 SV=2	O00148	DDX39A	1.007	0.754519
	Apoptosis regulator BAX OS=Homo sapiens OX=9606 GN=BAX PE=1 SV=1	Q07812	BAX	1.097	0.754899
	Host cell factor 1 OS=Homo sapiens OX=9606 GN=HCFC1 PE=1 SV=2	P51610	HCFC1	1.013	0.754956
	Peptidyl-prolyl cis-trans isomerase B OS=Homo sapiens OX=9606 GN=PPIB PE=1 SV=2	P23284	PPIB	1.001	0.755638
	Beta-actin-like protein 2 OS=Homo sapiens OX=9606 GN=ACTBL2 PE=1 SV=2	Q562R1	ACTBL2	1.001	0.756201
	Perilipin-3 OS=Homo sapiens OX=9606 GN=PLIN3 PE=1 SV=3	O60664	PLIN3	1.001	0.75651
	Golgi apparatus protein 1 OS=Homo sapiens OX=9606 GN=GLG1 PE=1 SV=2	Q92896	GLG1	1.142	0.75659
	60S ribosomal protein L12 OS=Homo sapiens OX=9606 GN=RPL12 PE=1 SV=1	P30050	RPL12	1.085	0.756793
	NudC domain-containing protein 2 OS=Homo sapiens OX=9606 GN=NUDCD2 PE=1 SV=1	Q8WVJ2	NUDCD2	1.141	0.757169
	Translation initiation factor eIF-2B subunit delta OS=Homo sapiens OX=9606 GN=EIF2B4 PE=1 SV=2	Q9UI10	EIF2B4	1.018	0.757241
	Zinc finger CCCH domain-containing protein 11A OS=Homo sapiens OX=9606 GN=ZC3H11A PE=1 SV=3	O75152	ZC3H11A	1.017	0.757312
	Aspartate--tRNA ligase, mitochondrial OS=Homo sapiens OX=9606 GN=DARS2 PE=1 SV=1	Q6PI48	DARS2	1.109	0.757407
	Isoform 7 of Interleukin enhancer-binding factor 3 OS=Homo sapiens OX=9606 GN=ILF3	Q12906-7	ILF3	1.085	0.757732
	DnaJ homolog subfamily A member 2 OS=Homo sapiens OX=9606 GN=DNAJA2 PE=1 SV=1	O60884	DNAJA2	1.016	0.758126
	Exosome complex component MTR3 OS=Homo sapiens OX=9606 GN=EXOSC6 PE=1 SV=1	Q5RKV6	EXOSC6	1.013	0.758324
	Ragulator complex protein LAMTOR1 OS=Homo sapiens OX=9606 GN=LAMTOR1 PE=1 SV=2	Q6IAA8	LAMTOR1	1.013	0.758697
	Eukaryotic translation initiation factor 4 gamma 2 OS=Homo sapiens OX=9606 GN=EIF4G2 PE=1 SV=1	P78344	EIF4G2	1.101	0.758765
	NAD(P) transhydrogenase, mitochondrial OS=Homo sapiens OX=9606 GN=NNT PE=1 SV=3	Q13423	NNT	1.084	0.761267
	Inorganic pyrophosphatase 2, mitochondrial OS=Homo sapiens OX=9606 GN=PPA2 PE=1 SV=2	Q9H2U2	PPA2	1.084	0.761426
	Surfeit locus protein 4 OS=Homo sapiens OX=9606 GN=SURF4 PE=1 SV=3	O15260	SURF4	1.019	0.761913
	14-3-3 protein theta OS=Homo sapiens OX=9606 GN=YWHAQ PE=1 SV=1	P27348	YWHAQ	1.002	0.762229
	Rab GTPase-activating protein 1-like OS=Homo sapiens OX=9606 GN=RABGAP1L PE=1 SV=1	Q5R372	RABGAP1L	0.988	0.762831
	Heterochromatin protein 1-binding protein 3 OS=Homo sapiens OX=9606 GN=HP1BP3 PE=1 SV=1	Q5SSJ5	HP1BP3	1.084	0.763527
	Isoform 2 of Mortality factor 4-like protein 1 OS=Homo sapiens OX=9606 GN=MORF4L1	Q9UBU8-2	MORF4L1	1.093	0.764255
	60S ribosomal protein L17 OS=Homo sapiens OX=9606 GN=RPL17 PE=1 SV=3	P18621	RPL17	1.003	0.76439
	Isoleucine--tRNA ligase, cytoplasmic OS=Homo sapiens OX=9606 GN=IARS1 PE=1 SV=2	P41252	IARS1	1.003	0.765823
	Elongin-B OS=Homo sapiens OX=9606 GN=ELOB PE=1 SV=1	Q15370	ELOB	1.103	0.766113
	Serine/threonine-protein kinase 26 OS=Homo sapiens OX=9606 GN=STK26 PE=1 SV=2	Q9P289	STK26	1.098	0.766206
	Eukaryotic translation initiation factor 3 subunit F OS=Homo sapiens OX=9606 GN=EIF3F PE=1 SV=1	O00303	EIF3F	1.089	0.766529
	U4/U6 small nuclear ribonucleoprotein Prp3 OS=Homo sapiens OX=9606 GN=PRPF3 PE=1 SV=2	O43395	PRPF3	1.139	0.767022
	Thymidine phosphorylase OS=Homo sapiens OX=9606 GN=TYMP PE=1 SV=2	P19971	TYMP	1.012	0.767411
	DAZ-associated protein 1 OS=Homo sapiens OX=9606 GN=DAZAP1 PE=1 SV=1	Q96EP5	DAZAP1	1.099	0.767955
	Immunoglobulin-binding protein 1 OS=Homo sapiens OX=9606 GN=IGBP1 PE=1 SV=1	P78318	IGBP1	1.158	0.768409
	SEC23-interacting protein OS=Homo sapiens OX=9606 GN=SEC23IP PE=1 SV=1	Q9Y6Y8	SEC23IP	1.137	0.769134
	Pescadillo homolog OS=Homo sapiens OX=9606 GN=PES1 PE=1 SV=1	O00541	PES1	1.135	0.769297
	Cysteine--tRNA ligase, cytoplasmic OS=Homo sapiens OX=9606 GN=CARS1 PE=1 SV=3	P49589	CARS1	1.01	0.769596
	Cytochrome b-c1 complex subunit 6, mitochondrial OS=Homo sapiens OX=9606 GN=UQCRH PE=1 SV=2	P07919	UQCRH	1.097	0.769775
	Telomere-associated protein RIF1 OS=Homo sapiens OX=9606 GN=RIF1 PE=1 SV=2	Q5UIP0	RIF1	0.989	0.770074
	26S proteasome regulatory subunit 6A OS=Homo sapiens OX=9606 GN=PSMC3 PE=1 SV=3	P17980	PSMC3	1.087	0.770132
	Hsp90 co-chaperone Cdc37 OS=Homo sapiens OX=9606 GN=CDC37 PE=1 SV=1	Q16543	CDC37	1.082	0.770662
	Programmed cell death protein 10 OS=Homo sapiens OX=9606 GN=PDCD10 PE=1 SV=1	Q9BUL8	PDCD10	1.002	0.770978
	Leucine-rich repeat-containing protein 59 OS=Homo sapiens OX=9606 GN=LRRC59 PE=1 SV=1	Q96AG4	LRRC59	1.004	0.771563
	Myeloid-derived growth factor OS=Homo sapiens OX=9606 GN=MYDGF PE=1 SV=1	Q969H8	MYDGF	1.017	0.771883
	X-ray repair cross-complementing protein 6 OS=Homo sapiens OX=9606 GN=XRCC6 PE=1 SV=2	P12956	XRCC6	1.004	0.772387
	Calcium/calmodulin-dependent protein kinase type II subunit gamma OS=Homo sapiens OX=9606 GN=CAMK2G PE=1 SV=4	Q13555	CAMK2G	1.102	0.773435
	Calponin-2 OS=Homo sapiens OX=9606 GN=CNN2 PE=1 SV=4	Q99439	CNN2	1.004	0.773631
	1-phosphatidylinositol 4,5-bisphosphate phosphodiesterase beta-3 OS=Homo sapiens OX=9606 GN=PLCB3 PE=1 SV=2	Q01970	PLCB3	1.131	0.773724
	DnaJ homolog subfamily C member 7 OS=Homo sapiens OX=9606 GN=DNAJC7 PE=1 SV=2	Q99615	DNAJC7	1.137	0.774496
	RNA-binding protein with serine-rich domain 1 OS=Homo sapiens OX=9606 GN=RNPS1 PE=1 SV=1	Q15287	RNPS1	1.087	0.775214
	Double-strand-break repair protein rad21 homolog OS=Homo sapiens OX=9606 GN=RAD21 PE=1 SV=2	O60216	RAD21	1.004	0.775275
	Serine/threonine-protein phosphatase 6 catalytic subunit OS=Homo sapiens OX=9606 GN=PPP6C PE=1 SV=1	O00743	PPP6C	1.095	0.775403
	AP-2 complex subunit mu OS=Homo sapiens OX=9606 GN=AP2M1 PE=1 SV=2	Q96CW1	AP2M1	1.096	0.77768
	Elongation of very long chain fatty acids protein 5 OS=Homo sapiens OX=9606 GN=ELOVL5 PE=1 SV=1	Q9NYP7	ELOVL5	1.001	0.777889
	DNA topoisomerase 1 OS=Homo sapiens OX=9606 GN=TOP1 PE=1 SV=2	P11387	TOP1	1.087	0.778695
	High affinity immunoglobulin epsilon receptor subunit gamma OS=Homo sapiens OX=9606 GN=FCER1G PE=1 SV=1	P30273	FCER1G	0.999	0.778796
	BUB3-interacting and GLEBS motif-containing protein ZNF207 OS=Homo sapiens OX=9606 GN=ZNF207 PE=1 SV=1	O43670	ZNF207	1.093	0.778923
	Ubiquitin-associated protein 2-like OS=Homo sapiens OX=9606 GN=UBAP2L PE=1 SV=2	Q14157	UBAP2L	1.016	0.780187
	Copine-1 OS=Homo sapiens OX=9606 GN=CPNE1 PE=1 SV=1	Q99829	CPNE1	1.005	0.780542
	26S proteasome regulatory subunit 8 OS=Homo sapiens OX=9606 GN=PSMC5 PE=1 SV=1	P62195	PSMC5	1.083	0.780736
	FAST kinase domain-containing protein 4 OS=Homo sapiens OX=9606 GN=TBRG4 PE=1 SV=1	Q969Z0	TBRG4	1.142	0.780748
	40S ribosomal protein S11 OS=Homo sapiens OX=9606 GN=RPS11 PE=1 SV=3	P62280	RPS11	1.08	0.78111
	5'-nucleotidase domain-containing protein 1 OS=Homo sapiens OX=9606 GN=NT5DC1 PE=1 SV=1	Q5TFE4	NT5DC1	1.099	0.782791
	UTP--glucose-1-phosphate uridylyltransferase OS=Homo sapiens OX=9606 GN=UGP2 PE=1 SV=5	Q16851	UGP2	1.082	0.783547
	Vacuolar protein-sorting-associated protein 36 OS=Homo sapiens OX=9606 GN=VPS36 PE=1 SV=1	Q86VN1	VPS36	1.022	0.783748
	Puromycin-sensitive aminopeptidase OS=Homo sapiens OX=9606 GN=NPEPPS PE=1 SV=2	P55786	NPEPPS	1.014	0.784524
	Pentatricopeptide repeat domain-containing protein 3, mitochondrial OS=Homo sapiens OX=9606 GN=PTCD3 PE=1 SV=3	Q96EY7	PTCD3	1.116	0.785424
	Isoform 3 of CLIP-associating protein 2 OS=Homo sapiens OX=9606 GN=CLASP2	O75122-3	CLASP2	1.141	0.785577
	Methionine--tRNA ligase, cytoplasmic OS=Homo sapiens OX=9606 GN=MARS1 PE=1 SV=2	P56192	MARS1	1.01	0.785693
	Vacuolar protein sorting-associated protein 4B OS=Homo sapiens OX=9606 GN=VPS4B PE=1 SV=2	O75351	VPS4B	1.02	0.785974
	Ganglioside GM2 activator OS=Homo sapiens OX=9606 GN=GM2A PE=1 SV=4	P17900	GM2A	1.135	0.786427
	26S proteasome non-ATPase regulatory subunit 1 OS=Homo sapiens OX=9606 GN=PSMD1 PE=1 SV=2	Q99460	PSMD1	1.081	0.786968
	N(G),N(G)-dimethylarginine dimethylaminohydrolase 2 OS=Homo sapiens OX=9606 GN=DDAH2 PE=1 SV=1	O95865	DDAH2	1.084	0.787126
	Coatomer subunit gamma-1 OS=Homo sapiens OX=9606 GN=COPG1 PE=1 SV=1	Q9Y678	COPG1	1.006	0.787488
	39S ribosomal protein L1, mitochondrial OS=Homo sapiens OX=9606 GN=MRPL1 PE=1 SV=2	Q9BYD6	MRPL1	1.123	0.787992
	U6 snRNA-associated Sm-like protein LSm4 OS=Homo sapiens OX=9606 GN=LSM4 PE=1 SV=1	Q9Y4Z0	LSM4	1.013	0.78804
	Small nuclear ribonucleoprotein Sm D1 OS=Homo sapiens OX=9606 GN=SNRPD1 PE=1 SV=1	P62314	SNRPD1	1.019	0.788483
	Proliferation-associated protein 2G4 OS=Homo sapiens OX=9606 GN=PA2G4 PE=1 SV=3	Q9UQ80	PA2G4	1.079	0.788976
	Protein kinase C delta type OS=Homo sapiens OX=9606 GN=PRKCD PE=1 SV=2	Q05655	PRKCD	1.018	0.789261
	Isoform 5 of Rap1 GTPase-GDP dissociation stimulator 1 OS=Homo sapiens OX=9606 GN=RAP1GDS1	P52306-5	RAP1GDS1	1.012	0.789387
	Transmembrane emp24 domain-containing protein 10 OS=Homo sapiens OX=9606 GN=TMED10 PE=1 SV=2	P49755	TMED10	1.011	0.79046
	Very-long-chain 3-oxoacyl-CoA reductase OS=Homo sapiens OX=9606 GN=HSD17B12 PE=1 SV=2	Q53GQ0	HSD17B12	1.016	0.790684
	14-3-3 protein gamma OS=Homo sapiens OX=9606 GN=YWHAG PE=1 SV=2	P61981	YWHAG	1.078	0.791908
	Nucleophosmin OS=Homo sapiens OX=9606 GN=NPM1 PE=1 SV=2	P06748	NPM1	1.078	0.791981
	Platelet-activating factor acetylhydrolase IB subunit beta OS=Homo sapiens OX=9606 GN=PAFAH1B1 PE=1 SV=2	P43034	PAFAH1B1	1.096	0.792048
	Deubiquitinating protein VCPIP1 OS=Homo sapiens OX=9606 GN=VCPIP1 PE=1 SV=2	Q96JH7	VCPIP1	1.112	0.792076
	Prolyl endopeptidase OS=Homo sapiens OX=9606 GN=PREP PE=1 SV=2	P48147	PREP	1.081	0.79222
	Glutathione S-transferase Mu 1 OS=Homo sapiens OX=9606 GN=GSTM1 PE=1 SV=3	P09488	GSTM1	1.018	0.792302
	Transforming acidic coiled-coil-containing protein 3 OS=Homo sapiens OX=9606 GN=TACC3 PE=1 SV=1	Q9Y6A5	TACC3	1.129	0.792373
	Isoform 2 of Ribonucleoprotein PTB-binding 1 OS=Homo sapiens OX=9606 GN=RAVER1	Q8IY67-2	RAVER1	1.011	0.792559
	Phosphomevalonate kinase OS=Homo sapiens OX=9606 GN=PMVK PE=1 SV=3	Q15126	PMVK	1.094	0.793033
	Protein SGT1 homolog OS=Homo sapiens OX=9606 GN=SUGT1 PE=1 SV=3	Q9Y2Z0	SUGT1	1.011	0.793061
	Delta-aminolevulinic acid dehydratase OS=Homo sapiens OX=9606 GN=ALAD PE=1 SV=1	P13716	ALAD	1.133	0.79321
	ADP-ribosylation factor 1 OS=Homo sapiens OX=9606 GN=ARF1 PE=1 SV=2	P84077	ARF1	1.007	0.793277
	Kinesin-like protein KIF2C OS=Homo sapiens OX=9606 GN=KIF2C PE=1 SV=2	Q99661	KIF2C	1.023	0.793482
	Nck-associated protein 1-like OS=Homo sapiens OX=9606 GN=NCKAP1L PE=1 SV=3	P55160	NCKAP1L	1.094	0.793488
	Probable ATP-dependent RNA helicase DDX46 OS=Homo sapiens OX=9606 GN=DDX46 PE=1 SV=2	Q7L014	DDX46	1.078	0.793573
	Tropomyosin alpha-4 chain OS=Homo sapiens OX=9606 GN=TPM4 PE=1 SV=3	P67936	TPM4	1.02	0.793578
	Active breakpoint cluster region-related protein OS=Homo sapiens OX=9606 GN=ABR PE=1 SV=2	Q12979	ABR	1.14	0.793984
	Succinyl-CoA:3-ketoacid coenzyme A transferase 1, mitochondrial OS=Homo sapiens OX=9606 GN=OXCT1 PE=1 SV=1	P55809	OXCT1	1.08	0.794007
	Cyclin-dependent kinase 4 inhibitor C OS=Homo sapiens OX=9606 GN=CDKN2C PE=1 SV=1	P42773	CDKN2C	1.016	0.794152
	Histone H3-7 OS=Homo sapiens OX=9606 GN=H3-7 PE=1 SV=1	Q5TEC6	H3-7	1.078	0.79442
	AP-2 complex subunit beta OS=Homo sapiens OX=9606 GN=AP2B1 PE=1 SV=1	P63010	AP2B1	1.081	0.795003
	Leucine-rich repeat and calponin homology domain-containing protein 4 OS=Homo sapiens OX=9606 GN=LRCH4 PE=1 SV=2	O75427	LRCH4	1.123	0.795174
	Bifunctional coenzyme A synthase OS=Homo sapiens OX=9606 GN=COASY PE=1 SV=4	Q13057	COASY	1.093	0.795768
	Ribonucleoside-diphosphate reductase subunit M2 OS=Homo sapiens OX=9606 GN=RRM2 PE=1 SV=1	P31350	RRM2	0.998	0.795861
	Ras-related protein Rab-5C OS=Homo sapiens OX=9606 GN=RAB5C PE=1 SV=2	P51148	RAB5C	1.078	0.796341
	DNA mismatch repair protein Msh2 OS=Homo sapiens OX=9606 GN=MSH2 PE=1 SV=1	P43246	MSH2	1.097	0.796518
	60S ribosomal protein L23a OS=Homo sapiens OX=9606 GN=RPL23A PE=1 SV=1	P62750	RPL23A	1.077	0.7967
	Cytoskeleton-associated protein 5 OS=Homo sapiens OX=9606 GN=CKAP5 PE=1 SV=3	Q14008	CKAP5	1.079	0.796846
	Importin subunit alpha-5 OS=Homo sapiens OX=9606 GN=KPNA1 PE=1 SV=3	P52294	KPNA1	1.132	0.797382
	Glycogen phosphorylase, muscle form OS=Homo sapiens OX=9606 GN=PYGM PE=1 SV=6	P11217	PYGM	1.003	0.797542
	Tubulin-specific chaperone A OS=Homo sapiens OX=9606 GN=TBCA PE=1 SV=3	O75347	TBCA	1.016	0.797617
	DNA replication licensing factor MCM6 OS=Homo sapiens OX=9606 GN=MCM6 PE=1 SV=1	Q14566	MCM6	1.008	0.797674
	40S ribosomal protein S3 OS=Homo sapiens OX=9606 GN=RPS3 PE=1 SV=2	P23396	RPS3	1.077	0.797924
	Dolichyl-diphosphooligosaccharide--protein glycosyltransferase subunit 1 OS=Homo sapiens OX=9606 GN=RPN1 PE=1 SV=1	P04843	RPN1	1.077	0.798531
	Far upstream element-binding protein 3 OS=Homo sapiens OX=9606 GN=FUBP3 PE=1 SV=2	Q96I24	FUBP3	1.088	0.79873
	Sigma intracellular receptor 2 OS=Homo sapiens OX=9606 GN=TMEM97 PE=1 SV=1	Q5BJF2	TMEM97	1.125	0.799294
	V-type proton ATPase subunit C 1 OS=Homo sapiens OX=9606 GN=ATP6V1C1 PE=1 SV=4	P21283	ATP6V1C1	1.094	0.799325
	Coatomer subunit beta' OS=Homo sapiens OX=9606 GN=COPB2 PE=1 SV=2	P35606	COPB2	1.08	0.799911
	3-oxoacyl-[acyl-carrier-protein] reductase OS=Homo sapiens OX=9606 GN=CBR4 PE=1 SV=3	Q8N4T8	CBR4	1.129	0.800836
	CCR4-NOT transcription complex subunit 1 OS=Homo sapiens OX=9606 GN=CNOT1 PE=1 SV=2	A5YKK6	CNOT1	1.081	0.803278
	Translation initiation factor eIF-2B subunit epsilon OS=Homo sapiens OX=9606 GN=EIF2B5 PE=1 SV=3	Q13144	EIF2B5	1.029	0.803464
	Proteasome subunit beta type-9 OS=Homo sapiens OX=9606 GN=PSMB9 PE=1 SV=2	P28065	PSMB9	1.023	0.803922
	U2 small nuclear ribonucleoprotein B'' OS=Homo sapiens OX=9606 GN=SNRPB2 PE=1 SV=1	P08579	SNRPB2	1.11	0.804633
	Bis(5'-nucleosyl)-tetraphosphatase [asymmetrical] OS=Homo sapiens OX=9606 GN=NUDT2 PE=1 SV=3	P50583	NUDT2	1.012	0.804705
	DnaJ homolog subfamily C member 3 OS=Homo sapiens OX=9606 GN=DNAJC3 PE=1 SV=1	Q13217	DNAJC3	1.01	0.805573
	Splicing factor 3A subunit 3 OS=Homo sapiens OX=9606 GN=SF3A3 PE=1 SV=1	Q12874	SF3A3	1.084	0.805741
	Probable methyltransferase TARBP1 OS=Homo sapiens OX=9606 GN=TARBP1 PE=1 SV=1	Q13395	TARBP1	1.134	0.806104
	La-related protein 7 OS=Homo sapiens OX=9606 GN=LARP7 PE=1 SV=1	Q4G0J3	LARP7	1.097	0.807424
	Poly(rC)-binding protein 1 OS=Homo sapiens OX=9606 GN=PCBP1 PE=1 SV=2	Q15365	PCBP1	1.01	0.807737
	40S ribosomal protein S18 OS=Homo sapiens OX=9606 GN=RPS18 PE=1 SV=3	P62269	RPS18	1.01	0.807962
	Very-long-chain enoyl-CoA reductase OS=Homo sapiens OX=9606 GN=TECR PE=1 SV=1	Q9NZ01	TECR	1.029	0.808032
	40S ribosomal protein S19 OS=Homo sapiens OX=9606 GN=RPS19 PE=1 SV=2	P39019	RPS19	1.075	0.810528
	Heat shock protein beta-1 OS=Homo sapiens OX=9606 GN=HSPB1 PE=1 SV=2	P04792	HSPB1	1.075	0.81089
	Isoform 6 of Poly(rC)-binding protein 2 OS=Homo sapiens OX=9606 GN=PCBP2	Q15366-6	PCBP2	1.075	0.812256
	Pyridoxine-5'-phosphate oxidase OS=Homo sapiens OX=9606 GN=PNPO PE=1 SV=1	Q9NVS9	PNPO	1.122	0.812764
	Uroporphyrinogen decarboxylase OS=Homo sapiens OX=9606 GN=UROD PE=1 SV=2	P06132	UROD	1.121	0.812838
	Catenin alpha-1 OS=Homo sapiens OX=9606 GN=CTNNA1 PE=1 SV=1	P35221	CTNNA1	1.022	0.813136
	Epidermal growth factor receptor substrate 15 OS=Homo sapiens OX=9606 GN=EPS15 PE=1 SV=2	P42566	EPS15	1.03	0.813138
	Serine/threonine-protein kinase OSR1 OS=Homo sapiens OX=9606 GN=OXSR1 PE=1 SV=1	O95747	OXSR1	1.019	0.813279
	Pyridoxal-dependent decarboxylase domain-containing protein 1 OS=Homo sapiens OX=9606 GN=PDXDC1 PE=1 SV=2	Q6P996	PDXDC1	1.124	0.813433
	39S ribosomal protein L30, mitochondrial OS=Homo sapiens OX=9606 GN=MRPL30 PE=1 SV=1	Q8TCC3	MRPL30	1	0.813655
	Glycerol-3-phosphate dehydrogenase, mitochondrial OS=Homo sapiens OX=9606 GN=GPD2 PE=1 SV=3	P43304	GPD2	1.016	0.813822
	Histone H1.5 OS=Homo sapiens OX=9606 GN=H1-5 PE=1 SV=3	P16401	H1-5	1.074	0.813864
	E3 SUMO-protein ligase RanBP2 OS=Homo sapiens OX=9606 GN=RANBP2 PE=1 SV=2	P49792	RANBP2	1.017	0.813995
	Elongation factor 1-beta OS=Homo sapiens OX=9606 GN=EEF1B2 PE=1 SV=3	P24534	EEF1B2	1.011	0.814068
	Membrane-associated progesterone receptor component 1 OS=Homo sapiens OX=9606 GN=PGRMC1 PE=1 SV=3	O00264	PGRMC1	1.117	0.814253
	Serine/threonine-protein phosphatase 6 regulatory subunit 3 OS=Homo sapiens OX=9606 GN=PPP6R3 PE=1 SV=2	Q5H9R7	PPP6R3	1.095	0.814326
	Nucleoredoxin OS=Homo sapiens OX=9606 GN=NXN PE=1 SV=2	Q6DKJ4	NXN	1.029	0.814849
	Haloacid dehalogenase-like hydrolase domain-containing 5 OS=Homo sapiens OX=9606 GN=HDHD5 PE=1 SV=1	Q9BXW7	HDHD5	1.033	0.814903
	Transmembrane emp24 domain-containing protein 2 OS=Homo sapiens OX=9606 GN=TMED2 PE=1 SV=1	Q15363	TMED2	1.017	0.815007
	UDP-glucose:glycoprotein glucosyltransferase 1 OS=Homo sapiens OX=9606 GN=UGGT1 PE=1 SV=3	Q9NYU2	UGGT1	1.082	0.815292
	40S ribosomal protein S8 OS=Homo sapiens OX=9606 GN=RPS8 PE=1 SV=2	P62241	RPS8	1.011	0.815328
	Protein CutA OS=Homo sapiens OX=9606 GN=CUTA PE=1 SV=2	O60888	CUTA	1.024	0.818546
	Deoxynucleoside triphosphate triphosphohydrolase SAMHD1 OS=Homo sapiens OX=9606 GN=SAMHD1 PE=1 SV=2	Q9Y3Z3	SAMHD1	1.073	0.819877
	COP9 signalosome complex subunit 1 OS=Homo sapiens OX=9606 GN=GPS1 PE=1 SV=4	Q13098	GPS1	1.09	0.819946
	Polyadenylate-binding protein 2 OS=Homo sapiens OX=9606 GN=PABPN1 PE=1 SV=3	Q86U42	PABPN1	1.088	0.820258
	LanC-like protein 2 OS=Homo sapiens OX=9606 GN=LANCL2 PE=1 SV=1	Q9NS86	LANCL2	1.12	0.821286
	Nascent polypeptide-associated complex subunit alpha, muscle-specific form OS=Homo sapiens OX=9606 GN=NACA PE=1 SV=1	E9PAV3	NACA	1.076	0.82223
	Phosphoinositide 3-kinase regulatory subunit 4 OS=Homo sapiens OX=9606 GN=PIK3R4 PE=1 SV=3	Q99570	PIK3R4	1.007	0.822295
	Inositol 1,4,5-triphosphate receptor associated 2 OS=Homo sapiens OX=9606 GN=IRAG2 PE=1 SV=3	Q12912	IRAG2	1.005	0.822457
	CCHC-type zinc finger nucleic acid binding protein OS=Homo sapiens OX=9606 GN=CNBP PE=1 SV=1	P62633	CNBP	1.089	0.823136
	DNA-directed RNA polymerase II subunit RPB1 OS=Homo sapiens OX=9606 GN=POLR2A PE=1 SV=2	P24928	POLR2A	1.078	0.824833
	Brefeldin A-inhibited guanine nucleotide-exchange protein 1 OS=Homo sapiens OX=9606 GN=ARFGEF1 PE=1 SV=2	Q9Y6D6	ARFGEF1	1.123	0.825057
	Inactive ubiquitin thioesterase OTULINL OS=Homo sapiens OX=9606 GN=OTULINL PE=1 SV=1	Q9NUU6	OTULINL	1.018	0.825734
	AP-1 complex subunit beta-1 OS=Homo sapiens OX=9606 GN=AP1B1 PE=1 SV=3	Q10567	AP1B1	1.025	0.825974
	Protein PRRC2C OS=Homo sapiens OX=9606 GN=PRRC2C PE=1 SV=4	Q9Y520	PRRC2C	1.016	0.826285
	DnaJ homolog subfamily C member 13 OS=Homo sapiens OX=9606 GN=DNAJC13 PE=1 SV=5	O75165	DNAJC13	1.128	0.82737
	Ribonuclease H2 subunit A OS=Homo sapiens OX=9606 GN=RNASEH2A PE=1 SV=2	O75792	RNASEH2A	1.087	0.827824
	Erlin-1 OS=Homo sapiens OX=9606 GN=ERLIN1 PE=1 SV=2	O75477	ERLIN1	1.081	0.827838
	Protein mago nashi homolog OS=Homo sapiens OX=9606 GN=MAGOH PE=1 SV=1	P61326	MAGOH	1.025	0.82819
	Kinesin heavy chain isoform 5C OS=Homo sapiens OX=9606 GN=KIF5C PE=1 SV=1	O60282	KIF5C	1.035	0.828435
	Low molecular weight phosphotyrosine protein phosphatase OS=Homo sapiens OX=9606 GN=ACP1 PE=1 SV=3	P24666	ACP1	1.087	0.828496
	Putative protein-lysine deacylase ABHD14B OS=Homo sapiens OX=9606 GN=ABHD14B PE=1 SV=1	Q96IU4	ABHD14B	1.086	0.828527
	Ribose-phosphate pyrophosphokinase 2 OS=Homo sapiens OX=9606 GN=PRPS2 PE=1 SV=2	P11908	PRPS2	1.023	0.828765
	Golgin subfamily A member 2 OS=Homo sapiens OX=9606 GN=GOLGA2 PE=1 SV=3	Q08379	GOLGA2	1.038	0.830319
	Vacuolar protein sorting-associated protein 26B OS=Homo sapiens OX=9606 GN=VPS26B PE=1 SV=2	Q4G0F5	VPS26B	1.036	0.830766
	Alpha-galactosidase A OS=Homo sapiens OX=9606 GN=GLA PE=1 SV=1	P06280	GLA	1.106	0.830835
	High mobility group protein B3 OS=Homo sapiens OX=9606 GN=HMGB3 PE=1 SV=4	O15347	HMGB3	1.024	0.831805
	Xaa-Pro aminopeptidase 1 OS=Homo sapiens OX=9606 GN=XPNPEP1 PE=1 SV=3	Q9NQW7	XPNPEP1	1.02	0.83253
	Ras-related protein Ral-B OS=Homo sapiens OX=9606 GN=RALB PE=1 SV=1	P11234	RALB	1.086	0.832885
	Glycine cleavage system H protein, mitochondrial OS=Homo sapiens OX=9606 GN=GCSH PE=1 SV=2	P23434	GCSH	1.037	0.832943
	RNA-binding protein Raly OS=Homo sapiens OX=9606 GN=RALY PE=1 SV=1	Q9UKM9	RALY	1.071	0.833647
	Condensin-2 complex subunit G2 OS=Homo sapiens OX=9606 GN=NCAPG2 PE=1 SV=1	Q86XI2	NCAPG2	1.01	0.833829
	14 kDa phosphohistidine phosphatase OS=Homo sapiens OX=9606 GN=PHPT1 PE=1 SV=1	Q9NRX4	PHPT1	1.108	0.834454
	Cleavage stimulation factor subunit 1 OS=Homo sapiens OX=9606 GN=CSTF1 PE=1 SV=1	Q05048	CSTF1	1.039	0.834913
	Large neutral amino acids transporter small subunit 1 OS=Homo sapiens OX=9606 GN=SLC7A5 PE=1 SV=2	Q01650	SLC7A5	1.088	0.835513
	eIF5-mimic protein 1 OS=Homo sapiens OX=9606 GN=BZW2 PE=1 SV=1	Q9Y6E2	BZW2	1.029	0.835662
	Centrosomal protein 43 OS=Homo sapiens OX=9606 GN=CEP43 PE=1 SV=1	O95684	CEP43	1.016	0.835698
	Rho GTPase-activating protein 45 OS=Homo sapiens OX=9606 GN=ARHGAP45 PE=1 SV=2	Q92619	ARHGAP45	1.083	0.836118
	Adenosylhomocysteinase OS=Homo sapiens OX=9606 GN=AHCY PE=1 SV=4	P23526	AHCY	1.015	0.83634
	39S ribosomal protein L17, mitochondrial OS=Homo sapiens OX=9606 GN=MRPL17 PE=1 SV=1	Q9NRX2	MRPL17	1.112	0.836695
	WASH complex subunit 2A OS=Homo sapiens OX=9606 GN=WASHC2A PE=1 SV=3	Q641Q2	WASHC2A	1.023	0.837118
	Heterogeneous nuclear ribonucleoprotein H OS=Homo sapiens OX=9606 GN=HNRNPH1 PE=1 SV=4	P31943	HNRNPH1	1.07	0.838673
	Leucine-rich repeat-containing protein 57 OS=Homo sapiens OX=9606 GN=LRRC57 PE=1 SV=1	Q8N9N7	LRRC57	1.117	0.838728
	Sorting nexin-9 OS=Homo sapiens OX=9606 GN=SNX9 PE=1 SV=1	Q9Y5X1	SNX9	1.116	0.838826
	60S ribosomal protein L27 OS=Homo sapiens OX=9606 GN=RPL27 PE=1 SV=2	P61353	RPL27	1.07	0.839435
	Y-box-binding protein 1 OS=Homo sapiens OX=9606 GN=YBX1 PE=1 SV=3	P67809	YBX1	1.015	0.839571
	Eukaryotic translation initiation factor 2 subunit 1 OS=Homo sapiens OX=9606 GN=EIF2S1 PE=1 SV=3	P05198	EIF2S1	1.019	0.839904
	AP-1 complex subunit gamma-1 OS=Homo sapiens OX=9606 GN=AP1G1 PE=1 SV=5	O43747	AP1G1	1.031	0.840377
	Prefoldin subunit 2 OS=Homo sapiens OX=9606 GN=PFDN2 PE=1 SV=1	Q9UHV9	PFDN2	1.088	0.840691
	Cold shock domain-containing protein E1 OS=Homo sapiens OX=9606 GN=CSDE1 PE=1 SV=2	O75534	CSDE1	1.085	0.840867
	Serine/arginine-rich splicing factor 2 OS=Homo sapiens OX=9606 GN=SRSF2 PE=1 SV=4	Q01130	SRSF2	1.069	0.842002
	ATP-dependent RNA helicase DDX1 OS=Homo sapiens OX=9606 GN=DDX1 PE=1 SV=2	Q92499	DDX1	1.026	0.842433
	Proliferating cell nuclear antigen OS=Homo sapiens OX=9606 GN=PCNA PE=1 SV=1	P12004	PCNA	1.071	0.84255
	Eukaryotic translation initiation factor 3 subunit M OS=Homo sapiens OX=9606 GN=EIF3M PE=1 SV=1	Q7L2H7	EIF3M	1.074	0.844728
	V-type proton ATPase subunit G 1 OS=Homo sapiens OX=9606 GN=ATP6V1G1 PE=1 SV=3	O75348	ATP6V1G1	1.083	0.845028
	Rho guanine nucleotide exchange factor 2 OS=Homo sapiens OX=9606 GN=ARHGEF2 PE=1 SV=4	Q92974	ARHGEF2	1.016	0.845572
	Replication protein A 32 kDa subunit OS=Homo sapiens OX=9606 GN=RPA2 PE=1 SV=1	P15927	RPA2	1.02	0.846306
	Alpha-centractin OS=Homo sapiens OX=9606 GN=ACTR1A PE=1 SV=1	P61163	ACTR1A	1.087	0.846726
	ATP-dependent RNA helicase DDX18 OS=Homo sapiens OX=9606 GN=DDX18 PE=1 SV=2	Q9NVP1	DDX18	1.083	0.847314
	Glyoxylate reductase/hydroxypyruvate reductase OS=Homo sapiens OX=9606 GN=GRHPR PE=1 SV=1	Q9UBQ7	GRHPR	1.077	0.849675
	Ubiquitin-40S ribosomal protein S27a OS=Homo sapiens GN=RPS27A PE=1 SV=2	P62979	RPS27A	1.017	0.849721
	NEDD8 OS=Homo sapiens GN=NEDD8 PE=1 SV=1	Q15843	NEDD8	1.037	0.849987
	Serine/threonine-protein kinase 10 OS=Homo sapiens OX=9606 GN=STK10 PE=1 SV=1	O94804	STK10	1.024	0.850387
	Transcriptional repressor p66-alpha OS=Homo sapiens OX=9606 GN=GATAD2A PE=1 SV=1	Q86YP4	GATAD2A	1.109	0.850538
	Cleavage and polyadenylation specificity factor subunit 6 OS=Homo sapiens OX=9606 GN=CPSF6 PE=1 SV=2	Q16630	CPSF6	1.083	0.850786
	60S ribosomal protein L35a OS=Homo sapiens OX=9606 GN=RPL35A PE=1 SV=2	P18077	RPL35A	1.074	0.850833
	Cathepsin B OS=Homo sapiens OX=9606 GN=CTSB PE=1 SV=3	P07858	CTSB	1.074	0.852377
	Coatomer subunit alpha OS=Homo sapiens OX=9606 GN=COPA PE=1 SV=2	P53621	COPA	1.017	0.852412
[truncated: 339 more rows]

## Sheet: Table S3
Supplemental Table 3. Global quantitative proteomics screen WT and M41V THP1 cells
Note:	268 proteins with P < 0.05
	Protein description	Protein Accessions	Gene symbol	Abundance Ratio: (M41V/WT)	P Value
	Protein S100-A9 OS=Homo sapiens OX=9606 GN=S100A9 PE=1 SV=1	P06702	S100A9	2.984	1e-17
	Myristoylated alanine-rich C-kinase substrate OS=Homo sapiens OX=9606 GN=MARCKS PE=1 SV=4	P29966	MARCKS	0.341	1e-17
	Chitinase-3-like protein 1 OS=Homo sapiens OX=9606 GN=CHI3L1 PE=1 SV=2	P36222	CHI3L1	0.22	1e-17
	Cytoskeleton-associated protein 4 OS=Homo sapiens OX=9606 GN=CKAP4 PE=1 SV=2	Q07065	CKAP4	0.193	1e-17
	Protein S100-A8 OS=Homo sapiens OX=9606 GN=S100A8 PE=1 SV=1	P05109	S100A8	2.653	1.02807e-13
	Purine nucleoside phosphorylase OS=Homo sapiens OX=9606 GN=PNP PE=1 SV=2	P00491	PNP	0.41	5.53557e-13
	Isochorismatase domain-containing protein 1 OS=Homo sapiens OX=9606 GN=ISOC1 PE=1 SV=3	Q96CN7	ISOC1	0.299	1.48437e-12
	General transcription factor IIE subunit 1 OS=Homo sapiens OX=9606 GN=GTF2E1 PE=1 SV=2	P29083	GTF2E1	3.772	1.54221e-11
	Acyl-coenzyme A thioesterase 1 OS=Homo sapiens OX=9606 GN=ACOT1 PE=1 SV=1	Q86TX2	ACOT1	0.443	1.77209e-11
	Allograft inflammatory factor 1 OS=Homo sapiens OX=9606 GN=AIF1 PE=1 SV=1	P55008	AIF1	0.421	2.10028e-11
	40S ribosomal protein S4, Y isoform 1 OS=Homo sapiens OX=9606 GN=RPS4Y1 PE=1 SV=2	P22090	RPS4Y1	0.293	1.24122e-10
	Destrin OS=Homo sapiens OX=9606 GN=DSTN PE=1 SV=3	P60981	DSTN	0.438	1.39195e-10
	Phosphoenolpyruvate carboxykinase [GTP], mitochondrial OS=Homo sapiens OX=9606 GN=PCK2 PE=1 SV=4	Q16822	PCK2	2.33	4.79758e-10
	Hemoglobin subunit alpha OS=Homo sapiens GN=HBA1 PE=1 SV=2	P69905	HBA1; HBA2	2.218	5.63594e-09
	Hemoglobin subunit delta OS=Homo sapiens OX=9606 GN=HBD PE=1 SV=2	P02042	HBD	2.159	5.97418e-09
	PDZ and LIM domain protein 1 OS=Homo sapiens OX=9606 GN=PDLIM1 PE=1 SV=4	O00151	PDLIM1	0.526	6.46229e-09
	Myeloblastin OS=Homo sapiens OX=9606 GN=PRTN3 PE=1 SV=3	P24158	PRTN3	0.469	1.26582e-08
	DNA-(apurinic or apyrimidinic site) endonuclease OS=Homo sapiens OX=9606 GN=APEX1 PE=1 SV=2	P27695	APEX1	0.501	1.42224e-08
	Cathepsin D OS=Homo sapiens GN=CTSD PE=1 SV=1	P07339	CTSD	0.525	1.97243e-08
	Annexin A6 OS=Homo sapiens OX=9606 GN=ANXA6 PE=1 SV=3	P08133	ANXA6	0.52	7.32786e-08
	5'-3' exonuclease PLD4 OS=Homo sapiens OX=9606 GN=PLD4 PE=2 SV=2	Q96BZ4	PLD4	0.548	9.62068e-08
	Costars family protein ABRACL OS=Homo sapiens OX=9606 GN=ABRACL PE=1 SV=1	Q9P1F3	ABRACL	0.56	8.39602e-07
	Microsomal glutathione S-transferase 3 OS=Homo sapiens OX=9606 GN=MGST3 PE=1 SV=1	O14880	MGST3	0.315	1.49344e-06
	Histone H3.2 OS=Homo sapiens OX=9606 GN=H3C15 PE=1 SV=3	Q71DI3	H3C13; H3C14; H3C15	0.487	2.33722e-06
	Lysozyme C OS=Homo sapiens GN=LYZ PE=1 SV=1	P61626	LYZ	0.583	2.4978e-06
	Putative heat shock protein HSP 90-beta 4 OS=Homo sapiens OX=9606 GN=HSP90AB4P PE=5 SV=1	Q58FF6	HSP90AB4P	0.508	3.19939e-06
	Fructose-1,6-bisphosphatase 1 OS=Homo sapiens OX=9606 GN=FBP1 PE=1 SV=5	P09467	FBP1	0.349	4.31883e-06
	Acetyl-CoA acetyltransferase, cytosolic OS=Homo sapiens OX=9606 GN=ACAT2 PE=1 SV=2	Q9BWD1	ACAT2	0.607	5.35731e-06
	Isoform 2 of Annexin A4 OS=Homo sapiens OX=9606 GN=ANXA4	P09525-2	ANXA4	1.803	9.48935e-06
	Glutathione S-transferase Mu 3 OS=Homo sapiens OX=9606 GN=GSTM3 PE=1 SV=3	P21266	GSTM3	1.849	1.03318e-05
	Synaptic vesicle membrane protein VAT-1 homolog OS=Homo sapiens OX=9606 GN=VAT1 PE=1 SV=2	Q99536	VAT1	0.615	1.0944e-05
	V-type proton ATPase subunit E 2 OS=Homo sapiens OX=9606 GN=ATP6V1E2 PE=1 SV=1	Q96A05	ATP6V1E2	0.252	1.28262e-05
	Retinoid-inducible serine carboxypeptidase OS=Homo sapiens OX=9606 GN=SCPEP1 PE=1 SV=1	Q9HB40	SCPEP1	0.439	2.14277e-05
	Calpain-2 catalytic subunit OS=Homo sapiens OX=9606 GN=CAPN2 PE=1 SV=6	P17655	CAPN2	0.62	2.48668e-05
	Integrin alpha-L OS=Homo sapiens OX=9606 GN=ITGAL PE=1 SV=3	P20701	ITGAL	0.627	4.3689e-05
	Cleavage stimulation factor subunit 2 tau variant OS=Homo sapiens OX=9606 GN=CSTF2T PE=1 SV=1	Q9H0L4	CSTF2T	3.52	7.89042e-05
	Azurocidin OS=Homo sapiens OX=9606 GN=AZU1 PE=1 SV=3	P20160	AZU1	0.549	8.3101e-05
	Unconventional myosin-Ig OS=Homo sapiens OX=9606 GN=MYO1G PE=1 SV=2	B0I1T2	MYO1G	0.633	8.53415e-05
	Choline transporter-like protein 1 OS=Homo sapiens OX=9606 GN=SLC44A1 PE=1 SV=1	Q8WWI5	SLC44A1	0.566	9.60453e-05
	Cohesin subunit SA-1 OS=Homo sapiens OX=9606 GN=STAG1 PE=1 SV=3	Q8WVM7	STAG1	0.313	0.000110549
	Annexin A2 OS=Homo sapiens OX=9606 GN=ANXA2 PE=1 SV=2	P07355	ANXA2	1.713	0.000120559
	Lysophosphatidylcholine acyltransferase 1 OS=Homo sapiens OX=9606 GN=LPCAT1 PE=1 SV=2	Q8NF37	LPCAT1	0.434	0.000122364
	Phosphatidylserine lipase ABHD16A OS=Homo sapiens OX=9606 GN=ABHD16A PE=1 SV=3	O95870	ABHD16A	0.579	0.000169096
	Cytochrome b-c1 complex subunit 2, mitochondrial OS=Homo sapiens OX=9606 GN=UQCRC2 PE=1 SV=3	P22695	UQCRC2	1.693	0.000175415
	Galectin-3 OS=Homo sapiens OX=9606 GN=LGALS3 PE=1 SV=5	P17931	LGALS3	0.547	0.000202753
	Eukaryotic initiation factor 4A-II OS=Homo sapiens OX=9606 GN=EIF4A2 PE=1 SV=2	Q14240	EIF4A2	1.719	0.000256274
	Annexin A4 OS=Homo sapiens OX=9606 GN=ANXA4 PE=1 SV=4	P09525	ANXA4	1.671	0.000259689
	Cytochrome b-c1 complex subunit 1, mitochondrial OS=Homo sapiens OX=9606 GN=UQCRC1 PE=1 SV=3	P31930	UQCRC1	1.663	0.000299551
	Cold-inducible RNA-binding protein OS=Homo sapiens OX=9606 GN=CIRBP PE=1 SV=1	Q14011	CIRBP	0.443	0.000316901
	Calreticulin OS=Homo sapiens OX=9606 GN=CALR PE=1 SV=1	P27797	CALR	0.656	0.000347733
	Zinc finger MYM-type protein 3 OS=Homo sapiens OX=9606 GN=ZMYM3 PE=1 SV=2	Q14202	ZMYM3	0.379	0.000437891
	Galectin-1 OS=Homo sapiens OX=9606 GN=LGALS1 PE=1 SV=2	P09382	LGALS1	0.663	0.000476958
	BRO1 domain-containing protein BROX OS=Homo sapiens OX=9606 GN=BROX PE=1 SV=1	Q5VW32	BROX	0.679	0.000479404
	Bystin OS=Homo sapiens OX=9606 GN=BYSL PE=1 SV=3	Q13895	BYSL	2.005	0.000576433
	CapZ-interacting protein OS=Homo sapiens OX=9606 GN=RCSD1 PE=1 SV=1	Q6JBY9	RCSD1	0.691	0.000645365
	Heterogeneous nuclear ribonucleoprotein L-like OS=Homo sapiens OX=9606 GN=HNRNPLL PE=1 SV=1	Q8WVV9	HNRNPLL	0.566	0.000666067
	Spliceosome-associated protein CWC27 homolog OS=Homo sapiens OX=9606 GN=CWC27 PE=1 SV=1	Q6UX04	CWC27	0.583	0.000684686
	Gasdermin-D OS=Homo sapiens OX=9606 GN=GSDMD PE=1 SV=1	P57764	GSDMD	0.394	0.000696573
	Integrin beta-2 OS=Homo sapiens OX=9606 GN=ITGB2 PE=1 SV=2	P05107		0.674	0.000744467
	Volume-regulated anion channel subunit LRRC8C OS=Homo sapiens OX=9606 GN=LRRC8C PE=1 SV=2	Q8TDW0	LRRC8C	0.451	0.000940817
	Calpain small subunit 1 OS=Homo sapiens OX=9606 GN=CAPNS1 PE=1 SV=1	P04632	CAPNS1	0.702	0.000948291
	Carbonic anhydrase 2 OS=Homo sapiens GN=CA2 PE=1 SV=2	P00918	CA2	1.593	0.00103015
	28S ribosomal protein S5, mitochondrial OS=Homo sapiens OX=9606 GN=MRPS5 PE=1 SV=2	P82675	MRPS5	2.139	0.00110545
	Protein FAM107B OS=Homo sapiens OX=9606 GN=FAM107B PE=1 SV=1	Q9H098	FAM107B	0.691	0.00110826
	Elongation factor 1-alpha 2 OS=Homo sapiens OX=9606 GN=EEF1A2 PE=1 SV=1	Q05639	EEF1A2	2.598	0.00118856
	Adenylosuccinate synthetase isozyme 2 OS=Homo sapiens OX=9606 GN=ADSS2 PE=1 SV=3	P30520	ADSS2	0.697	0.00130938
	SH3 domain-binding glutamic acid-rich-like protein 3 OS=Homo sapiens OX=9606 GN=SH3BGRL3 PE=1 SV=1	Q9H299	SH3BGRL3	0.701	0.00135116
	N-acylneuraminate cytidylyltransferase OS=Homo sapiens OX=9606 GN=CMAS PE=1 SV=2	Q8NFW8	CMAS	1.684	0.00138712
	Metalloproteinase inhibitor 3 OS=Homo sapiens OX=9606 GN=TIMP3 PE=1 SV=2	P35625	TIMP3	1.703	0.00162986
	Ribonuclease T2 OS=Homo sapiens OX=9606 GN=RNASET2 PE=1 SV=2	O00584	RNASET2	0.694	0.00165457
	Isoform M1 of Pyruvate kinase PKM OS=Homo sapiens OX=9606 GN=PKM	P14618-2	PKM	0.496	0.00174498
	Tumor protein D52 OS=Homo sapiens OX=9606 GN=TPD52 PE=1 SV=2	P55327	TPD52	0.704	0.00185999
	Guanylate kinase OS=Homo sapiens OX=9606 GN=GUK1 PE=1 SV=2	Q16774	GUK1	0.604	0.0018689
	Cell division control protein 42 homolog OS=Homo sapiens OX=9606 GN=CDC42 PE=1 SV=2	P60953	CDC42	0.727	0.00217393
	Protein FAM114A2 OS=Homo sapiens OX=9606 GN=FAM114A2 PE=1 SV=4	Q9NRY5	FAM114A2	0.437	0.00223991
	Ras-related protein Rab-32 OS=Homo sapiens OX=9606 GN=RAB32 PE=1 SV=3	Q13637	RAB32	0.652	0.00226423
	Cytochrome c oxidase subunit 4 isoform 1, mitochondrial OS=Homo sapiens OX=9606 GN=COX4I1 PE=1 SV=1	P13073	COX4I1	1.532	0.00261658
	Serine/threonine-protein phosphatase 1 regulatory subunit 10 OS=Homo sapiens OX=9606 GN=PPP1R10 PE=1 SV=1	Q96QC0	PPP1R10	0.444	0.00266193
	Hydroxysteroid dehydrogenase-like protein 2 OS=Homo sapiens OX=9606 GN=HSDL2 PE=1 SV=1	Q6YN16	HSDL2	0.606	0.0027515
	Protein CREG1 OS=Homo sapiens OX=9606 GN=CREG1 PE=1 SV=1	O75629	CREG1	0.631	0.00311959
	GEM-interacting protein OS=Homo sapiens OX=9606 GN=GMIP PE=1 SV=2	Q9P107	GMIP	1.972	0.00326414
	CD82 antigen OS=Homo sapiens OX=9606 GN=CD82 PE=1 SV=1	P27701	CD82	0.618	0.00342145
	Rho guanine nucleotide exchange factor 11 OS=Homo sapiens OX=9606 GN=ARHGEF11 PE=1 SV=1	O15085	ARHGEF11	2.527	0.00386541
	Palmitoyl-protein thioesterase 1 OS=Homo sapiens OX=9606 GN=PPT1 PE=1 SV=1	P50897	PPT1	0.718	0.00399436
	Ras-related protein Rab-4A OS=Homo sapiens OX=9606 GN=RAB4A PE=1 SV=3	P20338	RAB4A	0.679	0.0039966
	Isoform SERCA3B of Sarcoplasmic/endoplasmic reticulum calcium ATPase 3 OS=Homo sapiens OX=9606 GN=ATP2A3	Q93084-1	ATP2A3	0.587	0.00414841
	Platelet endothelial cell adhesion molecule OS=Homo sapiens OX=9606 GN=PECAM1 PE=1 SV=2	P16284	PECAM1	0.7	0.00416395
	Nuclear factor NF-kappa-B p105 subunit OS=Homo sapiens OX=9606 GN=NFKB1 PE=1 SV=2	P19838	NFKB1	1.773	0.00425196
	Vimentin OS=Homo sapiens OX=9606 GN=VIM PE=1 SV=4	P08670	VIM	1.506	0.00438075
	Acyl-CoA-binding protein OS=Homo sapiens OX=9606 GN=DBI PE=1 SV=2	P07108	DBI	0.723	0.00462175
	Rho GTPase-activating protein 17 OS=Homo sapiens OX=9606 GN=ARHGAP17 PE=1 SV=1	Q68EM7	ARHGAP17	0.675	0.00464958
	Formin-like protein 1 OS=Homo sapiens OX=9606 GN=FMNL1 PE=1 SV=3	O95466	FMNL1	0.68	0.00497432
	Isoform 2 of ATPase family AAA domain-containing protein 3A OS=Homo sapiens OX=9606 GN=ATAD3A	Q9NVI7-2	ATAD3A	1.49	0.00507411
	Histone H1.10 OS=Homo sapiens OX=9606 GN=H1-10 PE=1 SV=1	Q92522	H1-10	1.511	0.0053093
	Signal recognition particle 14 kDa protein OS=Homo sapiens OX=9606 GN=SRP14 PE=1 SV=2	P37108	SRP14	0.742	0.00533994
	Dihydropyrimidinase-related protein 2 OS=Homo sapiens OX=9606 GN=DPYSL2 PE=1 SV=1	Q16555	DPYSL2	0.729	0.00578523
	Double-strand break repair protein MRE11 OS=Homo sapiens OX=9606 GN=MRE11 PE=1 SV=3	P49959	MRE11	0.672	0.00590154
	DNA polymerase epsilon subunit 3 OS=Homo sapiens OX=9606 GN=POLE3 PE=1 SV=1	Q9NRF9	POLE3	0.665	0.00630394
	E3 ubiquitin-protein ligase HUWE1 OS=Homo sapiens OX=9606 GN=HUWE1 PE=1 SV=3	Q7Z6Z7	HUWE1	1.467	0.00698778
	Methyl-CpG-binding domain protein 3 OS=Homo sapiens OX=9606 GN=MBD3 PE=1 SV=1	O95983	MBD3	0.561	0.00699998
	Programmed cell death protein 6 OS=Homo sapiens OX=9606 GN=PDCD6 PE=1 SV=1	O75340	PDCD6	0.746	0.00701103
	Proline-rich protein PRCC OS=Homo sapiens OX=9606 GN=PRCC PE=1 SV=1	Q92733	PRCC	0.481	0.00702966
	Ras GTPase-activating-like protein IQGAP2 OS=Homo sapiens OX=9606 GN=IQGAP2 PE=1 SV=4	Q13576	IQGAP2	2.216	0.00704517
	LIM and SH3 domain protein 1 OS=Homo sapiens OX=9606 GN=LASP1 PE=1 SV=2	Q14847	LASP1	0.748	0.00707792
	Interferon regulatory factor 3 OS=Homo sapiens OX=9606 GN=IRF3 PE=1 SV=1	Q14653	IRF3	0.604	0.00738467
	Signal transducer and activator of transcription 3 OS=Homo sapiens OX=9606 GN=STAT3 PE=1 SV=2	P40763	STAT3	0.526	0.00739035
	Zyxin OS=Homo sapiens OX=9606 GN=ZYX PE=1 SV=1	Q15942	ZYX	0.738	0.00757112
	Nucleolar RNA helicase 2 OS=Homo sapiens OX=9606 GN=DDX21 PE=1 SV=5	Q9NR30	DDX21	1.456	0.00779195
	Histone H3.1 OS=Homo sapiens OX=9606 GN=H3C1 PE=1 SV=2	P68431	H3C1; H3C10; H3C11; H3C12; H3C2; H3C3; H3C4; H3C6; H3C7; H3C8	0.739	0.00779684
	Histone deacetylase 6 OS=Homo sapiens OX=9606 GN=HDAC6 PE=1 SV=2	Q9UBN7	HDAC6	1.863	0.00801792
	Aspartate aminotransferase, mitochondrial OS=Homo sapiens OX=9606 GN=GOT2 PE=1 SV=3	P00505	GOT2	1.454	0.0082634
	Ras-related protein Rab-44 OS=Homo sapiens OX=9606 GN=RAB44 PE=1 SV=4	Q7Z6P3	RAB44	0.754	0.00868817
	Catalase OS=Homo sapiens GN=CAT PE=1 SV=3	P04040	CAT	0.743	0.00879509
	Switch-associated protein 70 OS=Homo sapiens OX=9606 GN=SWAP70 PE=1 SV=1	Q9UH65	SWAP70	0.721	0.00879853
	ADP/ATP translocase 3 OS=Homo sapiens OX=9606 GN=SLC25A6 PE=1 SV=4	P12236	SLC25A6	0.758	0.00889703
	Echinoderm microtubule-associated protein-like 2 OS=Homo sapiens OX=9606 GN=EML2 PE=1 SV=1	O95834	EML2	1.459	0.00929363
	Mannose-6-phosphate isomerase OS=Homo sapiens OX=9606 GN=MPI PE=1 SV=2	P34949	MPI	1.763	0.00956039
	D-dopachrome decarboxylase OS=Homo sapiens OX=9606 GN=DDT PE=1 SV=3	P30046	DDT	0.755	0.00972617
	Poly [ADP-ribose] polymerase 1 OS=Homo sapiens OX=9606 GN=PARP1 PE=1 SV=4	P09874	PARP1	0.746	0.00973332
	Fumarylacetoacetate hydrolase domain-containing protein 2B OS=Homo sapiens OX=9606 GN=FAHD2B PE=1 SV=1	Q6P2I3	FAHD2B	2.072	0.0100558
	Beta-glucuronidase OS=Homo sapiens OX=9606 GN=GUSB PE=1 SV=2	P08236	GUSB	0.672	0.0102661
	Thymosin beta-4 OS=Homo sapiens OX=9606 GN=TMSB4X PE=1 SV=2	P62328	TMSB4X	0.749	0.0105645
	Protein SCAF11 OS=Homo sapiens OX=9606 GN=SCAF11 PE=1 SV=2	Q99590	SCAF11	0.683	0.0106657
	ADP-ribosyl cyclase/cyclic ADP-ribose hydrolase 2 OS=Homo sapiens OX=9606 GN=BST1 PE=1 SV=2	Q10588	BST1	0.739	0.0107659
	Phosphopantothenate--cysteine ligase OS=Homo sapiens OX=9606 GN=PPCS PE=1 SV=2	Q9HAB8	PPCS	0.761	0.0108857
	Histone H1.0 OS=Homo sapiens OX=9606 GN=H1-0 PE=1 SV=3	P07305	H1-0	1.435	0.011217
	Cytochrome b-c1 complex subunit Rieske, mitochondrial OS=Homo sapiens OX=9606 GN=UQCRFS1 PE=1 SV=2	P47985	UQCRFS1	1.444	0.01155
	G patch domain-containing protein 8 OS=Homo sapiens OX=9606 GN=GPATCH8 PE=1 SV=2	Q9UKJ3	GPATCH8	2.386	0.0117676
	Ras-related protein Rab-27A OS=Homo sapiens OX=9606 GN=RAB27A PE=1 SV=3	P51159	RAB27A	0.714	0.0117801
	Branched-chain-amino-acid aminotransferase, cytosolic OS=Homo sapiens OX=9606 GN=BCAT1 PE=1 SV=3	P54687	BCAT1	1.479	0.0121364
	NPC intracellular cholesterol transporter 2 OS=Homo sapiens OX=9606 GN=NPC2 PE=1 SV=1	P61916	NPC2	0.743	0.0123288
	Apolipoprotein B receptor OS=Homo sapiens OX=9606 GN=APOBR PE=1 SV=3	Q0VD83	APOBR	0.552	0.0125646
	Cystathionine beta-synthase OS=Homo sapiens OX=9606 GN=CBS PE=1 SV=2	P35520	CBS	1.429	0.0128126
	ATP synthase subunit delta, mitochondrial OS=Homo sapiens OX=9606 GN=ATP5F1D PE=1 SV=2	P30049	ATP5F1D	1.431	0.0134584
	Osteoclast-stimulating factor 1 OS=Homo sapiens OX=9606 GN=OSTF1 PE=1 SV=2	Q92882	OSTF1	0.777	0.0136322
	Golgi phosphoprotein 3 OS=Homo sapiens OX=9606 GN=GOLPH3 PE=1 SV=1	Q9H4A6	GOLPH3	0.781	0.013769
	Equilibrative nucleoside transporter 1 OS=Homo sapiens OX=9606 GN=SLC29A1 PE=1 SV=3	Q99808	SLC29A1	1.698	0.0137743
	Fatty acyl-CoA reductase 2 OS=Homo sapiens OX=9606 GN=FAR2 PE=1 SV=1	Q96K12	FAR2	1.851	0.013821
	Nuclear ubiquitous casein and cyclin-dependent kinase substrate 1 OS=Homo sapiens OX=9606 GN=NUCKS1 PE=1 SV=1	Q9H1E3	NUCKS1	1.419	0.0144037
	Kynurenine--oxoglutarate transaminase 3 OS=Homo sapiens OX=9606 GN=KYAT3 PE=1 SV=1	Q6YP21	KYAT3	1.683	0.0153205
	NADH dehydrogenase [ubiquinone] 1 beta subcomplex subunit 8, mitochondrial OS=Homo sapiens OX=9606 GN=NDUFB8 PE=1 SV=1	O95169	NDUFB8	1.569	0.015326
	Mitochondrial proton/calcium exchanger protein OS=Homo sapiens OX=9606 GN=LETM1 PE=1 SV=1	O95202	LETM1	1.424	0.0153996
	Condensin complex subunit 1 OS=Homo sapiens OX=9606 GN=NCAPD2 PE=1 SV=3	Q15021	NCAPD2	0.701	0.0154708
	Ubiquitin-like protein ISG15 OS=Homo sapiens OX=9606 GN=ISG15 PE=1 SV=5	P05161	ISG15	1.695	0.0157623
	E3 ubiquitin-protein transferase RMND5A OS=Homo sapiens OX=9606 GN=RMND5A PE=1 SV=1	Q9H871	RMND5A	0.515	0.0159373
	Serpin H1 OS=Homo sapiens OX=9606 GN=SERPINH1 PE=1 SV=2	P50454	SERPINH1	1.414	0.0161788
	Galactokinase OS=Homo sapiens OX=9606 GN=GALK1 PE=1 SV=1	P51570	GALK1	1.417	0.0161837
	Histone H2A type 2-A OS=Homo sapiens OX=9606 GN=H2AC18 PE=1 SV=3	Q6FI13	H2AC18; H2AC19	0.764	0.0163584
	Phosphatidylserine synthase 1 OS=Homo sapiens OX=9606 GN=PTDSS1 PE=1 SV=1	P48651	PTDSS1	0.681	0.0165524
	Cytochrome c oxidase subunit 2 OS=Homo sapiens OX=9606 GN=MT-CO2 PE=1 SV=1	P00403	MT-CO2	1.419	0.0169494
	Spermidine synthase OS=Homo sapiens OX=9606 GN=SRM PE=1 SV=1	P19623	SRM	0.781	0.0170843
	Calcium-regulated heat-stable protein 1 OS=Homo sapiens OX=9606 GN=CARHSP1 PE=1 SV=2	Q9Y2V2	CARHSP1	0.687	0.0171053
	Ena/VASP-like protein OS=Homo sapiens OX=9606 GN=EVL PE=1 SV=2	Q9UI08	EVL	0.711	0.0173903
	Mitochondrial-processing peptidase subunit beta OS=Homo sapiens OX=9606 GN=PMPCB PE=1 SV=2	O75439	PMPCB	1.451	0.017695
	Heterogeneous nuclear ribonucleoprotein D-like OS=Homo sapiens OX=9606 GN=HNRNPDL PE=1 SV=3	O14979	HNRNPDL	0.785	0.0179459
	Prostaglandin reductase 1 OS=Homo sapiens OX=9606 GN=PTGR1 PE=1 SV=2	Q14914	PTGR1	1.615	0.018051
	Porphobilinogen deaminase OS=Homo sapiens OX=9606 GN=HMBS PE=1 SV=2	P08397	HMBS	0.605	0.0185083
	Signal peptidase complex catalytic subunit SEC11A OS=Homo sapiens OX=9606 GN=SEC11A PE=1 SV=1	P67812	SEC11A	0.769	0.0186876
	ATP synthase subunit O, mitochondrial OS=Homo sapiens OX=9606 GN=ATP5PO PE=1 SV=1	P48047	ATP5PO	1.412	0.0187385
	Sideroflexin-3 OS=Homo sapiens OX=9606 GN=SFXN3 PE=1 SV=3	Q9BWM7	SFXN3	1.403	0.0191162
	Cytochrome c oxidase subunit 5B, mitochondrial OS=Homo sapiens OX=9606 GN=COX5B PE=1 SV=2	P10606	COX5B	1.402	0.0192623
	Leucine-rich repeat flightless-interacting protein 1 OS=Homo sapiens OX=9606 GN=LRRFIP1 PE=1 SV=2	Q32MZ4	LRRFIP1	0.789	0.0193353
	Interferon-induced, double-stranded RNA-activated protein kinase OS=Homo sapiens OX=9606 GN=EIF2AK2 PE=1 SV=2	P19525	EIF2AK2	1.558	0.0194307
	Mitogen-activated protein kinase 14 OS=Homo sapiens OX=9606 GN=MAPK14 PE=1 SV=3	Q16539	MAPK14	0.786	0.0195046
	ATP-dependent RNA helicase DDX42 OS=Homo sapiens OX=9606 GN=DDX42 PE=1 SV=1	Q86XP3	DDX42	0.767	0.0198078
	Glia maturation factor beta OS=Homo sapiens OX=9606 GN=GMFB PE=1 SV=2	P60983	GMFB	1.518	0.020016
	Isoform 3 of Plasminogen activator inhibitor 1 RNA-binding protein OS=Homo sapiens OX=9606 GN=SERBP1	Q8NC51-3	SERBP1	1.426	0.0200181
	Spectrin beta chain, non-erythrocytic 4 OS=Homo sapiens OX=9606 GN=SPTBN4 PE=1 SV=2	Q9H254	SPTBN4	1.4	0.0200623
	3-hydroxyisobutyrate dehydrogenase, mitochondrial OS=Homo sapiens OX=9606 GN=HIBADH PE=1 SV=2	P31937	HIBADH	1.614	0.0201238
	Prolyl 4-hydroxylase subunit alpha-1 OS=Homo sapiens OX=9606 GN=P4HA1 PE=1 SV=2	P13674	P4HA1	1.436	0.0205058
	ATP-dependent 6-phosphofructokinase, muscle type OS=Homo sapiens OX=9606 GN=PFKM PE=1 SV=2	P08237	PFKM	0.758	0.0208171
	Plastin-2 OS=Homo sapiens OX=9606 GN=LCP1 PE=1 SV=6	P13796	LCP1	0.773	0.0208334
	ATP-dependent RNA helicase DDX3Y OS=Homo sapiens OX=9606 GN=DDX3Y PE=1 SV=2	O15523	DDX3Y	0.655	0.0209428
	6-phosphogluconate dehydrogenase, decarboxylating OS=Homo sapiens OX=9606 GN=PGD PE=1 SV=3	P52209	PGD	0.773	0.0209614
	NADH dehydrogenase [ubiquinone] 1 beta subcomplex subunit 7 OS=Homo sapiens OX=9606 GN=NDUFB7 PE=1 SV=4	P17568	NDUFB7	1.649	0.021345
	Succinate--CoA ligase [GDP-forming] subunit beta, mitochondrial OS=Homo sapiens OX=9606 GN=SUCLG2 PE=1 SV=2	Q96I99	SUCLG2	1.395	0.0215005
	Succinate--CoA ligase [ADP-forming] subunit beta, mitochondrial OS=Homo sapiens OX=9606 GN=SUCLA2 PE=1 SV=3	Q9P2R7	SUCLA2	1.404	0.0215361
	Isoform 2 of Thioredoxin-interacting protein OS=Homo sapiens OX=9606 GN=TXNIP	Q9H3M7-2	TXNIP	0.719	0.022339
	Bleomycin hydrolase OS=Homo sapiens OX=9606 GN=BLMH PE=1 SV=1	Q13867	BLMH	0.792	0.0230621
	Sorbitol dehydrogenase OS=Homo sapiens OX=9606 GN=SORD PE=1 SV=4	Q00796	SORD	1.415	0.0231155
	SWI/SNF-related matrix-associated actin-dependent regulator of chromatin subfamily E member 1 OS=Homo sapiens OX=9606 GN=SMARCE1 PE=1 SV=2	Q969G3	SMARCE1	0.737	0.0235247
	ADP/ATP translocase 1 OS=Homo sapiens OX=9606 GN=SLC25A4 PE=1 SV=4	P12235	SLC25A4	1.84	0.0235943
	Cytochrome b-c1 complex subunit 8 OS=Homo sapiens OX=9606 GN=UQCRQ PE=1 SV=4	O14949	UQCRQ	1.6	0.0240874
	Cytochrome b-c1 complex subunit 7 OS=Homo sapiens OX=9606 GN=UQCRB PE=1 SV=2	P14927	UQCRB	1.396	0.02491
	Isoform C of Prelamin-A/C OS=Homo sapiens OX=9606 GN=LMNA	P02545-2	LMNA	0.688	0.0249748
	ATP-binding cassette sub-family F member 2 OS=Homo sapiens OX=9606 GN=ABCF2 PE=1 SV=2	Q9UG63	ABCF2	1.646	0.0253568
	Cytochrome c oxidase subunit 7C, mitochondrial OS=Homo sapiens OX=9606 GN=COX7C PE=1 SV=1	P15954	COX7C	1.577	0.0259791
	DNA ligase 1 OS=Homo sapiens OX=9606 GN=LIG1 PE=1 SV=1	P18858	LIG1	0.602	0.0261971
	Rho GDP-dissociation inhibitor 2 OS=Homo sapiens OX=9606 GN=ARHGDIB PE=1 SV=3	P52566	ARHGDIB	0.782	0.0262663
	Progranulin OS=Homo sapiens OX=9606 GN=GRN PE=1 SV=2	P28799	GRN	0.751	0.026308
	Superoxide dismutase [Mn], mitochondrial OS=Homo sapiens OX=9606 GN=SOD2 PE=1 SV=3	P04179	SOD2	1.406	0.0265997
	Heat shock factor-binding protein 1 OS=Homo sapiens OX=9606 GN=HSBP1 PE=1 SV=1	O75506	HSBP1	2.029	0.0267052
	Vasodilator-stimulated phosphoprotein OS=Homo sapiens OX=9606 GN=VASP PE=1 SV=3	P50552	VASP	0.783	0.0267392
	Translation initiation factor eIF-2B subunit gamma OS=Homo sapiens OX=9606 GN=EIF2B3 PE=1 SV=1	Q9NR50	EIF2B3	1.843	0.0268834
	Serine/threonine-protein kinase N1 OS=Homo sapiens OX=9606 GN=PKN1 PE=1 SV=2	Q16512	PKN1	0.748	0.0272874
	Stromal interaction molecule 1 OS=Homo sapiens OX=9606 GN=STIM1 PE=1 SV=3	Q13586	STIM1	0.733	0.0281322
	Putative glutamine amidotransferase-like class 1 domain-containing protein 3B, mitochondrial OS=Homo sapiens OX=9606 GN=GATD3B PE=5 SV=1	A0A0B4J2D5	GATD3B	1.38	0.0281478
	Citrate synthase, mitochondrial OS=Homo sapiens OX=9606 GN=CS PE=1 SV=2	O75390	CS	1.384	0.0282534
	Protein diaphanous homolog 1 OS=Homo sapiens OX=9606 GN=DIAPH1 PE=1 SV=2	O60610	DIAPH1	0.798	0.0282862
	Glutamate dehydrogenase 1, mitochondrial OS=Homo sapiens OX=9606 GN=GLUD1 PE=1 SV=2	P00367	GLUD1	1.384	0.0283888
	Zinc finger Ran-binding domain-containing protein 2 OS=Homo sapiens OX=9606 GN=ZRANB2 PE=1 SV=2	O95218	ZRANB2	1.96	0.0284288
	Bromodomain-containing protein 2 OS=Homo sapiens OX=9606 GN=BRD2 PE=1 SV=2	P25440	BRD2	1.937	0.0285016
	DNA-binding protein Ikaros OS=Homo sapiens OX=9606 GN=IKZF1 PE=1 SV=1	Q13422	IKZF1	0.692	0.0285131
	Spectrin alpha chain, non-erythrocytic 1 OS=Homo sapiens OX=9606 GN=SPTAN1 PE=1 SV=3	Q13813	SPTAN1	0.787	0.0285967
	Septin-6 OS=Homo sapiens OX=9606 GN=SEPTIN6 PE=1 SV=4	Q14141	SEPTIN6	1.48	0.0286494
	Thioredoxin OS=Homo sapiens GN=TXN PE=1 SV=3	P10599	TXN	0.786	0.0291314
	U6 snRNA-associated Sm-like protein LSm8 OS=Homo sapiens OX=9606 GN=LSM8 PE=1 SV=3	O95777	LSM8	0.779	0.0296542
	Arachidonate 5-lipoxygenase-activating protein OS=Homo sapiens OX=9606 GN=ALOX5AP PE=1 SV=2	P20292	ALOX5AP	1.983	0.0302919
	Protein CDV3 homolog OS=Homo sapiens OX=9606 GN=CDV3 PE=1 SV=1	Q9UKY7	CDV3	1.471	0.0307484
	ATP-dependent Clp protease proteolytic subunit, mitochondrial OS=Homo sapiens OX=9606 GN=CLPP PE=1 SV=1	Q16740	CLPP	1.39	0.0307658
	Peroxiredoxin-1 OS=Homo sapiens GN=PRDX1 PE=1 SV=1	Q06830	PRDX1	1.377	0.0312761
	Lactoylglutathione lyase OS=Homo sapiens OX=9606 GN=GLO1 PE=1 SV=4	Q04760	GLO1	0.789	0.0312961
	Coronin-1A OS=Homo sapiens OX=9606 GN=CORO1A PE=1 SV=4	P31146	CORO1A	0.789	0.0313222
	Beta-galactosidase OS=Homo sapiens OX=9606 GN=GLB1 PE=1 SV=2	P16278	GLB1	0.788	0.0314979
	Rho-related GTP-binding protein RhoG OS=Homo sapiens OX=9606 GN=RHOG PE=1 SV=1	P84095	RHOG	0.808	0.0318225
	Leukocyte elastase inhibitor OS=Homo sapiens OX=9606 GN=SERPINB1 PE=1 SV=1	P30740	SERPINB1	0.787	0.0318262
	Cytochrome c oxidase subunit 6B1 OS=Homo sapiens OX=9606 GN=COX6B1 PE=1 SV=2	P14854	COX6B1	1.381	0.0319466
	Thioredoxin reductase 2, mitochondrial OS=Homo sapiens OX=9606 GN=TXNRD2 PE=1 SV=3	Q9NNW7	TXNRD2	1.505	0.0322499
	Serine/threonine-protein kinase Nek9 OS=Homo sapiens OX=9606 GN=NEK9 PE=1 SV=2	Q8TD19	NEK9	1.406	0.0322946
	Isoform 2 of Heterogeneous nuclear ribonucleoprotein A/B OS=Homo sapiens OX=9606 GN=HNRNPAB	Q99729-2	HNRNPAB	0.799	0.0326753
	WD repeat-containing protein 26 OS=Homo sapiens OX=9606 GN=WDR26 PE=1 SV=3	Q9H7D7	WDR26	0.728	0.0326869
	Multifunctional procollagen lysine hydroxylase and glycosyltransferase LH3 OS=Homo sapiens OX=9606 GN=PLOD3 PE=1 SV=1	O60568	PLOD3	1.406	0.0333946
	Diablo IAP-binding mitochondrial protein OS=Homo sapiens OX=9606 GN=DIABLO PE=1 SV=1	Q9NR28	DIABLO	1.362	0.0337598
	PDZ and LIM domain protein 7 OS=Homo sapiens OX=9606 GN=PDLIM7 PE=1 SV=1	Q9NR12	PDLIM7	0.811	0.0340976
	Aldo-keto reductase family 1 member B1 OS=Homo sapiens OX=9606 GN=AKR1B1 PE=1 SV=3	P15121	AKR1B1	0.808	0.0344522
	Activated RNA polymerase II transcriptional coactivator p15 OS=Homo sapiens OX=9606 GN=SUB1 PE=1 SV=3	P53999	SUB1	0.793	0.0346045
	NADH dehydrogenase [ubiquinone] 1 alpha subcomplex subunit 9, mitochondrial OS=Homo sapiens OX=9606 GN=NDUFA9 PE=1 SV=2	Q16795	NDUFA9	1.44	0.0346319
	Twinfilin-2 OS=Homo sapiens OX=9606 GN=TWF2 PE=1 SV=2	Q6IBS0	TWF2	0.796	0.0349206
	C-type mannose receptor 2 OS=Homo sapiens OX=9606 GN=MRC2 PE=1 SV=2	Q9UBG0	MRC2	1.581	0.0352672
	Isoform 2 of Core histone macro-H2A.1 OS=Homo sapiens OX=9606 GN=MACROH2A1	O75367-1	MACROH2A1	0.794	0.03555
	Aminopeptidase N OS=Homo sapiens OX=9606 GN=ANPEP PE=1 SV=4	P15144	ANPEP	0.807	0.0369302
	DnaJ homolog subfamily B member 1 OS=Homo sapiens OX=9606 GN=DNAJB1 PE=1 SV=4	P25685	DNAJB1	0.741	0.0369521
	Coactosin-like protein OS=Homo sapiens OX=9606 GN=COTL1 PE=1 SV=3	Q14019	COTL1	0.796	0.0374341
	Cathepsin G OS=Homo sapiens GN=CTSG PE=1 SV=2	P08311	CTSG	0.797	0.0380387
	Heat shock 70 kDa protein 4L OS=Homo sapiens OX=9606 GN=HSPA4L PE=1 SV=3	O95757	HSPA4L	0.737	0.0381786
	Flavin reductase (NADPH) OS=Homo sapiens OX=9606 GN=BLVRB PE=1 SV=3	P30043	BLVRB	1.394	0.0382054
	Isoform 2 of Actin-related protein 2/3 complex subunit 4 OS=Homo sapiens OX=9606 GN=ARPC4	P59998-2	ARPC4	0.797	0.038293
	Pleckstrin OS=Homo sapiens OX=9606 GN=PLEK PE=1 SV=3	P08567	PLEK	0.814	0.038774
	Gamma-glutamyl hydrolase OS=Homo sapiens OX=9606 GN=GGH PE=1 SV=2	Q92820	GGH	0.808	0.039289
	Tyrosine-protein kinase SYK OS=Homo sapiens OX=9606 GN=SYK PE=1 SV=1	P43405	SYK	0.8	0.0405522
	ATP synthase subunit g, mitochondrial OS=Homo sapiens OX=9606 GN=ATP5MG PE=1 SV=3	O75964	ATP5MG	1.358	0.0406044
	DNA repair protein RAD50 OS=Homo sapiens OX=9606 GN=RAD50 PE=1 SV=1	Q92878	RAD50	0.67	0.0408084
	Glycerol kinase OS=Homo sapiens OX=9606 GN=GK PE=1 SV=3	P32189	GK	1.647	0.0409735
	Succinate dehydrogenase cytochrome b560 subunit, mitochondrial OS=Homo sapiens OX=9606 GN=SDHC PE=1 SV=1	Q99643	SDHC	1.573	0.0409948
	Lysosome-associated membrane glycoprotein 2 OS=Homo sapiens OX=9606 GN=LAMP2 PE=1 SV=2	P13473	LAMP2	0.811	0.0410991
	Transcription factor A, mitochondrial OS=Homo sapiens OX=9606 GN=TFAM PE=1 SV=1	Q00059	TFAM	1.37	0.041382
	UBX domain-containing protein 7 OS=Homo sapiens OX=9606 GN=UBXN7 PE=1 SV=2	O94888	UBXN7	0.737	0.0415856
	Transcription elongation factor A protein-like 3 OS=Homo sapiens OX=9606 GN=TCEAL3 PE=1 SV=1	Q969E4	TCEAL3	1.723	0.0416236
	Protein transport protein Sec16A OS=Homo sapiens OX=9606 GN=SEC16A PE=1 SV=4	O15027	SEC16A	1.643	0.041712
	Sorting nexin-1 OS=Homo sapiens OX=9606 GN=SNX1 PE=1 SV=3	Q13596	SNX1	1.521	0.0417843
	Macrophage migration inhibitory factor OS=Homo sapiens OX=9606 GN=MIF PE=1 SV=4	P14174	MIF	0.801	0.0420791
	ATP synthase subunit e, mitochondrial OS=Homo sapiens OX=9606 GN=ATP5ME PE=1 SV=2	P56385	ATP5ME	1.364	0.0425191
	CD63 antigen OS=Homo sapiens OX=9606 GN=CD63 PE=1 SV=2	P08962	CD63	0.818	0.0443842
	Rab GDP dissociation inhibitor alpha OS=Homo sapiens OX=9606 GN=GDI1 PE=1 SV=2	P31150	GDI1	0.792	0.0444195
	L-xylulose reductase OS=Homo sapiens OX=9606 GN=DCXR PE=1 SV=2	Q7Z4W1	DCXR	1.366	0.0446385
	AT-rich interactive domain-containing protein 3A OS=Homo sapiens OX=9606 GN=ARID3A PE=1 SV=2	Q99856	ARID3A	0.74	0.0448833
	Elongation factor Tu, mitochondrial OS=Homo sapiens OX=9606 GN=TUFM PE=1 SV=3	P49411	TUFM	1.349	0.0459057
	Adenosine 5'-monophosphoramidase HINT1 OS=Homo sapiens OX=9606 GN=HINT1 PE=1 SV=2	P49773	HINT1	0.799	0.0462914
	Dihydrolipoyllysine-residue succinyltransferase component of 2-oxoglutarate dehydrogenase complex, mitochondrial OS=Homo sapiens OX=9606 GN=DLST PE=1 SV=4	P36957	DLST	1.345	0.0468236
	Stomatin-like protein 2, mitochondrial OS=Homo sapiens OX=9606 GN=STOML2 PE=1 SV=1	Q9UJZ1	STOML2	1.362	0.0470084
	Isovaleryl-CoA dehydrogenase, mitochondrial OS=Homo sapiens OX=9606 GN=IVD PE=1 SV=2	P26440	IVD	1.376	0.0477285
	S-adenosylhomocysteine hydrolase-like protein 1 OS=Homo sapiens OX=9606 GN=AHCYL1 PE=1 SV=2	O43865	AHCYL1	1.337	0.0477809
	Tensin-3 OS=Homo sapiens OX=9606 GN=TNS3 PE=1 SV=2	Q68CZ2	TNS3	1.777	0.0479107
	Vacuolar protein-sorting-associated protein 25 OS=Homo sapiens OX=9606 GN=VPS25 PE=1 SV=1	Q9BRG1	VPS25	0.737	0.0484748
	Mitochondrial adenyl nucleotide antiporter SLC25A24 OS=Homo sapiens OX=9606 GN=SLC25A24 PE=1 SV=2	Q6NUK1	SLC25A24	1.345	0.0486833
	L-lactate dehydrogenase B chain OS=Homo sapiens OX=9606 GN=LDHB PE=1 SV=2	P07195	LDHB	1.344	0.0489983
	Testin OS=Homo sapiens OX=9606 GN=TES PE=1 SV=1	Q9UGI8	TES	1.34	0.0490892
	Proteasome subunit beta type-5 OS=Homo sapiens OX=9606 GN=PSMB5 PE=1 SV=3	P28074	PSMB5	0.654	0.0494601

## Sheet: Table S4
Supplemental Table 4. Ubiquitin enrichment screen in WT and M41V THP1 cells
Note:	980 total protein sorted from lowest to highest P value
	Protein description	Protein Accessions	Annotated Sequence	Abundance Ratio: M41V/WT	P Value
	60S ribosomal protein L9 OS=Homo sapiens OX=9606 GN=RPL9 PE=1 SV=1	P32969	[K].TILSNQTVDIPENVDITLKGR.[T]	0.057	8.67966e-08
	Fructose-bisphosphate aldolase A OS=Homo sapiens OX=9606 GN=ALDOA PE=1 SV=2	P04075	[R].YASICQQNGIVPIVEPEILPDGDHDLKR.[C]	0.066	3.69518e-07
	Monocarboxylate transporter 1 OS=Homo sapiens OX=9606 GN=SLC16A1 PE=1 SV=3	P53985	[K].KESKEEETSIDVAGKPNEVTK.[A]	7.411	9.32888e-05
	Vesicle-associated membrane protein 8 OS=Homo sapiens OX=9606 GN=VAMP8 PE=1 SV=1	Q9BV40	[R].NLQSEVEGVKNIMTQNVER.[I]	0.134	0.000360194
	Reduced folate transporter OS=Homo sapiens OX=9606 GN=SLC19A1 PE=1 SV=3	P41440	[-].MVPSSPAVEKQVPVEPGPDPELR.[S]	5.035	0.00141899
	ATP synthase subunit beta, mitochondrial OS=Homo sapiens OX=9606 GN=ATP5F1B PE=1 SV=3	P06576	[K].VVDLLAPYAKGGK.[I]	4.938	0.00161232
	Heterogeneous nuclear ribonucleoprotein U-like protein 1 OS=Homo sapiens OX=9606 GN=HNRNPUL1 PE=1 SV=2	Q9BUJ2	[K].INEEISVKHLPSTEPDPHVVR.[I]	4.859	0.00179017
	CAAX prenyl protease 1 homolog OS=Homo sapiens OX=9606 GN=ZMPSTE24 PE=1 SV=2	O75844	[K].VYVVEGSKR.[S]	5.087	0.00199099
	Protein PRRC2C OS=Homo sapiens OX=9606 GN=PRRC2C PE=1 SV=4	Q9Y520	[K].QFQKSLPPR.[F]	5.094	0.00246059
	40S ribosomal protein S2 OS=Homo sapiens OX=9606 GN=RPS2 PE=1 SV=2	P15880	[K].AEDKEWMPVTK.[L]	0.167	0.00273102
	Endoplasmic reticulum resident protein 29 OS=Homo sapiens OX=9606 GN=ERP29 PE=1 SV=4	P30040	[R].QALLKQGQDNLSSVK.[E]	4.497	0.0029291
	1-acyl-sn-glycerol-3-phosphate acyltransferase alpha OS=Homo sapiens OX=9606 GN=AGPAT1 PE=1 SV=2	Q99943	[R].GGGDYLKKPGGGG.[-]	4.886	0.00308366
	E3 ubiquitin-protein ligase RNF167 OS=Homo sapiens OX=9606 GN=RNF167 PE=1 SV=1	Q9H6Y7	[R].KTCPICKQPVHR.[G]	0.206	0.00363833
	Histone H2A.Z OS=Homo sapiens OX=9606 GN=H2AZ1 PE=1 SV=2	P0C0S5	[K].ATIAGGGVIPHIHKSLIGKKGQQK.[T]	4.316	0.00376827
	Large neutral amino acids transporter small subunit 1 OS=Homo sapiens OX=9606 GN=SLC7A5 PE=1 SV=2	Q01650	[R].ALAAPAAEEKEEAR.[E]	4.205	0.00441053
	60S ribosomal protein L11 OS=Homo sapiens OX=9606 GN=RPL11 PE=1 SV=2	P62913	[K].AEEILEKGLK.[V]	4.184	0.00454388
	Ubiquitin-conjugating enzyme E2 L3 OS=Homo sapiens OX=9606 GN=UBE2L3 PE=1 SV=1	P68036	[K].TKIYHPNIDEK.[G]	4.13	0.0049103
	Clathrin interactor 1 OS=Homo sapiens OX=9606 GN=CLINT1 PE=1 SV=1	Q14677	[R].SQNTDMVQKSVSK.[T]	0.199	0.00550052
	Zinc finger and SCAN domain-containing protein 26 OS=Homo sapiens OX=9606 GN=ZSCAN26 PE=1 SV=2	Q16670	[K].EKGEETRIENGK.[L]	3.87	0.00717469
	T-complex protein 1 subunit eta OS=Homo sapiens OX=9606 GN=CCT7 PE=1 SV=2	Q99832	[R].GMDKLIVDGR.[G]	0.212	0.008785
	Spartin OS=Homo sapiens OX=9606 GN=SPART PE=1 SV=1	Q8N0X7	[R].TRPSSDQLKEASGTDVKQLDQGNK.[D]	3.702	0.00921787
	TNF receptor-associated factor 2 OS=Homo sapiens OX=9606 GN=TRAF2 PE=1 SV=2	Q12933	[R].APCCGADVKAHHEVCPK.[F]	3.777	0.00929085
	Endoplasmic reticulum transmembrane helix translocase OS=Homo sapiens OX=9606 GN=ATP13A1 PE=1 SV=2	Q9HD20	[R].SIKTQGLK.[I]	4.118	0.0101172
	Spartin OS=Homo sapiens OX=9606 GN=SPART PE=1 SV=1	Q8N0X7	[K].EASGTDVKQLDQGNKDVR.[H]	3.509	0.0123535
	Interferon-induced transmembrane protein 1 OS=Homo sapiens OX=9606 GN=IFITM1 PE=1 SV=3	P13164	[-].MHKEEHEVAVLGPPPSTILPR.[S]	3.489	0.012734
	Protein S100-A11 OS=Homo sapiens OX=9606 GN=S100A11 PE=1 SV=2	P31949	[K].NQKDPGVLDR.[M]	3.374	0.0152309
	Heterogeneous nuclear ribonucleoprotein U OS=Homo sapiens OX=9606 GN=HNRNPU PE=1 SV=6	Q00839	[K].AEVEGKDLPEHAVLK.[M]	3.445	0.0178713
	Kinesin-like protein KIFC1 OS=Homo sapiens OX=9606 GN=KIFC1 PE=1 SV=2	Q9BW19	[K].NQKPVPAVPVQK.[S]	3.482	0.0182644
	Spartin OS=Homo sapiens OX=9606 GN=SPART PE=1 SV=1	Q8N0X7	[R].AKDTSSEEVNLSHIVPCEPVPEEKPK.[E]	3.15	0.0216692
	Sharpin OS=Homo sapiens OX=9606 GN=SHARPIN PE=1 SV=1	Q9H0F6	[R].AIAGGDEKGAAQVAAVLAQHR.[V]	3.11	0.0230968
	Protein S100-A11 OS=Homo sapiens OX=9606 GN=S100A11 PE=1 SV=2	P31949	[-].MAKISSPTETER.[C]	3.087	0.0239834
	Monocarboxylate transporter 1 OS=Homo sapiens OX=9606 GN=SLC16A1 PE=1 SV=3	P53985	[K].ESKEEETSIDVAGKPNEVTK.[A]	3.17	0.0244703
	Cullin-5 OS=Homo sapiens OX=9606 GN=CUL5 PE=1 SV=4	Q93034	[R].TQEAIIQIMKMR.[K]	3.049	0.0254936
	Heterogeneous nuclear ribonucleoprotein U OS=Homo sapiens OX=9606 GN=HNRNPU PE=1 SV=6	Q00839	[K].KAEVEGKDLPEHAVLK.[M]	3.276	0.0283516
	Rabankyrin-5 OS=Homo sapiens OX=9606 GN=ANKFY1 PE=1 SV=2	Q9P2R3	[K].NNKSAEAILK.[R]	0.278	0.0307718
	Histone H2B type 1-M OS=Homo sapiens OX=9606 GN=H2BC14 PE=1 SV=3	Q99879	[-].MPEPVKSAPVPK.[K]	2.928	0.0310359
	Mitogen-activated protein kinase kinase kinase 1 OS=Homo sapiens OX=9606 GN=MAP3K1 PE=1 SV=4	Q13233	[K].AENDDTYKDDVNHNQKCK.[E]	0.282	0.031728
	Large neutral amino acids transporter small subunit 1 OS=Homo sapiens OX=9606 GN=SLC7A5 PE=1 SV=2	Q01650	[K].MLAAKSADGSAPAGEGEGVTLQR.[N]	2.894	0.0328122
	Heat shock protein HSP 90-alpha OS=Homo sapiens OX=9606 GN=HSP90AA1 PE=1 SV=5 Heat shock protein HSP 90-beta OS=Homo sapiens OX=9606 GN=HSP90AB1 PE=1 SV=4	P07900; P08238	[R].YESLTDPSKLDSGK.[E]	2.914	0.0361272
	Calmodulin-3 OS=Homo sapiens OX=9606 GN=CALM3 PE=1 SV=1	P0DP25	[R].KMKDTDSEEEIR.[E]	0.282	0.0364939
	Heat shock protein HSP 90-beta OS=Homo sapiens OX=9606 GN=HSP90AB1 PE=1 SV=4	P08238	[K].KHLEINPDHPIVETLR.[Q]	2.945	0.037508
	SUMO-activating enzyme subunit 2 OS=Homo sapiens OX=9606 GN=UBA2 PE=1 SV=2	Q9UBT2	[R].TIFLNKQPNPR.[K]	2.998	0.0381995
	Lamin-B1 OS=Homo sapiens OX=9606 GN=LMNB1 PE=1 SV=2	P20700	[R].LYKEELEQTYHAKLENAR.[L]	2.982	0.0383226
	Protein PML OS=Homo sapiens OX=9606 GN=PML PE=1 SV=3	P29590	[R].KVIKMESEEGK.[E]	2.895	0.0398805
	Heterogeneous nuclear ribonucleoproteins C1/C2 OS=Homo sapiens OX=9606 GN=HNRNPC PE=1 SV=4	P07910	[-].MASNVTNKTDPR.[S]	2.768	0.0403848
	CYFIP-related Rac1 interactor B OS=Homo sapiens OX=9606 GN=CYRIB PE=1 SV=1	Q9NUQ9	[R].EAIQHPADEKLQEK.[A]	2.765	0.0405943
	Prostaglandin E synthase 3 OS=Homo sapiens OX=9606 GN=PTGES3 PE=1 SV=1	Q15185	[R].KGESGQSWPR.[L]	2.986	0.0429552
	DNA replication licensing factor MCM6 OS=Homo sapiens OX=9606 GN=MCM6 PE=1 SV=1	Q14566	[R].MHCCDEVQPKHVK.[E]	0.295	0.0433096
	Solute carrier family 22 member 18 OS=Homo sapiens OX=9606 GN=SLC22A18 PE=1 SV=3	Q96BI1	[K].GAKTDAQAPLPGGPR.[A]	2.835	0.0454407
	Nucleophosmin OS=Homo sapiens OX=9606 GN=NPM1 PE=1 SV=2	P06748	[R].SAPGGGSKVPQK.[K]	2.686	0.0463853
	Peroxiredoxin-1 OS=Homo sapiens GN=PRDX1 PE=1 SV=1	Q06830	[-].MSSGNAKIGHPAPNFK.[A]	2.875	0.046561
	E3 ubiquitin-protein ligase DTX3L OS=Homo sapiens OX=9606 GN=DTX3L PE=1 SV=1	Q8TDB6	[K].AGIQTEEHPNPGKR.[Y]	2.922	0.0466824
	Histone H2AX OS=Homo sapiens OX=9606 GN=H2AX PE=1 SV=2	P16104	[K].KTSATVGPK.[A]	0.333	0.0468744
	Ran GTPase-activating protein 1 OS=Homo sapiens OX=9606 GN=RANGAP1 PE=1 SV=1	P46060	[R].LLVHMGLLKSEDKVK.[A]	2.811	0.0485058
	Galectin-8 OS=Homo sapiens OX=9606 GN=LGALS8 PE=1 SV=4	O00214	[K].SFNVDLLAGKSK.[D]	0.335	0.0488065
	Isoform 3 of Annexin A4 OS=Homo sapiens OX=9606 GN=ANXA4	P09525-3	[R].QDAQDLYEAGEKK.[W]	2.763	0.0494722
	Nucleophosmin OS=Homo sapiens OX=9606 GN=NPM1 PE=1 SV=2	P06748	[K].GPSSVEDIKAK.[M]	2.642	0.0499269
	Lamin-B1 OS=Homo sapiens OX=9606 GN=LMNB1 PE=1 SV=2	P20700	[R].LYKEELEQTYHAK.[L]	2.743	0.0514258
	Galectin-1 OS=Homo sapiens OX=9606 GN=LGALS1 PE=1 SV=2	P09382	[-].MACGLVASNLNLKPGECLR.[V]	0.318	0.051742
	Isoform Alpha of A-kinase anchor protein 7 isoforms alpha and beta OS=Homo sapiens OX=9606 GN=AKAP7	O43687-2	[K].ISEKNGGEPDDAELVR.[L]	2.632	0.0532718
	4F2 cell-surface antigen heavy chain OS=Homo sapiens OX=9606 GN=SLC3A2 PE=1 SV=3	P08195	[K].NGLVKIK.[V]	2.774	0.0543681
	Tubulin beta chain OS=Homo sapiens OX=9606 GN=TUBB PE=1 SV=2	P07437	[R].MSMKEVDEQMLNVQNK.[N]	2.715	0.0547613
	Equilibrative nucleoside transporter 1 OS=Homo sapiens OX=9606 GN=SLC29A1 PE=1 SV=3	Q99808	[K].LDLISKGEEPR.[A]	2.586	0.0549206
	NADH dehydrogenase [ubiquinone] 1 alpha subcomplex subunit 8 OS=Homo sapiens OX=9606 GN=NDUFA8 PE=1 SV=3	P51970	[K].QQAKFDECVLDK.[L]	0.346	0.0553001
	Histone H2B type 1-K OS=Homo sapiens OX=9606 GN=H2BC12 PE=1 SV=3	O60814	[-].MPEPAKSAPAPK.[K]	2.578	0.0556835
	FACT complex subunit SPT16 OS=Homo sapiens OX=9606 GN=SUPT16H PE=1 SV=1	Q9Y5B9	[R].LTEQKGEQQIQK.[A]	2.599	0.0571973
	Sterol carrier protein 2 OS=Homo sapiens OX=9606 GN=SCP2 PE=1 SV=2	P22307	[K].FVKPGAENSR.[D]	2.775	0.0576912
	Histone H2B type 1-O OS=Homo sapiens OX=9606 GN=H2BC17 PE=1 SV=3	P23527	[-].MPDPAKSAPAPK.[K]	2.556	0.0577831
	Protein PML OS=Homo sapiens OX=9606 GN=PML PE=1 SV=3	P29590	[K].VIKMESEEGK.[E]	2.819	0.0577948
	Protein phosphatase 1G OS=Homo sapiens OX=9606 GN=PPM1G PE=1 SV=1	O15355	[R].NTAELQPESGKR.[K]	2.586	0.0593043
	Heat shock protein HSP 90-alpha OS=Homo sapiens OX=9606 GN=HSP90AA1 PE=1 SV=5 Heat shock protein HSP 90-beta OS=Homo sapiens OX=9606 GN=HSP90AB1 PE=1 SV=4	P07900; P08238	[K].ADLINNLGTIAKSGTK.[A]	2.533	0.0600271
	Integral membrane protein 2C OS=Homo sapiens OX=9606 GN=ITM2C PE=1 SV=1	Q9NQX7	[K].ISFQPAVAGIKGDK.[A]	0.353	0.0601183
	Tripartite motif-containing protein 14 OS=Homo sapiens OX=9606 GN=TRIM14 PE=1 SV=2	Q14142	[K].LSQECLKQLAIK.[K]	0.353	0.0601183
	DnaJ homolog subfamily C member 16 OS=Homo sapiens OX=9606 GN=DNAJC16 PE=1 SV=3	Q9Y2G8	[R].ESSPPEKEEAQEK.[T]	2.755	0.0617477
	Ubiquilin-2 OS=Homo sapiens OX=9606 GN=UBQLN2 PE=1 SV=2	Q9UHD9	[K].EKEEFAVPENSSVQQFK.[E]	0.354	0.0632201
	DnaJ homolog subfamily C member 1 OS=Homo sapiens OX=9606 GN=DNAJC1 PE=1 SV=1	Q96KC8	[K].SVDVSKLGASEK.[N]	2.622	0.063579
	Small ubiquitin-related modifier 1 OS=Homo sapiens GN=SUMO1 PE=1 SV=1	P63165	[-].MSDQEAKPSTEDLGDKKEGEYIK.[L]	2.635	0.0638484
	ADP/ATP translocase 2 OS=Homo sapiens OX=9606 GN=SLC25A5 PE=1 SV=7	P05141	[R].LAADVGKAGAER.[E]	2.595	0.0646264
	DNA-dependent protein kinase catalytic subunit OS=Homo sapiens OX=9606 GN=PRKDC PE=1 SV=3	P78527	[K].QGNLSSQVPLKR.[L]	2.618	0.0657207
	Tubulin alpha-1B chain OS=Homo sapiens OX=9606 GN=TUBA1B PE=1 SV=1	P68363	[K].DVNAAIATIKTKR.[TS]	2.477	0.0661654
	Matrin-3 OS=Homo sapiens OX=9606 GN=MATR3 PE=1 SV=2	P43243	[K].FDQKQELGR.[V]	2.579	0.0663754
	snRNA-activating protein complex subunit 1 OS=Homo sapiens OX=9606 GN=SNAPC1 PE=1 SV=1	Q16533	[R].AESLAKIK.[S]	2.505	0.0667459
	Phosphatidylinositol 4-phosphate 5-kinase type-1 gamma OS=Homo sapiens OX=9606 GN=PIP5K1C PE=1 SV=2	O60331	[R].QAQGAQSTSDEKRPVGQK.[A]	2.714	0.0672024
	Brain acid soluble protein 1 OS=Homo sapiens OX=9606 GN=BASP1 PE=1 SV=2	P80723	[K].SDGAPASDSKPGSSEAAPSSK.[E]	2.642	0.067788
	Actin nucleation-promoting factor WAS OS=Homo sapiens OX=9606 GN=WAS PE=1 SV=4	P42768	[R].ALVQEKIQK.[R]	2.486	0.0685992
	Histone H2B type 1-D OS=Homo sapiens OX=9606 GN=H2BC5 PE=1 SV=2	P58876	[-].MPEPTKSAPAPK.[K]	2.436	0.0709368
	Histone H2B type 1-B OS=Homo sapiens OX=9606 GN=H2BC3 PE=1 SV=2	P33778	[-].MPEPSKSAPAPK.[K]	2.41	0.0742141
	Isoform 3 of Annexin A4 OS=Homo sapiens OX=9606 GN=ANXA4	P09525-3	[R].ISQKDIEQSIK.[S]	2.473	0.0745238
	SUMO-activating enzyme subunit 2 OS=Homo sapiens OX=9606 GN=UBA2 PE=1 SV=2	Q9UBT2	[K].GVTECYECHPKPTQR.[T]	2.398	0.0750704
	Polypyrimidine tract-binding protein 1 OS=Homo sapiens OX=9606 GN=PTBP1 PE=1 SV=2	P26599	[K].ELKTDSSPNQAR.[A]	2.575	0.0754589
	High mobility group protein HMG-I/HMG-Y OS=Homo sapiens OX=9606 GN=HMGA1 PE=1 SV=3	P17096	[-].MSESSSKSSQPLASK.[Q]	2.497	0.0754962
	DnaJ homolog subfamily C member 16 OS=Homo sapiens OX=9606 GN=DNAJC16 PE=1 SV=3	Q9Y2G8	[R].ESSPPEKEEAQEKTGK.[T]	2.576	0.076278
	Alcohol dehydrogenase class-3 OS=Homo sapiens OX=9606 GN=ADH5 PE=1 SV=4	P11766	[-].MANEVIKCK.[A]	2.63	0.0765102
	Prostaglandin E synthase 3 OS=Homo sapiens OX=9606 GN=PTGES3 PE=1 SV=1	Q15185	[K].DVNVNFEKSK.[L]	2.392	0.0765901
	Protein disulfide-isomerase OS=Homo sapiens OX=9606 GN=P4HB PE=1 SV=3	P07237	[K].ALAPEYAKAAGK.[L]	0.363	0.0775188
	Reduced folate transporter OS=Homo sapiens OX=9606 GN=SLC19A1 PE=1 SV=3	P41440	[R].MNPGPGGKLGHALR.[V]	0.347	0.0776848
	DnaJ homolog subfamily C member 16 OS=Homo sapiens OX=9606 GN=DNAJC16 PE=1 SV=3	Q9Y2G8	[K].TGKTEPSFTK.[E]	2.613	0.0786446
	Mast cell-expressed membrane protein 1 OS=Homo sapiens OX=9606 GN=MCEMP1 PE=1 SV=1	Q8IX19	[K].NQGAHDPDYENITLAFKNQDHAK.[G]	0.368	0.0796868
	Monocarboxylate transporter 1 OS=Homo sapiens OX=9606 GN=SLC16A1 PE=1 SV=3	P53985	[K].KDLHDANTDLIGR.[H]	2.429	0.0805776
	Peptidyl-tRNA hydrolase 2, mitochondrial OS=Homo sapiens OX=9606 GN=PTRH2 PE=1 SV=1	Q9Y3E5	[K].TSKTHTDTESEASILGDSGEYK.[M]	2.505	0.0834673
	High mobility group protein B1 OS=Homo sapiens OX=9606 GN=HMGB1 PE=1 SV=3	P09429	[K].IKGEHPGLSIGDVAK.[K]	2.439	0.0838145
	DNA-dependent protein kinase catalytic subunit OS=Homo sapiens OX=9606 GN=PRKDC PE=1 SV=3	P78527	[R].LLPAELPAKR.[V]	2.38	0.0846672
	TBC1 domain family member 15 OS=Homo sapiens OX=9606 GN=TBC1D15 PE=1 SV=2	Q8TC07	[R].KDSSSVVEWTQAPK.[E]	0.363	0.0852759
	Very-long-chain enoyl-CoA reductase OS=Homo sapiens OX=9606 GN=TECR PE=1 SV=1	Q9NZ01	[R].DLRPAGSKTR.[K]	2.475	0.0857651
	Interleukin enhancer-binding factor 3 OS=Homo sapiens OX=9606 GN=ILF3 PE=1 SV=3	Q12906	[R].VGLVAKGLLLK.[G]	0.36	0.0860753
	CAAX prenyl protease 1 homolog OS=Homo sapiens OX=9606 GN=ZMPSTE24 PE=1 SV=2	O75844	[R].NEEEGNSEEIKAK.[V]	2.306	0.088864
	Protein PML OS=Homo sapiens OX=9606 GN=PML PE=1 SV=3	P29590	[R].CQQCQAEAKCPK.[L]	2.382	0.089371
	Ankyrin repeat and KH domain-containing protein 1 OS=Homo sapiens OX=9606 GN=ANKHD1 PE=1 SV=1	Q8IWZ3	[K].LNKNVPTNVR.[S]	2.297	0.0902499
	E3 ubiquitin-protein ligase RNF31 OS=Homo sapiens OX=9606 GN=RNF31 PE=1 SV=1	Q96EP0	[R].GCKGLGLGTEGPQGTGGLEPDLAR.[G]	2.289	0.0915781
	40S ribosomal protein S3 OS=Homo sapiens OX=9606 GN=RPS3 PE=1 SV=2	P23396	[K].IMLPWDPTGKIGPK.[K]	2.394	0.0926799
	Nucleophosmin OS=Homo sapiens OX=9606 GN=NPM1 PE=1 SV=2	P06748	[K].MQASIEKGGSLPK.[V]	2.434	0.0928948
	Enhancer of rudimentary homolog OS=Homo sapiens OX=9606 GN=ERH PE=1 SV=1	P84090	[K].MYEEHLKR.[M]	0.367	0.0934399
	T-complex protein 1 subunit beta OS=Homo sapiens OX=9606 GN=CCT2 PE=1 SV=4	P78371	[R].EAESLIAKK.[I]	2.327	0.0946392
	GTPase NRas OS=Homo sapiens OX=9606 GN=NRAS PE=1 SV=1	P01111	[R].TVDTKQAHELAK.[S]	2.268	0.0950082
	Elongation factor 2 OS=Homo sapiens OX=9606 GN=EEF2 PE=1 SV=4	P13639	[R].VAVEAKNPADLPK.[L]	2.317	0.0964764
	Small ubiquitin-related modifier 3 OS=Homo sapiens OX=9606 GN=SUMO3 PE=1 SV=2	P55854	[K].EGVKTENDHINLK.[V]	2.25	0.0981214
	60S ribosomal protein L11 OS=Homo sapiens OX=9606 GN=RPL11 PE=1 SV=2	P62913	[-].MAQDQGEKENPMR.[E]	2.394	0.098692
	Spartin OS=Homo sapiens OX=9606 GN=SPART PE=1 SV=1	Q8N0X7	[K].QLDQGNKDVR.[H]	2.243	0.0992164
	High mobility group protein B1 OS=Homo sapiens OX=9606 GN=HMGB1 PE=1 SV=3	P09429	[K].TYIPPKGETK.[K]	2.445	0.100844
	26S proteasome non-ATPase regulatory subunit 4 OS=Homo sapiens OX=9606 GN=PSMD4 PE=1 SV=1	P55036	[R].LQAQQDAVNIVCHSKTR.[S]	0.4	0.101099
	Lamin-B1 OS=Homo sapiens OX=9606 GN=LMNB1 PE=1 SV=2 Prelamin-A/C OS=Homo sapiens OX=9606 GN=LMNA PE=1 SV=1 Lamin-B2 OS=Homo sapiens OX=9606 GN=LMNB2 PE=1 SV=4	P20700; P02545; Q03252	[R].KLLEGEEER.[L]	2.23	0.101549
	Proliferating cell nuclear antigen OS=Homo sapiens OX=9606 GN=PCNA PE=1 SV=1	P12004	[R].DLSHIGDAVVISCAKDGVK.[F]	0.401	0.102272
	Cell division cycle protein 20 homolog OS=Homo sapiens OX=9606 GN=CDC20 PE=1 SV=2	Q12834	[K].VQTTPSKPGGDR.[Y]	2.41	0.102641
	Heterogeneous nuclear ribonucleoprotein A1 OS=Homo sapiens OX=9606 GN=HNRNPA1 PE=1 SV=5	P09651	[-].MSKSESPKEPEQLR.[K]	2.22	0.103451
	Heterogeneous nuclear ribonucleoproteins A2/B1 OS=Homo sapiens OX=9606 GN=HNRNPA2B1 PE=1 SV=2	P22626	[R].EESGKPGAHVTVK.[K]	2.269	0.106311
	Ras GTPase-activating protein 3 OS=Homo sapiens OX=9606 GN=RASA3 PE=1 SV=3	Q14644	[K].LEEESFKMK.[N]	2.237	0.107154
	Transcription intermediary factor 1-beta OS=Homo sapiens OX=9606 GN=TRIM28 PE=1 SV=5	Q13263	[K].LTEDKADVQSIIGLQR.[F]	2.31	0.109016
	4F2 cell-surface antigen heavy chain OS=Homo sapiens OX=9606 GN=SLC3A2 PE=1 SV=3	P08195	[K].IKVAEDEAEAAAAAK.[F]	2.189	0.109107
	Phosphatidylinositol 3,4,5-trisphosphate 5-phosphatase 1 OS=Homo sapiens OX=9606 GN=INPP5D PE=1 SV=2	Q92835	[R].SKAEELLSR.[T]	2.382	0.109418
	E3 ubiquitin-protein ligase RNF167 OS=Homo sapiens OX=9606 GN=RNF167 PE=1 SV=1	Q9H6Y7	[K].TCPICKQPVHR.[G]	0.381	0.109742
	Sodium/potassium-transporting ATPase subunit alpha-1 OS=Homo sapiens OX=9606 GN=ATP1A1 PE=1 SV=1	P05023	[R].AAVPDAVGKCR.[S]	2.183	0.110422
	Equilibrative nucleoside transporter 1 OS=Homo sapiens OX=9606 GN=SLC29A1 PE=1 SV=3	Q99808	[R].AGKEESGVSVSNSQPTNESHSIK.[A]	2.182	0.11048
	ADP/ATP translocase 3 OS=Homo sapiens OX=9606 GN=SLC25A6 PE=1 SV=4	P12236	[R].LAADVGKSGTER.[E]	2.32	0.110882
	DnaJ homolog subfamily C member 5 OS=Homo sapiens OX=9606 GN=DNAJC5 PE=1 SV=1	Q9H3Z4	[K].YHPDKNPDNPEAADKFK.[E]	2.293	0.114407
	4-trimethylaminobutyraldehyde dehydrogenase OS=Homo sapiens OX=9606 GN=ALDH9A1 PE=1 SV=3	P49189	[K].IWSQKSGMER.[C]	2.283	0.11545
	Spartin OS=Homo sapiens OX=9606 GN=SPART PE=1 SV=1	Q8N0X7	[K].EASGTDVKQLDQGNK.[D]	2.152	0.116498
	Sterol carrier protein 2 OS=Homo sapiens OX=9606 GN=SCP2 PE=1 SV=2	P22307	[K].GSVLPNSDKK.[A]	2.152	0.116614
	Epidermal growth factor receptor substrate 15 OS=Homo sapiens OX=9606 GN=EPS15 PE=1 SV=2	P42566	[K].EKDPEIFCDPFTSATTTTNK.[E]	0.396	0.116847
	Heterogeneous nuclear ribonucleoproteins C1/C2 OS=Homo sapiens OX=9606 GN=HNRNPC PE=1 SV=4	P07910	[K].NDKSEEEQSSSSVKKDETNVK.[M]	2.166	0.120119
	Proteasomal ubiquitin receptor ADRM1 OS=Homo sapiens OX=9606 GN=ADRM1 PE=1 SV=2	Q16186	[K].MSLKGTTVTPDKR.[K]	0.419	0.120661
	Perilipin-3 OS=Homo sapiens OX=9606 GN=PLIN3 PE=1 SV=3	O60664	[K].QLQGPEKEPPKPEQVESR.[A]	2.264	0.120673
	Vacuolar protein sorting-associated protein 26A OS=Homo sapiens OX=9606 GN=VPS26A PE=1 SV=2	O75436	[K].YEIMDGAPVKGESIPIR.[L]	0.393	0.1223
	Adenylyl cyclase-associated protein 1 OS=Homo sapiens OX=9606 GN=CAP1 PE=1 SV=5	Q01518	[K].INSITVDNCKK.[L]	2.158	0.128237
	Poly [ADP-ribose] polymerase 1 OS=Homo sapiens OX=9606 GN=PARP1 PE=1 SV=4	P09874	[K].GQVKEEGINK.[S]	2.21	0.130392
	Isoform 3 of Annexin A4 OS=Homo sapiens OX=9606 GN=ANXA4	P09525-3	[-].MAMATKGGTVK.[A]	2.095	0.132274
	Transcription intermediary factor 1-beta OS=Homo sapiens OX=9606 GN=TRIM28 PE=1 SV=5	Q13263	[R].VLVNDAQKVTEGQQER.[L]	2.077	0.133203
	Zinc finger MYM-type protein 4 OS=Homo sapiens OX=9606 GN=ZMYM4 PE=1 SV=1	Q5VZL5	[R].IKEEPLDDEYDK.[A]	2.106	0.133278
	NEDD8 OS=Homo sapiens GN=NEDD8 PE=1 SV=1	Q15843	[R].LIYSGKQMNDEK.[T]	0.4	0.133953
	Small ubiquitin-related modifier 2 OS=Homo sapiens OX=9606 GN=SUMO2 PE=1 SV=3	P61956	[K].EGVKTENNDHINLK.[V]	2.069	0.134982
	Growth factor receptor-bound protein 2 OS=Homo sapiens OX=9606 GN=GRB2 PE=1 SV=1	P62993	[K].FGNDVQHFKVLR.[D]	2.186	0.135529
	X-ray repair cross-complementing protein 5 OS=Homo sapiens OX=9606 GN=XRCC5 PE=1 SV=3	P13010	[R].LGGHGPSFPLKGITEQQK.[E]	2.067	0.135675
	Thioredoxin-related transmembrane protein 1 OS=Homo sapiens OX=9606 GN=TMX1 PE=1 SV=1	Q9H3N1	[K].LLSESAQPLKK.[V]	2.066	0.135914
	Leukocyte immunoglobulin-like receptor subfamily B member 4 OS=Homo sapiens OX=9606 GN=LILRB4 PE=1 SV=3	Q8NHJ6	[R].QADFQRPPGAAEPEPKDGGLQR.[R]	2.161	0.136096
	Sodium/potassium-transporting ATPase subunit alpha-1 OS=Homo sapiens OX=9606 GN=ATP1A1 PE=1 SV=1	P05023	[R].DKYEPAAVSEQGDKK.[G]	2.214	0.136841
	Membrane protein MLC1 OS=Homo sapiens OX=9606 GN=MLC1 PE=1 SV=5	Q15049	[R].GRQDPASYAPDAKPSDLQLSK.[R]	0.411	0.137502
	eIF-2-alpha kinase activator GCN1 OS=Homo sapiens OX=9606 GN=GCN1 PE=1 SV=7	Q92616	[K].VQKAGQQALR.[Q]	2.192	0.138684
	Poly(rC)-binding protein 2 OS=Homo sapiens OX=9606 GN=PCBP2 PE=1 SV=1	Q15366	[R].QGAKINEIR.[Q]	2.048	0.140267
	Sharpin OS=Homo sapiens OX=9606 GN=SHARPIN PE=1 SV=1	Q9H0F6	[R].EAPATGPSPQHPQKMDGELGR.[L]	2.044	0.141144
	Ubiquitin-conjugating enzyme E2 N OS=Homo sapiens OX=9606 GN=UBE2N PE=1 SV=1	P61088	[R].LLAEPVPGIKAEPDESNAR.[Y]	2.043	0.141439
	GTPase KRas OS=Homo sapiens OX=9606 GN=KRAS PE=1 SV=1	P01116	[R].TVDTKQAQDLAR.[S]	0.438	0.142506
	ORM1-like protein 2 OS=Homo sapiens OX=9606 GN=ORMDL2 PE=1 SV=2	Q53FV1	[K].GTPFETPDQGKAR.[L]	2.143	0.144159
	Elongation factor 1-delta OS=Homo sapiens OX=9606 GN=EEF1D PE=1 SV=5	P29692	[K].KPALVAK.[S]	0.414	0.145803
	Spartin OS=Homo sapiens OX=9606 GN=SPART PE=1 SV=1	Q8N0X7	[R].TRPSSDQLKEASGTDVK.[Q]	2.013	0.149233
	Thioredoxin-related transmembrane protein 1 OS=Homo sapiens OX=9606 GN=TMX1 PE=1 SV=1	Q9H3N1	[R].SLGPSLATDKS.[-]	2.146	0.149811
	Citrate synthase, mitochondrial OS=Homo sapiens OX=9606 GN=CS PE=1 SV=2	O75390	[R].GFSIPECQKLLPK.[A]	2.048	0.150266
	Heat shock cognate 71 kDa protein OS=Homo sapiens OX=9606 GN=HSPA8 PE=1 SV=1 Heat shock 70 kDa protein 1B OS=Homo sapiens OX=9606 GN=HSPA1B PE=1 SV=1	P11142; P0DMV9	[R].MVQEAEKYK.[A]	0.428	0.153475
	Neural cell adhesion molecule 2 OS=Homo sapiens OX=9606 GN=NCAM2 PE=1 SV=2	O15394	[K].VSNDIIQSKEDDSKA.[-]	1.995	0.154083
	Double-stranded RNA-specific adenosine deaminase OS=Homo sapiens OX=9606 GN=ADAR PE=1 SV=4	P55265	[R].VLIGENEKAER.[M]	2.044	0.154262
	Calnexin OS=Homo sapiens OX=9606 GN=CANX PE=1 SV=2	P27824	[K].QKSDAEEDGGTVSQEEEDRKPK.[A]	2.09	0.156899
	Transmembrane protein 128 OS=Homo sapiens OX=9606 GN=TMEM128 PE=1 SV=2	Q5BJH2	[R].EGDAGPETSTAVEKK.[E]	2.132	0.157286
	Solute carrier family 2, facilitated glucose transporter member 1 OS=Homo sapiens OX=9606 GN=SLC2A1 PE=1 SV=2	P11166	[R].GTADVTHDLQEMKEESR.[Q]	0.45	0.157345
	FAS-associated factor 2 OS=Homo sapiens OX=9606 GN=FAF2 PE=1 SV=2	Q96CS3	[R].RKEEEVQQQKLAEER.[R]	1.983	0.157429
	Protein kinase C delta type OS=Homo sapiens OX=9606 GN=PRKCD PE=1 SV=2	Q05655	[K].CEDCGMNVHHKCR.[E]	2.083	0.160043
	Polypyrimidine tract-binding protein 3 OS=Homo sapiens OX=9606 GN=PTBP3 PE=1 SV=2	O95758	[R].EGQEDQGLTKDFSNSPLHR.[F]	2.04	0.161008
	Ankyrin repeat domain-containing protein 13A OS=Homo sapiens OX=9606 GN=ANKRD13A PE=1 SV=3	Q8IZ07	[R].LTLDLMKPK.[S]	0.454	0.161917
	Heterogeneous nuclear ribonucleoprotein A1 OS=Homo sapiens OX=9606 GN=HNRNPA1 PE=1 SV=5	P09651	[R].EDSQRPGAHLTVKK.[I]	2.009	0.162693
	Heterogeneous nuclear ribonucleoprotein U OS=Homo sapiens OX=9606 GN=HNRNPU PE=1 SV=6	Q00839	[R].HLYTKDIDIHEVR.[I]	2.08	0.162786
	Acyl-CoA 6-desaturase OS=Homo sapiens OX=9606 GN=FADS2 PE=1 SV=1	O95864	[K].NSKITEDFR.[A]	0.455	0.163051
	Dolichyl-diphosphooligosaccharide--protein glycosyltransferase subunit STT3B OS=Homo sapiens OX=9606 GN=STT3B PE=1 SV=1	Q8TCJ2	[R].NQGNLYDKAGK.[V]	2.058	0.163349
	Membrane protein MLC1 OS=Homo sapiens OX=9606 GN=MLC1 PE=1 SV=5	Q15049	[R].SPLKEFDKEK.[A]	0.435	0.164375
	Eukaryotic translation initiation factor 1A, Y-chromosomal OS=Homo sapiens OX=9606 GN=EIF1AY PE=1 SV=4	O14602	[R].SLKAYGELPEHAK.[I]	0.421	0.167506
	Neutral amino acid transporter B(0) OS=Homo sapiens OX=9606 GN=SLC1A5 PE=1 SV=2	Q15758	[R].GPAGDATVASEKESVM.[-]	1.947	0.168171
	Solute carrier family 2, facilitated glucose transporter member 9 OS=Homo sapiens OX=9606 GN=SLC2A9 PE=1 SV=2	Q9NRM0	[K].IDSAVTDGKINGRP.[-]	1.941	0.168264
	Poly(rC)-binding protein 2 OS=Homo sapiens OX=9606 GN=PCBP2 PE=1 SV=1	Q15366	[R].LVVPASQCGSLIGKGGCK.[I]	2.049	0.16953
	Very-long-chain 3-oxoacyl-CoA reductase OS=Homo sapiens OX=9606 GN=HSD17B12 PE=1 SV=2	Q53GQ0	[R].SKDKLDQVSSEIKEK.[F]	2.028	0.170576
	Melanoma-associated antigen D2 OS=Homo sapiens OX=9606 GN=MAGED2 PE=1 SV=2	Q9UNF1	[K].AAAEAAAEAKAR.[A]	1.947	0.171911
	PCNA-associated factor OS=Homo sapiens OX=9606 GN=PCLAF PE=1 SV=1	Q15004	[R].KVLGSSTSATNSTSVSSR.[K]	0.463	0.173205
	Microtubule-associated protein RP/EB family member 1 OS=Homo sapiens OX=9606 GN=MAPRE1 PE=1 SV=3	Q15691	[R].QGQETAVAPSLVAPALNKPK.[K]	1.925	0.174969
	Major facilitator superfamily domain-containing protein 1 OS=Homo sapiens OX=9606 GN=MFSD1 PE=2 SV=2	Q9H3U5	[K].TGEVIKLTDVK.[D]	0.434	0.175141
	Heterogeneous nuclear ribonucleoprotein M OS=Homo sapiens OX=9606 GN=HNRNPM PE=1 SV=3	P52272	[K].GCGVVKFESPEVAER.[A]	1.961	0.175303
	Tubulin alpha-1B chain OS=Homo sapiens OX=9606 GN=TUBA1B PE=1 SV=1	P68363	[R].QLFHPEQLITGKEDAANNYAR.[G]	1.923	0.175517
	Equilibrative nucleoside transporter 1 OS=Homo sapiens OX=9606 GN=SLC29A1 PE=1 SV=3	Q99808	[K].LEGPGEQETKLDLISK.[G]	1.918	0.176949
	Lamina-associated polypeptide 2, isoforms beta/gamma OS=Homo sapiens OX=9606 GN=TMPO PE=1 SV=2 Isoform Gamma of Lamina-associated polypeptide 2, isoforms beta/gamma OS=Homo sapiens OX=9606 GN=TMPO	P42167; P42167-2	[K].YVPLADVKSEK.[T]	2.041	0.181946
	Dystrophin OS=Homo sapiens OX=9606 GN=DMD PE=1 SV=3	P11532	[K].TVLGKK.[E]	0.47	0.183263
	Brain acid soluble protein 1 OS=Homo sapiens OX=9606 GN=BASP1 PE=1 SV=2	P80723	[K].EKPDQDAEGKAEEK.[E]	2.024	0.183846
	Heterogeneous nuclear ribonucleoprotein M OS=Homo sapiens OX=9606 GN=HNRNPM PE=1 SV=3	P52272	[R].ADILEDKDGKSR.[G]	1.887	0.185926
	Isoform 1 of Fanconi anemia group D2 protein OS=Homo sapiens OX=9606 GN=FANCD2	Q9BXW9-1	[R].KQLSSTVFK.[Y]	0.474	0.187557
	Lamin-B1 OS=Homo sapiens OX=9606 GN=LMNB1 PE=1 SV=2 Lamin-B2 OS=Homo sapiens OX=9606 GN=LMNB2 PE=1 SV=4	P20700; Q03252	[R].LKLSPSPSSR.[V]	1.886	0.187782
	Double-stranded RNA-specific adenosine deaminase OS=Homo sapiens OX=9606 GN=ADAR PE=1 SV=4	P55265	[K].SEESSHYSTEKESEK.[T]	2	0.188862
	40S ribosomal protein S3 OS=Homo sapiens OX=9606 GN=RPS3 PE=1 SV=2	P23396	[-].MAVQISKK.[R]	1.876	0.191034
	Coactosin-like protein OS=Homo sapiens OX=9606 GN=COTL1 PE=1 SV=3	Q14019	[-].MATKIDKEACR.[A]	1.909	0.192002
	Y-box-binding protein 1 OS=Homo sapiens OX=9606 GN=YBX1 PE=1 SV=3	P67809	[R].NYQQNYQNSESGEKNEGSESAPEGQAQQR.[R]	0.478	0.193485
	G-protein coupled receptor-associated protein LMBRD2 OS=Homo sapiens OX=9606 GN=LMBRD2 PE=1 SV=1	Q68DH5	[R].NMDDYEDFDEKHSIYPSEK.[S]	0.474	0.193925
	Heterogeneous nuclear ribonucleoprotein U OS=Homo sapiens OX=9606 GN=HNRNPU PE=1 SV=6	Q00839	[K].QMADTGKLNTLLQR.[A]	1.958	0.197066
	Isoform Gamma of Lamina-associated polypeptide 2, isoforms beta/gamma OS=Homo sapiens OX=9606 GN=TMPO	P42167-2	[R].RVEHNQVGEKTEER.[R]	1.968	0.197392
	Squalene monooxygenase OS=Homo sapiens OX=9606 GN=SQLE PE=1 SV=3	Q14534	[K].SPPESENKEQLEAR.[R]	0.461	0.197394
	Poly(rC)-binding protein 1 OS=Homo sapiens OX=9606 GN=PCBP1 PE=1 SV=2	Q15365	[R].LSSEKGMGCS.[-]	1.857	0.197771
	Elongation of very long chain fatty acids protein 1 OS=Homo sapiens OX=9606 GN=ELOVL1 PE=1 SV=1	Q9BW60	[R].KPFQLR.[G]	1.853	0.199211
	Proteasome subunit beta type-5 OS=Homo sapiens OX=9606 GN=PSMB5 PE=1 SV=3	P28074	[R].ATAGAYIASQTVKK.[V]	0.448	0.199556
	Spartin OS=Homo sapiens OX=9606 GN=SPART PE=1 SV=1	Q8N0X7	[K].DTSSEEVNLSHIVPCEPVPEEKPK.[E]	1.833	0.206382
	Histone H1.5 OS=Homo sapiens OX=9606 GN=H1-5 PE=1 SV=3	P16401	[-].MSETAPAETATPAPVEKSPAKK.[K]	1.878	0.206439
	Golgin subfamily A member 8O OS=Homo sapiens OX=9606 GN=GOLGA8O PE=1 SV=3	A6NCC3	[R].CHQKIHHLLSEPGGR.[A]	0.466	0.210579
	[F-actin]-monooxygenase MICAL1 OS=Homo sapiens OX=9606 GN=MICAL1 PE=1 SV=2	Q8TDZ2	[R].EENLKTAADR.[Q]	1.835	0.210815
	Protein tweety homolog 3 OS=Homo sapiens OX=9606 GN=TTYH3 PE=1 SV=3	Q9C0H2	[R].AKYLATSQPRPDSSGSH.[-]	0.491	0.211753
	E3 ubiquitin-protein ligase TRIM13 OS=Homo sapiens OX=9606 GN=TRIM13 PE=1 SV=2	O60858	[R].LDTLETSKR.[K]	1.875	0.213997
	Poly(rC)-binding protein 2 OS=Homo sapiens OX=9606 GN=PCBP2 PE=1 SV=1	Q15366	[R].QMSGAQIKIANPVEGSTDR.[Q]	0.458	0.214046
	PI-PLC X domain-containing protein 1 OS=Homo sapiens OX=9606 GN=PLCXD1 PE=2 SV=1	Q9NUJ7	[R].VKTEALIR.[Y]	0.48	0.21421
	Ubiquitin carboxyl-terminal hydrolase 5 OS=Homo sapiens OX=9606 GN=USP5 PE=1 SV=2	P45974	[K].ALIGKGHPEFSTNR.[Q]	0.464	0.2147
	Catechol O-methyltransferase OS=Homo sapiens OX=9606 GN=COMT PE=1 SV=2	P21964	[K].AIYKGPGSEAGP.[-]	1.83	0.220559
	Prothymosin alpha OS=Homo sapiens OX=9606 GN=PTMA PE=1 SV=2	P06454	[K].RAAEDDEDDDVDTKK.[Q]	1.909	0.220731
	Hepatoma-derived growth factor OS=Homo sapiens OX=9606 GN=HDGF PE=1 SV=1	P51858	[K].SCVEEPEPEPEAAEGDGDKK.[G]	1.877	0.221665
	Heterogeneous nuclear ribonucleoprotein K OS=Homo sapiens OX=9606 GN=HNRNPK PE=1 SV=1	P61978	[K].NAGAVIGKGGK.[N]	1.772	0.223829
	Alpha-enolase OS=Homo sapiens OX=9606 GN=ENO1 PE=1 SV=2	P06733	[R].IEEELGSKAK.[F]	1.886	0.224759
	Brain acid soluble protein 1 OS=Homo sapiens OX=9606 GN=BASP1 PE=1 SV=2	P80723	[K].KTEAPAAPAAQETKSDGAPASDSKPGSSEAAPSSK.[E]	1.883	0.224842
	Programmed cell death 6-interacting protein OS=Homo sapiens OX=9606 GN=PDCD6IP PE=1 SV=1	Q8WUM4	[R].TMPPTKPQPPARPPPPVLPANR.[A]	1.775	0.226086
	Fructose-bisphosphate aldolase A OS=Homo sapiens OX=9606 GN=ALDOA PE=1 SV=2	P04075	[K].ADDGRPFPQVIKSK.[G]	1.868	0.227666
	Neural cell adhesion molecule 2 OS=Homo sapiens OX=9606 GN=NCAM2 PE=1 SV=2	O15394	[K].SKELEEGKAAYLK.[D]	1.826	0.228061
	T-complex protein 1 subunit alpha OS=Homo sapiens OX=9606 GN=TCP1 PE=1 SV=1	P17987	[K].NADELVKQK.[I]	1.809	0.228101
	Very-long-chain 3-oxoacyl-CoA reductase OS=Homo sapiens OX=9606 GN=HSD17B12 PE=1 SV=2	Q53GQ0	[R].SKDKLDQVSSEIK.[E]	1.778	0.228115
	DNA replication licensing factor MCM5 OS=Homo sapiens OX=9606 GN=MCM5 PE=1 SV=5	P33992	[R].LSAEAAEKLK.[N]	1.851	0.228834
	Isoform 2 of Core histone macro-H2A.1 OS=Homo sapiens OX=9606 GN=MACROH2A1	O75367-1	[R].GSKGKLEAIITPPPAK.[K]	0.501	0.228937
	SUMO-conjugating enzyme UBC9 OS=Homo sapiens GN=UBE2I PE=1 SV=1	P63279	[K].KGTPWEGGLFK.[L]	1.774	0.229854
	Transmembrane protein 59 OS=Homo sapiens OX=9606 GN=TMEM59 PE=1 SV=1	Q9BXS4	[R].SKTEDHEEAGPLPTK.[V]	0.473	0.231874
	High affinity immunoglobulin epsilon receptor subunit gamma OS=Homo sapiens OX=9606 GN=FCER1G PE=1 SV=1	P30273	[R].NQETYETLKHEKPPQ.[-]	1.768	0.232105
	Melanoma-associated antigen B2 OS=Homo sapiens OX=9606 GN=MAGEB2 PE=1 SV=3	O15479	[K].NASSSQASTSTKSPSEDPLTR.[K]	1.821	0.23443
	Lysosomal alpha-mannosidase OS=Homo sapiens OX=9606 GN=MAN2B1 PE=1 SV=3	O00754	[R].FDTPLETKGR.[F]	1.789	0.234695
	Serine/threonine-protein phosphatase PGAM5, mitochondrial OS=Homo sapiens OX=9606 GN=PGAM5 PE=1 SV=2	Q96HS1	[R].NVESGEEELASKLDHYK.[A]	1.76	0.235903
	Ubiquitin carboxyl-terminal hydrolase isozyme L5 OS=Homo sapiens OX=9606 GN=UCHL5 PE=1 SV=3	Q9Y5K5	[R].QQMFEFDTKTSAK.[E]	0.486	0.239389
	Ankyrin repeat domain-containing protein 13A OS=Homo sapiens OX=9606 GN=ANKRD13A PE=1 SV=3	Q8IZ07	[R].TDKAEVVNGYEAK.[V]	0.511	0.240308
	Histone H2B type 1-M OS=Homo sapiens OX=9606 GN=H2BC14 PE=1 SV=3 Histone H2B type 1-B OS=Homo sapiens OX=9606 GN=H2BC3 PE=1 SV=2 Histone H2B type 1-D OS=Homo sapiens OX=9606 GN=H2BC5 PE=1 SV=2 Histone H2B type 1-K OS=Homo sapiens OX=9606 GN=H2BC12 PE=1 SV=3 Histone H2B type 3-B OS=Homo sapiens OX=9606 GN=H2BC26 PE=1 SV=3 Histone H2B type 1-O OS=Homo sapiens OX=9606 GN=H2BC17 PE=1 SV=3	Q99879; P33778; P58876; O60814; Q8N257; P23527	[K].VLKQVHPDTGISSK.[A]	1.747	0.241342
	D-3-phosphoglycerate dehydrogenase OS=Homo sapiens OX=9606 GN=PHGDH PE=1 SV=4	O43175	[K].KFMGTELNGKTLGILGLGR.[I]	1.726	0.243029
	TRPM8 channel-associated factor 1 OS=Homo sapiens OX=9606 GN=TCAF1 PE=1 SV=3	Q9Y4C2	[R].IYLSKGPNVK.[N]	0.483	0.244592
	Prelamin-A/C OS=Homo sapiens OX=9606 GN=LMNA PE=1 SV=1	P02545	[K].KQLQDEMLR.[R]	1.75	0.245684
	Peptidyl-prolyl cis-trans isomerase F, mitochondrial OS=Homo sapiens OX=9606 GN=PPIF PE=1 SV=1	P30405	[K].ADVVPKTAENFR.[A]	1.784	0.246957
	Core histone macro-H2A.2 OS=Homo sapiens OX=9606 GN=MACROH2A2 PE=1 SV=3	Q9P0M6	[R].IHPELLAKK.[R]	1.791	0.247802
	UBX domain-containing protein 1 OS=Homo sapiens OX=9606 GN=UBXN1 PE=1 SV=2	Q04323	[R].EPTSSEQGGLEGSGSAAGEGKPALSEEERQEQTK.[R]	1.813	0.248773
	Secretory carrier-associated membrane protein 3 OS=Homo sapiens OX=9606 GN=SCAMP3 PE=1 SV=3	O14828	[R].KLSPTEPK.[N]	1.726	0.250624
	Cyclin-dependent kinase 1 OS=Homo sapiens OX=9606 GN=CDK1 PE=1 SV=3	P06493	[-].MEDYTKIEK.[I]	1.75	0.251481
	Unconventional myosin-Ig OS=Homo sapiens OX=9606 GN=MYO1G PE=1 SV=2	B0I1T2	[R].VLKQHVGER.[N]	1.832	0.252018
	Cell death-inducing p53-target protein 1 OS=Homo sapiens OX=9606 GN=CDIP1 PE=1 SV=1	Q9H305	[-].MSSEPPPPYPGGPTAPLLEEKSGAPPTPGR.[S]	1.721	0.253048
	T-complex protein 1 subunit theta OS=Homo sapiens OX=9606 GN=CCT8 PE=1 SV=4	P50990	[R].NIQACKELAQTTR.[T]	1.747	0.253177
	Isoform 2 of Ubiquitin-associated protein 2-like OS=Homo sapiens OX=9606 GN=UBAP2L Ubiquitin-associated protein 2-like OS=Homo sapiens OX=9606 GN=UBAP2L PE=1 SV=2	Q14157-1; Q14157	[K].NPSDSAVHSPFTKR.[Q]	1.795	0.255481
	High affinity cationic amino acid transporter 1 OS=Homo sapiens OX=9606 GN=SLC7A1 PE=1 SV=1	P30825	[K].TILSPKNMEPSK.[I]	0.501	0.255829
	NF-kappa-B essential modulator OS=Homo sapiens OX=9606 GN=IKBKG PE=1 SV=2	Q9Y6K9	[K].QEVIDKLKEEAEQHK.[I]	1.711	0.257475
	Serine/threonine-protein phosphatase 2A 65 kDa regulatory subunit A alpha isoform OS=Homo sapiens OX=9606 GN=PPP2R1A PE=1 SV=4	P30153	[R].AAASKLGEFAK.[V]	0.497	0.260579
	Palmitoyltransferase ZDHHC20 OS=Homo sapiens OX=9606 GN=ZDHHC20 PE=1 SV=1	Q5W0Z9	[R].YEKEFSQER.[Q]	0.494	0.26098
	NEDD8 OS=Homo sapiens GN=NEDD8 PE=1 SV=1	Q15843	[K].QMNDEKTAADYK.[I]	0.505	0.261707
	40S ribosomal protein S10 OS=Homo sapiens OX=9606 GN=RPS10 PE=1 SV=1	P46783	[R].SAVPPGADKKAEAGAGSATEFQFR.[G]	0.525	0.262272
	Heat shock protein beta-1 OS=Homo sapiens OX=9606 GN=HSPB1 PE=1 SV=2	P04792	[K].TKDGVVEITGK.[H]	1.7	0.262759
	Ubiquitin-conjugating enzyme E2 N OS=Homo sapiens OX=9606 GN=UBE2N PE=1 SV=1	P61088	[K].IYHPNVDKLGR.[I]	1.7	0.262844
	Splicing factor, proline- and glutamine-rich OS=Homo sapiens OX=9606 GN=SFPQ PE=1 SV=2	P23246	[K].LAQKNPMYQK.[E]	1.78	0.263432
	Histone H2A type 2-C OS=Homo sapiens OX=9606 GN=H2AC20 PE=1 SV=4 Histone H2A type 1-B/E OS=Homo sapiens OX=9606 GN=H2AC4 PE=1 SV=2	Q16777; P04908	[KR].VTIAQGGVLPNIQAVLLPKK.[T]	0.529	0.267569
	Prelamin-A/C OS=Homo sapiens OX=9606 GN=LMNA PE=1 SV=1	P02545	[R].AQHEDQVEQYKKELEK.[T]	1.764	0.268581
	Histone H3.3 OS=Homo sapiens OX=9606 GN=H3-3A PE=1 SV=2 Histone H3-7 OS=Homo sapiens OX=9606 GN=H3-7 PE=1 SV=1	P84243; Q5TEC6	[R].RYQKSTELLIR.[K]	1.737	0.270072
	Cullin-5 OS=Homo sapiens OX=9606 GN=CUL5 PE=1 SV=4	Q93034	[R].TQEAIIQIMKMR.[K]	1.683	0.270929
	Brain acid soluble protein 1 OS=Homo sapiens OX=9606 GN=BASP1 PE=1 SV=2	P80723	[K].ESEPQAAAEPAEAKEGK.[E]	1.674	0.275401
	Gamma-parvin OS=Homo sapiens OX=9606 GN=PARVG PE=1 SV=1	Q9HBI0	[K].GVEPPAEEELSKGGK.[K]	1.675	0.27589
	Ubiquitin-conjugating enzyme E2 E1 OS=Homo sapiens GN=UBE2E1 PE=1 SV=1	P51965	[R].ASTSSSSSSSSNQQTEKETNTPK.[K]	1.735	0.275929
	Ubiquitin carboxyl-terminal hydrolase MINDY-2 OS=Homo sapiens OX=9606 GN=MINDY2 PE=1 SV=2	Q8NBR6	[K].KLQEEEDRR.[A]	0.51	0.277098
	Transferrin receptor protein 1 OS=Homo sapiens OX=9606 GN=TFRC PE=1 SV=2	P02786	[R].QVDGDNSHVEMKLAVDEEENADNNTK.[A]	0.515	0.277309
	40S ribosomal protein S10 OS=Homo sapiens OX=9606 GN=RPS10 PE=1 SV=1	P46783	[K].KAEAGAGSATEFQFR.[G]	0.535	0.277539
	Lysophosphatidylcholine acyltransferase 2 OS=Homo sapiens OX=9606 GN=LPCAT2 PE=1 SV=1	Q7L5N7	[R].KITQTALK.[F]	0.535	0.277974
	Gelsolin OS=Homo sapiens GN=GSN PE=1 SV=1	P06396	[R].LFACSNKIGR.[F]	1.695	0.278394
	Ubiquitin-40S ribosomal protein S27a OS=Homo sapiens GN=RPS27A PE=1 SV=2	P62979	[K].AKIQDKEGIPPDQQR.[L]	1.668	0.278774
	Guanine nucleotide-binding protein G(I)/G(S)/G(O) subunit gamma-5 OS=Homo sapiens OX=9606 GN=GNG5 PE=1 SV=3	P63218	[R].VKVSQAAADLK.[Q]	0.502	0.280471
	Heat shock protein beta-1 OS=Homo sapiens OX=9606 GN=HSPB1 PE=1 SV=2	P04792	[R].AQLGGPEAAKSDETAAK.[-]	1.661	0.282402
	Estradiol 17-beta-dehydrogenase 11 OS=Homo sapiens OX=9606 GN=HSD17B11 PE=1 SV=3	Q8NBQ5	[K].HGLEETAAKCK.[G]	1.717	0.283229
	Histone H2B type 1-M OS=Homo sapiens OX=9606 GN=H2BC14 PE=1 SV=3 Histone H2B type 1-B OS=Homo sapiens OX=9606 GN=H2BC3 PE=1 SV=2 Histone H2B type 1-D OS=Homo sapiens OX=9606 GN=H2BC5 PE=1 SV=2 Histone H2B type 1-K OS=Homo sapiens OX=9606 GN=H2BC12 PE=1 SV=3 Histone H2B type 3-B OS=Homo sapiens OX=9606 GN=H2BC26 PE=1 SV=3 Histone H2B type 1-O OS=Homo sapiens OX=9606 GN=H2BC17 PE=1 SV=3	Q99879; P33778; P58876; O60814; Q8N257; P23527	[R].LLLPGELAKHAVSEGTK.[A]	0.539	0.283385
	TNF receptor-associated factor 2 OS=Homo sapiens OX=9606 GN=TRAF2 PE=1 SV=2	Q12933	[K].MEAKNSYVR.[D]	1.708	0.283814
	Monocarboxylate transporter 4 OS=Homo sapiens OX=9606 GN=SLC16A3 PE=1 SV=1	O15427	[K].EPQPEVAAAEEEKLHKPPADSGVDLR.[E]	1.711	0.284792
	Minor histocompatibility antigen H13 OS=Homo sapiens OX=9606 GN=HM13 PE=1 SV=1	Q8TCT9	[K].EGTEASASKGLEK.[K]	1.687	0.28508
	60S ribosomal protein L4 OS=Homo sapiens OX=9606 GN=RPL4 PE=1 SV=5	P36578	[K].AAAAAAALQAKSDEK.[A]	1.725	0.285165
	Isoform 2 of Receptor expression-enhancing protein 6 OS=Homo sapiens OX=9606 GN=REEP6	Q96HR9-2	[R].NVKPSQTPQPK.[D]	1.747	0.285675
	Linker for activation of T-cells family member 2 OS=Homo sapiens OX=9606 GN=LAT2 PE=1 SV=1	Q9GZY6	[R].YQNFSKGSR.[H]	1.669	0.285689
	Solute carrier family 2, facilitated glucose transporter member 9 OS=Homo sapiens OX=9606 GN=SLC2A9 PE=1 SV=2	Q9NRM0	[K].AYPPEEKIDSAVTDGK.[I]	1.651	0.285763
	Phospholipase A-2-activating protein OS=Homo sapiens OX=9606 GN=PLAA PE=1 SV=2	Q9Y263	[R].TASAEEIKAFEK.[E]	1.694	0.288305
	Protein OPG173 OS=Monkeypox virus OX=10244 GN=OPG173 PE=2 SV=1	A0A7H0DNE1	[K].EKDVLLAQSVAVEEAK.[D]	1.738	0.288461
	MORC family CW-type zinc finger protein 3 OS=Homo sapiens OX=9606 GN=MORC3 PE=1 SV=3	Q14149	[K].STNQQTATDVSTSSNIEESVNHMDGESLKLR.[S]	1.655	0.290053
	Macrophage-capping protein OS=Homo sapiens OX=9606 GN=CAPG PE=1 SV=2	P40121	[K].TSTGAPAAIKK.[L]	1.706	0.29019
	Heterogeneous nuclear ribonucleoprotein K OS=Homo sapiens OX=9606 GN=HNRNPK PE=1 SV=1	P61978	[K].DLAGSIIGKGGQR.[I]	1.644	0.291205
	Mitochondrial 2-oxoglutarate/malate carrier protein OS=Homo sapiens OX=9606 GN=SLC25A11 PE=1 SV=3	Q02978	[-].MAATASAGAGGIDGKPR.[T]	1.665	0.29398
	Brain acid soluble protein 1 OS=Homo sapiens OX=9606 GN=BASP1 PE=1 SV=2	P80723	[K].AEGAATEEEGTPKESEPQAAAEPAEAK.[E]	1.679	0.294935
	Neural cell adhesion molecule 2 OS=Homo sapiens OX=9606 GN=NCAM2 PE=1 SV=2	O15394	[K].ELEEGKAAYLK.[D]	1.621	0.297205
	Non-histone chromosomal protein HMG-17 OS=Homo sapiens OX=9606 GN=HMGN2 PE=1 SV=3	P05204	[R].LSAKPAPPKPEPKPK.[K]	1.629	0.299408
	Ceramide synthase 6 OS=Homo sapiens OX=9606 GN=CERS6 PE=1 SV=1	Q6ZMG9	[R].NQEKPSTLTR.[F]	1.715	0.300317
	Solute carrier family 22 member 16 OS=Homo sapiens OX=9606 GN=SLC22A16 PE=1 SV=1	Q86VW1	[K].LLLTTNNSGLEKTEAITPR.[D]	1.636	0.300451
	Lamin-B1 OS=Homo sapiens OX=9606 GN=LMNB1 PE=1 SV=2	P20700	[R].IQELEDLLAKEK.[D]	1.628	0.301124
	Isoform 2 of Core histone macro-H2A.1 OS=Homo sapiens OX=9606 GN=MACROH2A1	O75367-1	[K].GKLEAIITPPPAK.[K]	0.55	0.302461
	Poly(rC)-binding protein 1 OS=Homo sapiens OX=9606 GN=PCBP1 PE=1 SV=2	Q15365	[R].LVVPATQCGSLIGKGGCK.[I]	1.695	0.304208
	Serine/threonine-protein phosphatase 2A catalytic subunit alpha isoform OS=Homo sapiens OX=9606 GN=PPP2CA PE=1 SV=1	P67775	[-].MDEKVFTK.[E]	1.619	0.304567
	Profilin-1 OS=Homo sapiens OX=9606 GN=PFN1 PE=1 SV=2	P07737	[K].STGGAPTFNVTVTKTDK.[T]	0.553	0.307043
	Lamin-B2 OS=Homo sapiens OX=9606 GN=LMNB2 PE=1 SV=4	Q03252	[K].LDSAKLSSDQNDK.[A]	1.606	0.307216
	Tubulin alpha-1B chain OS=Homo sapiens OX=9606 GN=TUBA1B PE=1 SV=1	P68363	[K].DVNAAIATIKTK.[R]	1.613	0.30806
	Regulator of G-protein signaling 19 OS=Homo sapiens OX=9606 GN=RGS19 PE=1 SV=1	P49795	[K].AEANQHVVDEKAR.[L]	0.524	0.308379
	Lysosomal-associated transmembrane protein 5 OS=Homo sapiens OX=9606 GN=LAPTM5 PE=1 SV=1	Q13571	[K].CMNSVEEKR.[N]	1.605	0.308854
	Large neutral amino acids transporter small subunit 3 OS=Homo sapiens OX=9606 GN=SLC43A1 PE=1 SV=1	O75387	[R].LSQKAPSLEDGSDAFMSPQDVR.[G]	1.662	0.309244
	14-3-3 protein zeta/delta OS=Homo sapiens OX=9606 GN=YWHAZ PE=1 SV=1 Isoform Short of 14-3-3 protein beta/alpha OS=Homo sapiens OX=9606 GN=YWHAB 14-3-3 protein beta/alpha OS=Homo sapiens OX=9606 GN=YWHAB PE=1 SV=3 14-3-3 protein theta OS=Homo sapiens OX=9606 GN=YWHAQ PE=1 SV=1	P63104; P31946-2; P31946; P27348	[K].KEMQPTHPIR.[L]	1.624	0.31258
	Heterogeneous nuclear ribonucleoprotein U OS=Homo sapiens OX=9606 GN=HNRNPU PE=1 SV=6	Q00839	[K].KAEGGGGGGRPGAPAAGDGKTEQK.[G]	1.69	0.312762
	CYFIP-related Rac1 interactor B OS=Homo sapiens OX=9606 GN=CYRIB PE=1 SV=1	Q9NUQ9	[K].HLNDETTSKQIK.[S]	1.613	0.31348
	Glutamine synthetase OS=Homo sapiens OX=9606 GN=GLUL PE=1 SV=4	P15104	[-].MTTSASSHLNKGIK.[Q]	1.611	0.313962
	T-complex protein 1 subunit zeta OS=Homo sapiens OX=9606 GN=CCT6A PE=1 SV=3	P40227	[K].TLNPKAEVAR.[A]	1.601	0.314707
	Semaphorin-4A OS=Homo sapiens OX=9606 GN=SEMA4A PE=1 SV=2	Q9H3S1	[R].GKVQGCETLRPGEK.[A]	0.537	0.314742
	Coiled-coil domain-containing protein 88B OS=Homo sapiens OX=9606 GN=CCDC88B PE=1 SV=1	A6NC98	[K].GSWLADKVKRLMRPR.[R]	1.596	0.317539
	Sodium-dependent multivitamin transporter OS=Homo sapiens OX=9606 GN=SLC5A6 PE=1 SV=2	Q9Y289	[R].SYGQDHLDTGLFPEKPR.[N]	1.595	0.318147
	Small ubiquitin-related modifier 2 OS=Homo sapiens OX=9606 GN=SUMO2 PE=1 SV=3	P61956	[-].MADEKPKEGVK.[T]	1.594	0.31867
	Spartin OS=Homo sapiens OX=9606 GN=SPART PE=1 SV=1	Q8N0X7	[R].IQPEEKPVEVSPAVTK.[G]	1.594	0.318787
	NADH dehydrogenase [ubiquinone] 1 alpha subcomplex subunit 8 OS=Homo sapiens OX=9606 GN=NDUFA8 PE=1 SV=3	P51970	[R].KQQAKFDECVLDK.[L]	0.561	0.320088
	FAS-associated factor 2 OS=Homo sapiens OX=9606 GN=FAF2 PE=1 SV=2	Q96CS3	[K].EEEVQQQKLAEER.[R]	1.648	0.321289
	Prothymosin alpha OS=Homo sapiens OX=9606 GN=PTMA PE=1 SV=2	P06454	[R].AAEDDEDDDVDTKK.[Q]	1.589	0.321857
	Ras-related protein Rab-30 OS=Homo sapiens OX=9606 GN=RAB30 PE=1 SV=2	Q15771	[RK].TVEINGEKVK.[L]	1.635	0.323023
	60S ribosomal protein L18a OS=Homo sapiens OX=9606 GN=RPL18A PE=1 SV=2	Q02543	[K].VEEIAASKCR.[R]	1.616	0.323905
	Zinc finger protein Rlf OS=Homo sapiens OX=9606 GN=RLF PE=1 SV=2	Q13129	[K].IKEEPPSEADPCIK.[K]	1.585	0.324057
	FAS-associated factor 2 OS=Homo sapiens OX=9606 GN=FAF2 PE=1 SV=2	Q96CS3	[R].KEEEVQQQKLAEER.[R]	1.583	0.325197
	Monocarboxylate transporter 4 OS=Homo sapiens OX=9606 GN=SLC16A3 PE=1 SV=1	O15427	[K].AEPEKNGEVVHTPETSV.[-]	1.617	0.325865
	Ubiquitin-conjugating enzyme E2 variant 2 OS=Homo sapiens OX=9606 GN=UBE2V2 PE=1 SV=4	Q15819	[K].VECGPKYPEAPPSVR.[F]	1.575	0.32594
	Histone H2A.Z OS=Homo sapiens OX=9606 GN=H2AZ1 PE=1 SV=2	P0C0S5	[K].ATIAGGGVIPHIHKSLIGKK.[G]	1.581	0.326423
	ATP-dependent RNA helicase A OS=Homo sapiens OX=9606 GN=DHX9 PE=1 SV=4	Q08211	[R].ILAKLPIEPR.[F]	1.573	0.326815
	Isoform Alpha of Nectin-2 OS=Homo sapiens OX=9606 GN=NECTIN2	Q92692-2	[R].KSPGGAGGGASGDGGFYDPK.[A]	1.624	0.326845
	Y-box-binding protein 1 OS=Homo sapiens OX=9606 GN=YBX1 PE=1 SV=3	P67809	[K].EDVFVHQTAIKK.[N]	0.566	0.327545
	T-complex protein 1 subunit zeta OS=Homo sapiens OX=9606 GN=CCT6A PE=1 SV=3	P40227	[-].MAAVKTLNPK.[A]	1.581	0.328667
	Protein LTV1 homolog OS=Homo sapiens OX=9606 GN=LTV1 PE=1 SV=1	Q96GA3	[R].VLLPTQKIDNEER.[R]	0.547	0.329829
	TAR DNA-binding protein 43 OS=Homo sapiens OX=9606 GN=TARDBP PE=1 SV=1	Q13148	[K].LPNSKQSQDEPLR.[S]	1.572	0.331952
	Cyclin-dependent kinase 1 OS=Homo sapiens OX=9606 GN=CDK1 PE=1 SV=3	P06493	[K].TTGQVVAMKK.[I]	1.653	0.332237
	NEDD4-like E3 ubiquitin-protein ligase WWP1 OS=Homo sapiens OX=9606 GN=WWP1 PE=1 SV=1	Q9H0M0	[R].SSSAFEAAKSR.[Q]	1.566	0.332573
	Leucine-rich repeat-containing protein 59 OS=Homo sapiens OX=9606 GN=LRRC59 PE=1 SV=1	Q96AG4	[K].VAGDCLDEKQCK.[Q]	1.649	0.332799
	Osteoclast-stimulating factor 1 OS=Homo sapiens OX=9606 GN=OSTF1 PE=1 SV=2	Q92882	[-].MSKPPPKPVKPGQVK.[V]	1.655	0.333166
	Leukocyte-associated immunoglobulin-like receptor 1 OS=Homo sapiens OX=9606 GN=LAIR1 PE=1 SV=2	Q6GTX8	[K].ATVNGLPEKDR.[E]	1.552	0.335647
	Dolichyl-diphosphooligosaccharide--protein glycosyltransferase subunit DAD1 OS=Homo sapiens OX=9606 GN=DAD1 PE=1 SV=3	P61803	[R].IQINPQNKADFQGISPER.[A]	1.58	0.336119
	Isoform 2 of Tropomyosin alpha-3 chain OS=Homo sapiens OX=9606 GN=TPM3	P06753-2	[-].MAGITTIEAVKR.[K]	0.571	0.336303
	Histone H1.4 OS=Homo sapiens OX=9606 GN=H1-4 PE=1 SV=2	P10412	[-].MSETAPAAPAAPAPAEKTPVK.[K]	1.564	0.336899
	Proteasome subunit beta type-2 OS=Homo sapiens OX=9606 GN=PSMB2 PE=1 SV=1	P49721	[K].NGIHDLDNISFPKQGS.[-]	1.552	0.338398
	Heterogeneous nuclear ribonucleoprotein U OS=Homo sapiens OX=9606 GN=HNRNPU PE=1 SV=6	Q00839	[R].KAVVVCPK.[D]	1.544	0.339615
	Equilibrative nucleobase transporter 1 OS=Homo sapiens OX=9606 GN=SLC43A3 PE=1 SV=2	Q8NBI5	[R].ELQSKEFLSAKEETPGAGQK.[Q]	1.555	0.342388
	ADP-ribosylation factor-binding protein GGA3 OS=Homo sapiens OX=9606 GN=GGA3 PE=1 SV=1	Q9NZ52	[R].TLIPSPPPRPKNPVFDDEEK.[S]	0.547	0.344658
	ADP-ribosylation factor-binding protein GGA3 OS=Homo sapiens OX=9606 GN=GGA3 PE=1 SV=1	Q9NZ52	[K].SMVKEDEAR.[I]	1.632	0.347523
	E3 ubiquitin-protein ligase RNF5 OS=Homo sapiens OX=9606 GN=RNF5 PE=1 SV=1	Q99942	[R].QECPVCKAGISR.[E]	0.578	0.348483
	Reduced folate transporter OS=Homo sapiens OX=9606 GN=SLC19A1 PE=1 SV=3	P41440	[R].SAAEEKAAQALSVQDK.[G]	1.543	0.349938
	Ubiquitin-associated protein 2-like OS=Homo sapiens OX=9606 GN=UBAP2L PE=1 SV=2	Q14157	[R].SQTSSIPQKPQTNK.[S]	1.594	0.350304
	UBX domain-containing protein 1 OS=Homo sapiens OX=9606 GN=UBXN1 PE=1 SV=2	Q04323	[R].MLELVAQKQR.[E]	0.551	0.3505
	Ubiquitin-associated protein 1 OS=Homo sapiens OX=9606 GN=UBAP1 PE=1 SV=1	Q9NZ09	[K].TIDEKEELR.[N]	1.539	0.352233
	Syndecan-2 OS=Homo sapiens OX=9606 GN=SDC2 PE=1 SV=2	P34741	[R].KPSSAAYQKAPTK.[E]	1.538	0.353118
	Heterogeneous nuclear ribonucleoprotein U OS=Homo sapiens OX=9606 GN=HNRNPU PE=1 SV=6	Q00839	[K].AVVVCPKDEDYK.[Q]	1.535	0.354928
	Proteasome subunit alpha type-1 OS=Homo sapiens OX=9606 GN=PSMA1 PE=1 SV=1	P25786	[K].AQPAQPADEPAEKADEPMEH.[-]	1.518	0.355623
	Endophilin-A2 OS=Homo sapiens OX=9606 GN=SH3GL1 PE=1 SV=1	Q99961	[R].QGKIPDEELR.[Q]	1.578	0.356096
	Histone deacetylase 2 OS=Homo sapiens OX=9606 GN=HDAC2 PE=1 SV=2	Q92769	[R].SIRPDNMSEYSKQMQR.[F]	1.569	0.356132
	40S ribosomal protein S2 OS=Homo sapiens OX=9606 GN=RPS2 PE=1 SV=2	P15880	[K].AEDKEWMPVTKLGR.[L]	0.557	0.357542
	Phospholipid-transporting ATPase VA OS=Homo sapiens OX=9606 GN=ATP10A PE=1 SV=2	O60312	[R].SPGGCPEESKVR.[A]	0.562	0.359962
	Tubulin alpha-1B chain OS=Homo sapiens OX=9606 GN=TUBA1B PE=1 SV=1	P68363	[K].VGINYQPPTVVPGGDLAKVQR.[A]	0.586	0.361957
	High affinity cationic amino acid transporter 1 OS=Homo sapiens OX=9606 GN=SLC7A1 PE=1 SV=1	P30825	[R].TPDGNLDQCK.[-]	1.523	0.362979
	Isoform 2 of Unconventional myosin-VI OS=Homo sapiens OX=9606 GN=MYO6 Isoform 6 of Unconventional myosin-VI OS=Homo sapiens OX=9606 GN=MYO6	Q9UM54-2; Q9UM54-6	[R].QKEEESQQQAVLEQER.[R]	1.556	0.36308
	Beta-adrenergic receptor kinase 1 OS=Homo sapiens OX=9606 GN=GRK2 PE=1 SV=2	P25098	[R].GAQEVKESPFFR.[S]	1.553	0.365126
	Neutral amino acid transporter A OS=Homo sapiens OX=9606 GN=SLC1A4 PE=1 SV=1	P43007	[K].VEAIPNCKSEEETSPLVTHQNPAGPVASAPELESK.[E]	1.519	0.365341
	Major facilitator superfamily domain-containing protein 1 OS=Homo sapiens OX=9606 GN=MFSD1 PE=2 SV=2	Q9H3U5	[K].EQGKTGEVIK.[L]	0.588	0.365991
	Ribosomal protein S6 kinase alpha-1 OS=Homo sapiens OX=9606 GN=RPS6KA1 PE=1 SV=2	Q15418	[R].LGSGPDGAEEIKR.[H]	1.554	0.366264
	40S ribosomal protein S8 OS=Homo sapiens OX=9606 GN=RPS8 PE=1 SV=2	P62241	[K].GAKLTPEEEEILNK.[K]	1.522	0.36666
	Polypyrimidine tract-binding protein 1 OS=Homo sapiens OX=9606 GN=PTBP1 PE=1 SV=2	P26599	[R].EGQEDQGLTKDYGNSPLHR.[F]	1.547	0.371608
	Integrin beta-1 OS=Homo sapiens OX=9606 GN=ITGB1 PE=1 SV=2	P05556	[K].MNAKWDTGENPIYK.[S]	0.559	0.371697
	Glucose-6-phosphate exchanger SLC37A2 OS=Homo sapiens OX=9606 GN=SLC37A2 PE=2 SV=2	Q8TED4	[R].ESGLETVAKCSK.[G]	1.545	0.371767
	Jouberin OS=Homo sapiens OX=9606 GN=AHI1 PE=1 SV=1	Q8N157	[-].MPTAESEAKVKTK.[V]	1.509	0.372154
	Band 4.1-like protein 2 OS=Homo sapiens OX=9606 GN=EPB41L2 PE=1 SV=1	O43491	[K].TVKGGISETR.[I]	1.56	0.372625
	Sharpin OS=Homo sapiens OX=9606 GN=SHARPIN PE=1 SV=1	Q9H0F6	[R].EAPATGPSPQHPQKMDGELGR.[L]	0.562	0.376294
	Small ubiquitin-related modifier 3 OS=Homo sapiens OX=9606 GN=SUMO3 PE=1 SV=2	P55854	[-].MSEEKPKEGVK.[T]	1.543	0.376325
	Adhesion G protein-coupled receptor L3 OS=Homo sapiens OX=9606 GN=ADGRL3 PE=1 SV=2	Q9HAR2	[K].STESSIGSGKTSGSR.[T]	1.535	0.376357
	SUMO-activating enzyme subunit 1 OS=Homo sapiens OX=9606 GN=SAE1 PE=1 SV=1	Q9UBE0	[K].VSQGVEDGPDTKR.[A]	1.518	0.376502
	Clathrin light chain A OS=Homo sapiens OX=9606 GN=CLTA PE=1 SV=1	P09496	[R].LCDFNPKSSK.[Q]	0.57	0.377514
	DnaJ homolog subfamily B member 1 OS=Homo sapiens OX=9606 GN=DNAJB1 PE=1 SV=4	P25685	[R].YHPDKNKEPGAEEK.[F]	1.5	0.378348
	B-cell receptor-associated protein 31 OS=Homo sapiens OX=9606 GN=BCAP31 PE=1 SV=3	P51572	[K].LDVGNAEVKLEEENR.[S]	1.509	0.380086
	Major facilitator superfamily domain-containing protein 1 OS=Homo sapiens OX=9606 GN=MFSD1 PE=2 SV=2	Q9H3U5	[R].QREEIKFSHTE.[-]	0.597	0.381119
	Transmembrane protein 109 OS=Homo sapiens OX=9606 GN=TMEM109 PE=1 SV=1	Q9BVC6	[R].ASGAQLEAKVR.[G]	1.475	0.382261
	Neutral amino acid transporter B(0) OS=Homo sapiens OX=9606 GN=SLC1A5 PE=1 SV=2	Q15758	[K].SELPLDPLPVPTEEGNPLLKHYR.[G]	0.573	0.382385
	Adenylyl cyclase-associated protein 1 OS=Homo sapiens OX=9606 GN=CAP1 PE=1 SV=5	Q01518	[K].VPTISINKTDGCHAYLSK.[N]	1.491	0.384637
	Rab11 family-interacting protein 5 OS=Homo sapiens OX=9606 GN=RAB11FIP5 PE=1 SV=1	Q9BXF6	[R].LKDSAVLDQSAK.[Y]	1.533	0.386057
	Neural cell adhesion molecule 1 OS=Homo sapiens OX=9606 GN=NCAM1 PE=1 SV=3	P13591	[K].TVPNDATQTKENESKA.[-]	1.508	0.386541
	Isoform 2 of F-actin-capping protein subunit beta OS=Homo sapiens OX=9606 GN=CAPZB	P47756-1	[R].STLNEIYFGKTK.[D]	0.57	0.38885
	Leukosialin OS=Homo sapiens OX=9606 GN=SPN PE=1 SV=1	P16150	[R].QGSLAMEELKSGSGPSLK.[G]	1.485	0.388906
	Dolichyl-diphosphooligosaccharide--protein glycosyltransferase subunit STT3B OS=Homo sapiens OX=9606 GN=STT3B PE=1 SV=1	Q8TCJ2	[-].MAEPSAPESKHK.[S]	1.533	0.389496
	Peptidyl-prolyl cis-trans isomerase A OS=Homo sapiens GN=PPIA PE=1 SV=2	P62937	[R].ALSTGEKGFGYK.[G]	1.466	0.39149
	Ubiquitin-40S ribosomal protein S27a OS=Homo sapiens GN=RPS27A PE=1 SV=2	P62979	[-G].MQIFVKTLTGK.[T]	0.604	0.392152
	26S proteasome non-ATPase regulatory subunit 3 OS=Homo sapiens OX=9606 GN=PSMD3 PE=1 SV=2	O43242	[K].EEAATGGGSTGEADGKTAAAAAEHSQR.[E]	0.601	0.392757
	Anoctamin-6 OS=Homo sapiens OX=9606 GN=ANO6 PE=1 SV=2	Q4KMQ2	[R].MIEAVDNNLRPKSE.[-]	1.49	0.393544
	40S ribosomal protein S20 OS=Homo sapiens OX=9606 GN=RPS20 PE=1 SV=1	P60866	[-].MAFKDTGK.[T]	0.604	0.393734
	Zinc finger protein ZPR1 OS=Homo sapiens OX=9606 GN=ZPR1 PE=1 SV=1	O75312	[R].TNEVKSGGAVEPLGTR.[I]	0.605	0.394767
	Serine/threonine-protein kinase 10 OS=Homo sapiens OX=9606 GN=STK10 PE=1 SV=1	O94804	[R].LADFGVSAKNLK.[T]	1.465	0.394835
	Spartin OS=Homo sapiens OX=9606 GN=SPART PE=1 SV=1	Q8N0X7	[K].LVPESLKK.[D]	1.551	0.394878
	Heat shock cognate 71 kDa protein OS=Homo sapiens OX=9606 GN=HSPA8 PE=1 SV=1	P11142	[K].STGKENKITITNDK.[G]	0.584	0.398785
	DnaJ homolog subfamily A member 2 OS=Homo sapiens OX=9606 GN=DNAJA2 PE=1 SV=1	O60884	[K].EYHPDKNPNAGDKFK.[E]	1.534	0.399219
	Vesicle transport protein SFT2B OS=Homo sapiens OX=9606 GN=SFT2D2 PE=1 SV=1	O95562	[K].KVLSGQDTEDR.[S]	1.469	0.400215
	Interferon regulatory factor 2-binding protein 2 OS=Homo sapiens OX=9606 GN=IRF2BP2 PE=1 SV=2	Q7Z5L9	[R].QSIKQQGASGEVYCPSGEK.[C]	1.451	0.400904
	Heterogeneous nuclear ribonucleoprotein U OS=Homo sapiens OX=9606 GN=HNRNPU PE=1 SV=6	Q00839	[K].DLPEHAVLKMK.[G]	0.582	0.401151
	Serine/threonine-protein kinase RIO3 OS=Homo sapiens OX=9606 GN=RIOK3 PE=1 SV=2	O14730	[R].DDPYRPAKPVPTPK.[K]	1.538	0.401386
	Vesicle-associated membrane protein 2 OS=Homo sapiens OX=9606 GN=VAMP2 PE=1 SV=3	P63027	[R].VNVDKVLER.[D]	1.465	0.403297
	Heat shock 70 kDa protein 1B OS=Homo sapiens OX=9606 GN=HSPA1B PE=1 SV=1	P0DMV9	[R].MVQEAEKYKAEDEVQR.[E]	0.587	0.403493
	60S ribosomal protein L30 OS=Homo sapiens OX=9606 GN=RPL30 PE=1 SV=2	P62888	[K].SGKYVLGYK.[Q]	1.472	0.405519
	BCL-6 corepressor-like protein 1 OS=Homo sapiens OX=9606 GN=BCORL1 PE=1 SV=2	Q5H9F3	[R].LIVNKNAGETLLQR.[A]	1.459	0.40754
	BAG family molecular chaperone regulator 1 OS=Homo sapiens OX=9606 GN=BAG1 PE=1 SV=4	Q99933	[K].DLQAEALCKLDR.[R]	0.584	0.407644
	TRAF family member-associated NF-kappa-B activator OS=Homo sapiens OX=9606 GN=TANK PE=1 SV=2	Q92844	[K].TDKQEALFKPQAK.[D]	1.496	0.409479
	Deoxynucleoside triphosphate triphosphohydrolase SAMHD1 OS=Homo sapiens OX=9606 GN=SAMHD1 PE=1 SV=2	Q9Y3Z3	[R].NFTKPQDGDVIAPLITPQKK.[E]	1.466	0.411615
	40S ribosomal protein S25 OS=Homo sapiens OX=9606 GN=RPS25 PE=1 SV=1	P62851	[R].NTKGGDAPAAGEDA.[-]	1.49	0.412601
	Non-histone chromosomal protein HMG-17 OS=Homo sapiens OX=9606 GN=HMGN2 PE=1 SV=3	P05204	[K].ADAGKEGNNPAENGDAK.[T]	1.452	0.413156
	TRAF family member-associated NF-kappa-B activator OS=Homo sapiens OX=9606 GN=TANK PE=1 SV=2	Q92844	[K].LNIPDTATETQCSVPIQCTDKTDKQEALFKPQAK.[D]	1.452	0.41316
	Ninein OS=Homo sapiens OX=9606 GN=NIN PE=1 SV=4	Q8N4C6	[K].FNLKEELER.[C]	0.59	0.414956
	Signal transducing adapter molecule 1 OS=Homo sapiens OX=9606 GN=STAM PE=1 SV=3	Q92783	[K].DPGTVANKKEEEDLAK.[A]	0.6	0.415135
	Large proline-rich protein BAG6 OS=Homo sapiens OX=9606 GN=BAG6 PE=1 SV=2	P46379	[R].AAKAAGARPLTSPESLSR.[D]	1.514	0.417099
	Heterogeneous nuclear ribonucleoprotein K OS=Homo sapiens OX=9606 GN=HNRNPK PE=1 SV=1	P61978	[K].RPAEDMEEEQAFKR.[S]	1.466	0.417691
	Sterol-4-alpha-carboxylate 3-dehydrogenase, decarboxylating OS=Homo sapiens OX=9606 GN=NSDHL PE=1 SV=2	Q15738	[K].VNADIEKVNQNQAK.[R]	1.448	0.418886
	40S ribosomal protein S3 OS=Homo sapiens OX=9606 GN=RPS3 PE=1 SV=2	P23396	[K].KPLPDHVSIVEPKDEILPTTPISEQK.[G]	0.62	0.421565
	Protein ILRUN OS=Homo sapiens OX=9606 GN=ILRUN PE=1 SV=2	Q9H6K1	[R].QSDENNLKDPGGSEFDSISK.[N]	0.621	0.4231
	Lamin-B1 OS=Homo sapiens OX=9606 GN=LMNB1 PE=1 SV=2	P20700	[K].KESDLNGAQIKLR.[E]	1.433	0.427283
	40S ribosomal protein S15 OS=Homo sapiens OX=9606 GN=RPS15 PE=1 SV=2	P62841	[-].MAEVEQKK.[K]	1.452	0.429082
	Peroxisomal membrane protein 11B OS=Homo sapiens OX=9606 GN=PEX11B PE=1 SV=1	O96011	[R].HGASPELQKQIR.[Q]	0.596	0.429087
	Tyrosine--tRNA ligase, cytoplasmic OS=Homo sapiens OX=9606 GN=YARS1 PE=1 SV=4	P54577	[K].GPAKNSEPEEVIPSR.[L]	1.431	0.430668
	Baculoviral IAP repeat-containing protein 2 OS=Homo sapiens OX=9606 GN=BIRC2 PE=1 SV=2	Q13490	[K].LSNWEPKDDAMSEHR.[R]	1.429	0.430785
	Nuclear envelope integral membrane protein 1 OS=Homo sapiens OX=9606 GN=NEMP1 PE=1 SV=2	O14524	[R].KVCKGAEKPVPPR.[L]	1.488	0.432591
	Nucleoprotein TPR OS=Homo sapiens OX=9606 GN=TPR PE=1 SV=3	P12270	[K].ELENANDLLSATKR.[K]	0.593	0.434276
	E3 ubiquitin-protein ligase RNF5 OS=Homo sapiens OX=9606 GN=RNF5 PE=1 SV=1	Q99942	[R].LKTPPRPQGQRPAPESR.[G]	1.423	0.434975
	Lamin-B2 OS=Homo sapiens OX=9606 GN=LMNB2 PE=1 SV=4	Q03252	[K].LSSDQNDKAASAAR.[E]	1.443	0.435697
	Cofilin-1 OS=Homo sapiens OX=9606 GN=CFL1 PE=1 SV=3	P23528	[K].HELQANCYEEVKDR.[C]	0.594	0.436898
	Chromobox protein homolog 5 OS=Homo sapiens OX=9606 GN=CBX5 PE=1 SV=1	P45973	[K].WKDTDEADLVLAKEANVK.[C]	0.595	0.436906
	B-cell receptor-associated protein 31 OS=Homo sapiens OX=9606 GN=BCAP31 PE=1 SV=3	P51572	[R].KQSEGLTKEYDR.[L]	1.456	0.438859
	BAG family molecular chaperone regulator 2 OS=Homo sapiens OX=9606 GN=BAG2 PE=1 SV=1	O95816	[R].NPQQQESLKHATR.[I]	0.628	0.439731
	Eukaryotic translation initiation factor 4 gamma 1 OS=Homo sapiens OX=9606 GN=EIF4G1 PE=1 SV=4	Q04637	[R].LTKITKPGSIDSNNQLFAPGGR.[L]	1.418	0.44041
	Heat shock cognate 71 kDa protein OS=Homo sapiens OX=9606 GN=HSPA8 PE=1 SV=1	P11142	[R].MVQEAEKYKAEDEK.[Q]	0.633	0.443684
	Protein XRP2 OS=Homo sapiens OX=9606 GN=RP2 PE=1 SV=4	O75695	[K].ADKESRPENEEERPK.[Q]	1.45	0.443806
	Stromal membrane-associated protein 2 OS=Homo sapiens OX=9606 GN=SMAP2 PE=1 SV=1	Q8WU79	[K].TSNTLEKDLDLLASVPSPSSSGSR.[K]	1.416	0.444
	Transmembrane protein 127 OS=Homo sapiens OX=9606 GN=TMEM127 PE=1 SV=1	O75204	[R].SPGGSALPKQPER.[S]	0.633	0.444193
	GTP-binding nuclear protein Ran OS=Homo sapiens OX=9606 GN=RAN PE=1 SV=3	P62826	[R].HLTGEFEKK.[Y]	1.409	0.446241
	E3 ubiquitin-protein ligase RNF185 OS=Homo sapiens OX=9606 GN=RNF185 PE=1 SV=1	Q96GF1	[R].QVCPVCKAGISR.[D]	0.602	0.446666
	Elongation of very long chain fatty acids protein 1 OS=Homo sapiens OX=9606 GN=ELOVL1 PE=1 SV=1	Q9BW60	[R].ALQQNGAPGIAKVK.[A]	1.384	0.446753
	Sequestosome-1 OS=Homo sapiens OX=9606 GN=SQSTM1 PE=1 SV=1	Q13501	[K].CSVCPDYDLCSVCEGKGLHR.[G]	0.634	0.446901
	Baculoviral IAP repeat-containing protein 6 OS=Homo sapiens OX=9606 GN=BIRC6 PE=1 SV=3	Q9NR09	[K].GSSYKLLVEQAK.[L]	0.635	0.448116
	Neutral amino acid transporter B(0) OS=Homo sapiens OX=9606 GN=SLC1A5 PE=1 SV=2	Q15758	[R].GPAGDATVASEKESVM.[-]	1.402	0.452341
	Vesicle-associated membrane protein 8 OS=Homo sapiens OX=9606 GN=VAMP8 PE=1 SV=1	Q9BV40	[R].NKTEDLEATSEHFK.[T]	1.4	0.453593
	Isoform IFT80-L of Intraflagellar transport protein 80 homolog OS=Homo sapiens OX=9606 GN=IFT80	Q9P2H3-3	[K].FLEKVDDVR.[Q]	1.451	0.454008
	Equilibrative nucleobase transporter 1 OS=Homo sapiens OX=9606 GN=SLC43A3 PE=1 SV=2	Q8NBI5	[R].ELQSKEFLSAK.[E]	1.4	0.454085
	Guanine nucleotide-binding protein G(I)/G(S)/G(T) subunit beta-2 OS=Homo sapiens OX=9606 GN=GNB2 PE=1 SV=3	P62879	[R].KACGDSTLTQITAGLDPVGR.[I]	0.614	0.455455
	Lysosomal-associated transmembrane protein 5 OS=Homo sapiens OX=9606 GN=LAPTM5 PE=1 SV=1	Q13571	[K].CMNSVEEKR.[N]	1.397	0.456162
	Transcription intermediary factor 1-beta OS=Homo sapiens OX=9606 GN=TRIM28 PE=1 SV=5	Q13263	[K].QFNKLTEDK.[A]	1.379	0.456528
	Protein SET OS=Homo sapiens OX=9606 GN=SET PE=1 SV=3	Q01105	[K].VLSKEFHLNESGDPSSK.[S]	0.619	0.45831
	Prefoldin subunit 1 OS=Homo sapiens OX=9606 GN=PFDN1 PE=1 SV=2	O60925	[R].SVKEAEDNIR.[E]	0.616	0.458353
	Heterogeneous nuclear ribonucleoproteins C1/C2 OS=Homo sapiens OX=9606 GN=HNRNPC PE=1 SV=4	P07910	[K].QAVEMKNDKSEEEQSSSSVK.[K]	1.39	0.460967
	Sterol regulatory element-binding protein 2 OS=Homo sapiens OX=9606 GN=SREBF2 PE=1 SV=2	Q12772	[R].TLEKVGDRR.[S]	0.61	0.461453
	Lamina-associated polypeptide 2, isoforms beta/gamma OS=Homo sapiens OX=9606 GN=TMPO PE=1 SV=2	P42167	[R].AEVGEKTEER.[R]	1.39	0.461615
	Histone H1.3 OS=Homo sapiens OX=9606 GN=H1-3 PE=1 SV=2 Histone H1.4 OS=Homo sapiens OX=9606 GN=H1-4 PE=1 SV=2 Histone H1.2 OS=Homo sapiens OX=9606 GN=H1-2 PE=1 SV=2	P16402; P10412; P16403	[R].KASGPPVSELITKAVAASK.[E]	0.643	0.462086
	Histone H3.3 OS=Homo sapiens OX=9606 GN=H3-3A PE=1 SV=2 Histone H3-7 OS=Homo sapiens OX=9606 GN=H3-7 PE=1 SV=1	P84243; Q5TEC6	[R].YQKSTELLIR.[K]	1.389	0.463166
	Signal recognition particle 14 kDa protein OS=Homo sapiens OX=9606 GN=SRP14 PE=1 SV=2	P37108	[K].ISTVVSSKEVNK.[F]	0.619	0.467801
	ATP-citrate synthase OS=Homo sapiens OX=9606 GN=ACLY PE=1 SV=3	P53396	[-].MSAKAISEQTGK.[E]	1.362	0.467966
	Protein phosphatase 3 catalytic subunit alpha OS=Homo sapiens OX=9606 GN=PPP3CA PE=1 SV=1	Q08209	[R].LTAKEVFDNDGKPR.[V]	1.409	0.469799
	Heterogeneous nuclear ribonucleoprotein H3 OS=Homo sapiens OX=9606 GN=HNRNPH3 PE=1 SV=2	P31942	[K].EIAENALGKHK.[E]	0.631	0.470183
	Lamin-B1 OS=Homo sapiens OX=9606 GN=LMNB1 PE=1 SV=2	P20700	[K].LQIELGKCK.[A]	0.629	0.470447
	Adenylyl cyclase-associated protein 1 OS=Homo sapiens OX=9606 GN=CAP1 PE=1 SV=5	Q01518	[K].HAEMVHTGLKLER.[A]	1.405	0.47119
	Septin-2 OS=Homo sapiens OX=9606 GN=SEPTIN2 PE=1 SV=1	Q15019	[R].VIPGAAEKIER.[T]	1.4	0.471637
	B-cell receptor-associated protein 31 OS=Homo sapiens OX=9606 GN=BCAP31 PE=1 SV=3	P51572	[K].LQAAVDGPMDKKEE.[-]	1.378	0.47219
	B-cell receptor-associated protein 31 OS=Homo sapiens OX=9606 GN=BCAP31 PE=1 SV=3	P51572	[K].LQAAVDGPMDKK.[E]	1.414	0.473123
	26S proteasome regulatory subunit 4 OS=Homo sapiens OX=9606 GN=PSMC1 PE=1 SV=1	P62191	[R].NQEQMKPLEEKQEEER.[S]	0.616	0.473342
	Reduced folate transporter OS=Homo sapiens OX=9606 GN=SLC19A1 PE=1 SV=3	P41440	[R].MNPGPGGKLGHALR.[V]	1.373	0.476248
	E3 ubiquitin-protein ligase MIB1 OS=Homo sapiens OX=9606 GN=MIB1 PE=1 SV=1	Q86YT6	[K].KGQSPLDLCPDPNLCK.[A]	1.378	0.477642
	Eukaryotic initiation factor 4A-I OS=Homo sapiens OX=9606 GN=EIF4A1 PE=1 SV=1	P60842	[R].KGVAINMVTEEDKR.[T]	1.397	0.482189
	Isoform 1 of Voltage-dependent anion-selective channel protein 2 OS=Homo sapiens OX=9606 GN=VDAC2	P45880-1	[K].LTFDTTFSPNTGKK.[S]	0.626	0.483059
	ADP-ribosylation factor-like protein 8B OS=Homo sapiens OX=9606 GN=ARL8B PE=1 SV=1	Q9NVJ2	[K].RDLPNALDEKQLIEK.[M]	1.384	0.483239
	DNA-dependent protein kinase catalytic subunit OS=Homo sapiens OX=9606 GN=PRKDC PE=1 SV=3	P78527	[R].GKPLPEYHVR.[I]	1.383	0.483424
	Adenylate cyclase type 7 OS=Homo sapiens OX=9606 GN=ADCY7 PE=1 SV=1	P51828	[K].HLDKAYEVEDGHGQQR.[D]	1.415	0.483687
	Neutral amino acid transporter A OS=Homo sapiens OX=9606 GN=SLC1A4 PE=1 SV=1	P43007	[K].KGEQELAEVKVEAIPNCK.[S]	1.396	0.484474
	E3 ubiquitin-protein ligase RAD18 OS=Homo sapiens OX=9606 GN=RAD18 PE=1 SV=2	Q9NS91	[R].SVEEIAPDPSEAKRPEPPSTSTLK.[Q]	0.655	0.484602
	Transmembrane and ubiquitin-like domain-containing protein 1 OS=Homo sapiens OX=9606 GN=TMUB1 PE=1 SV=1	Q9BVT8	[R].LKFLNDSEQVAR.[A]	0.622	0.484852
	60S ribosomal protein L23 OS=Homo sapiens OX=9606 GN=RPL23 PE=1 SV=1	P62829	[K].GEMKGSAITGPVAK.[E]	1.367	0.486152
	BRI3-binding protein OS=Homo sapiens OX=9606 GN=BRI3BP PE=1 SV=1	Q8WY22	[K].LEHLEKQVR.[L]	1.361	0.486775
	DCN1-like protein 1 OS=Homo sapiens OX=9606 GN=DCUN1D1 PE=1 SV=1	Q96GG9	[R].KKLEQLYNR.[Y]	0.657	0.487955
	Uncharacterized protein C3orf38 OS=Homo sapiens OX=9606 GN=C3orf38 PE=1 SV=1	Q5JPI3	[R].HNVKQASDSGTGDQV.[-]	1.393	0.48856
	Proteasome subunit alpha type-6 OS=Homo sapiens OX=9606 GN=PSMA6 PE=1 SV=1	P60900	[R].YEAANWKYK.[Y]	0.641	0.490241
	Heterogeneous nuclear ribonucleoprotein K OS=Homo sapiens OX=9606 GN=HNRNPK PE=1 SV=1	P61978	[R].HESGASIKIDEPLEGSEDR.[I]	1.354	0.49335
	Protein ILRUN OS=Homo sapiens OX=9606 GN=ILRUN PE=1 SV=2	Q9H6K1	[R].KVEGNFNPFASPQK.[N]	0.648	0.494918
	Transforming protein RhoA OS=Homo sapiens OX=9606 GN=RHOA PE=1 SV=1	P61586	[K].MKQEPVKPEEGR.[D]	1.351	0.495673
	Isoform Short of 14-3-3 protein beta/alpha OS=Homo sapiens OX=9606 GN=YWHAB 14-3-3 protein beta/alpha OS=Homo sapiens OX=9606 GN=YWHAB PE=1 SV=3	P31946-2; P31946	[K].SELVQKAK.[L]	0.662	0.496197
	High affinity immunoglobulin epsilon receptor subunit gamma OS=Homo sapiens OX=9606 GN=FCER1G PE=1 SV=1	P30273	[K].AAITSYEKSDGVYTGLSTR.[N]	0.664	0.500315
	Receptor-type tyrosine-protein phosphatase F OS=Homo sapiens OX=9606 GN=PTPRF PE=1 SV=2	P10586	[R].THSPSSKDEQSIGLK.[D]	1.331	0.500371
	Sphingomyelin phosphodiesterase 4 OS=Homo sapiens OX=9606 GN=SMPD4 PE=1 SV=3	Q9NXE4	[R].YAPDKQAPGSDSQPR.[C]	1.327	0.500699
	Non-histone chromosomal protein HMG-14 OS=Homo sapiens OX=9606 GN=HMGN1 PE=1 SV=3	P05114	[K].VSSAEGAAKEEPK.[R]	1.381	0.501371
	B-cell receptor-associated protein 31 OS=Homo sapiens OX=9606 GN=BCAP31 PE=1 SV=3	P51572	[K].KGAAVDGGKLDVGNAEVK.[L]	1.359	0.501904
	Isoform 3 of Heterogeneous nuclear ribonucleoprotein D0 OS=Homo sapiens OX=9606 GN=HNRNPD	Q14103-3	[K].IDASKNEEDEGHSNSSPR.[H]	1.355	0.503173
	Actin-related protein 2/3 complex subunit 4 OS=Homo sapiens OX=9606 GN=ARPC4 PE=1 SV=3	P59998	[R].HNKPEVEVR.[S]	1.393	0.503505
	Transitional endoplasmic reticulum ATPase OS=Homo sapiens OX=9606 GN=VCP PE=1 SV=4	P55072	[K].GDDLSTAILKQK.[N]	0.666	0.504479
	Transforming protein RhoA OS=Homo sapiens OX=9606 GN=RHOA PE=1 SV=1	P61586	[K].MKQEPVKPEEGR.[D]	0.667	0.505628
	Adenylyl cyclase-associated protein 1 OS=Homo sapiens OX=9606 GN=CAP1 PE=1 SV=5	Q01518	[K].KEPAVLELEGKK.[W]	0.659	0.507497
	Serine/threonine-protein phosphatase 2A 65 kDa regulatory subunit A alpha isoform OS=Homo sapiens OX=9606 GN=PPP2R1A PE=1 SV=4	P30153	[R].VSSAVKAELR.[Q]	0.669	0.508968
	CAAX prenyl protease 1 homolog OS=Homo sapiens OX=9606 GN=ZMPSTE24 PE=1 SV=2	O75844	[K].TTTHVPPELGQIMDSETFEKSR.[L]	1.336	0.509255
	High affinity immunoglobulin epsilon receptor subunit gamma OS=Homo sapiens OX=9606 GN=FCER1G PE=1 SV=1	P30273	[R].NQETYETLKHEKPPQ.[-]	1.329	0.515371
	Fructose-bisphosphate aldolase A OS=Homo sapiens OX=9606 GN=ALDOA PE=1 SV=2	P04075	[R].IVAPGKGILAADESTGSIAK.[R]	1.351	0.515786
	Anoctamin-6 OS=Homo sapiens OX=9606 GN=ANO6 PE=1 SV=2	Q4KMQ2	[R].MIEAVDNNLRPKSE.[-]	0.637	0.516083
	Proteasomal ubiquitin receptor ADRM1 OS=Homo sapiens OX=9606 GN=ADRM1 PE=1 SV=2	Q16186	[R].GASNKYLVEFR.[A]	0.674	0.51939
	Pleckstrin OS=Homo sapiens OX=9606 GN=PLEK PE=1 SV=3	P08567	[K].AIKCIEGGQK.[F]	1.325	0.519614
	Acyl-CoA (8-3)-desaturase OS=Homo sapiens OX=9606 GN=FADS1 PE=1 SV=3	O60427	[K].NKELTDEFR.[E]	0.658	0.520376
	DNA-dependent protein kinase catalytic subunit OS=Homo sapiens OX=9606 GN=PRKDC PE=1 SV=3	P78527	[K].LNESTFDTQITKK.[M]	0.65	0.520621
	P2Y purinoceptor 2 OS=Homo sapiens OX=9606 GN=P2RY2 PE=1 SV=4	P41231	[R].DAKPPTGPSPATPAR.[R]	0.655	0.520941
	Nucleolin OS=Homo sapiens OX=9606 GN=NCL PE=1 SV=3	P19338	[K].ATFIKVPQNQNGK.[S]	1.32	0.521121
	T-complex protein 1 subunit zeta OS=Homo sapiens OX=9606 GN=CCT6A PE=1 SV=3	P40227	[R].IITEGFEAAKEK.[A]	1.356	0.521858
	Elongation factor 1-alpha 1 OS=Homo sapiens OX=9606 GN=EEF1A1 PE=1 SV=1	P68104	[K].KLEDGPKFLK.[S]	1.322	0.522078
	Histone H3.3 OS=Homo sapiens OX=9606 GN=H3-3A PE=1 SV=2	P84243	[K].SAPSTGGVKKPHR.[Y]	0.651	0.523286
	Fatty acid CoA ligase Acsl3 OS=Homo sapiens OX=9606 GN=ACSL3 PE=1 SV=3	O95573	[K].TKADFFEDENGQR.[W]	1.326	0.523419
	Phosphoglycerate mutase 1 OS=Homo sapiens OX=9606 GN=PGAM1 PE=1 SV=2	P18669	[-].MAAYKLVLIR.[H]	0.68	0.530784
	Ribonuclease inhibitor OS=Homo sapiens OX=9606 GN=RNH1 PE=1 SV=2	P13489	[R].LQALEKDKPSLR.[V]	1.312	0.531778
	Ubiquitin-40S ribosomal protein S27a OS=Homo sapiens GN=RPS27A PE=1 SV=2	P62979	[K].TITLEVEPSDTIENVKAK.[I]	0.681	0.532593
	Calmodulin-3 OS=Homo sapiens OX=9606 GN=CALM3 PE=1 SV=1	P0DP25	[R].KMKDTDSEEEIR.[E]	1.284	0.534385
	Dehydrogenase/reductase SDR family member 9 OS=Homo sapiens OX=9606 GN=DHRS9 PE=1 SV=1	Q9BPW9	[K].AELANPKAV.[-]	1.306	0.537667
	Vinculin OS=Homo sapiens OX=9606 GN=VCL PE=1 SV=4	P18206	[K].NSKNQGIEEALK.[N]	0.67	0.538898
	Vesicle transport through interaction with t-SNAREs homolog 1A OS=Homo sapiens OX=9606 GN=VTI1A PE=1 SV=2	Q96AJ9	[R].ETDANLGKSSR.[I]	1.35	0.539946
	Histone H1.4 OS=Homo sapiens OX=9606 GN=H1-4 PE=1 SV=2	P10412	[-].MSETAPAAPAAPAPAEKTPVKK.[K]	1.272	0.545149
	Brain acid soluble protein 1 OS=Homo sapiens OX=9606 GN=BASP1 PE=1 SV=2	P80723	[K].GYNVNDEKAK.[E]	1.297	0.546169
	40S ribosomal protein S20 OS=Homo sapiens OX=9606 GN=RPS20 PE=1 SV=1	P60866	[-].MAFKDTGKTPVEPEVAIHR.[I]	0.689	0.546627
	Isoform 2 of Diacylglycerol kinase zeta OS=Homo sapiens OX=9606 GN=DGKZ	Q13574-1	[R].EANPEKFNSR.[F]	0.675	0.546965
	Fructose-bisphosphate aldolase A OS=Homo sapiens OX=9606 GN=ALDOA PE=1 SV=2	P04075	[K].SKGGVVGIKVDK.[G]	1.283	0.548549
	Integrin beta-1 OS=Homo sapiens OX=9606 GN=ITGB1 PE=1 SV=2	P05556	[K].SAVTTVVNPKYEGK.[-]	0.678	0.549181
	Serine protease HTRA2, mitochondrial OS=Homo sapiens OX=9606 GN=HTRA2 PE=1 SV=2	O43464	[R].IQTKEPLPTLPLGR.[S]	1.293	0.550477
	Moesin OS=Homo sapiens OX=9606 GN=MSN PE=1 SV=3	P26038	[R].LKQIEEQTKK.[A]	1.285	0.551768
	Neural cell adhesion molecule 1 OS=Homo sapiens OX=9606 GN=NCAM1 PE=1 SV=3	P13591	[K].HTEPNETTPLTEPEKGPVEAKPECQETETKPAPAEVK.[T]	1.29	0.551899
	Histone H1.5 OS=Homo sapiens OX=9606 GN=H1-5 PE=1 SV=3	P16401	[-].MSETAPAETATPAPVEKSPAK.[K]	1.29	0.552736
	14-3-3 protein beta/alpha OS=Homo sapiens OX=9606 GN=YWHAB PE=1 SV=3	P31946	[-].MTMDKSELVQKAK.[L]	0.693	0.553256
	Ubiquitin-40S ribosomal protein S27a OS=Homo sapiens GN=RPS27A PE=1 SV=2	P62979	[-G].MQIFVKTLTGK.[T]	0.694	0.555494
	Transmembrane protein 59 OS=Homo sapiens OX=9606 GN=TMEM59 PE=1 SV=1	Q9BXS4	[K].TEDHEEAGPLPTKVNLAHSEI.[-]	0.695	0.557278
	Vesicle-trafficking protein SEC22b OS=Homo sapiens OX=9606 GN=SEC22B PE=1 SV=5	O75396	[K].ANNLSSLSKK.[Y]	1.296	0.557484
	NEDD4 family-interacting protein 2 OS=Homo sapiens OX=9606 GN=NDFIP2 PE=1 SV=2	Q9NV92	[K].AKAAAMAAAAAETSQR.[I]	0.696	0.558697
	UDP-N-acetylglucosamine--peptide N-acetylglucosaminyltransferase 110 kDa subunit OS=Homo sapiens OX=9606 GN=OGT PE=1 SV=3	O15294	[-].MASSVGNVADSTEPTKR.[M]	1.274	0.560644
	Isoform 2 of Deoxyuridine 5'-triphosphate nucleotidohydrolase, mitochondrial OS=Homo sapiens OX=9606 GN=DUT	P33316-2	[-].MPCSEETPAISPSKR.[A]	0.674	0.56299
	High mobility group protein B2 OS=Homo sapiens OX=9606 GN=HMGB2 PE=1 SV=2	P26583	[K].IKSEHPGLSIGDTAK.[K]	0.698	0.563578
	DNA replication licensing factor MCM3 OS=Homo sapiens OX=9606 GN=MCM3 PE=1 SV=3	P25205	[R].VTIAKAGIHAR.[L]	0.666	0.564741
	Isoform 2 of Epsin-2 OS=Homo sapiens OX=9606 GN=EPN2	O95208-2	[R].GSSQPNLSTSHSEQEYGKAGGSPASYHGSTSPR.[V]	0.668	0.564785
	Nascent polypeptide-associated complex subunit alpha, muscle-specific form OS=Homo sapiens OX=9606 GN=NACA PE=1 SV=1	E9PAV3	[K].IEDLSQQAQLAAAEKFK.[V]	1.278	0.564883
	Ras-related protein Rap-1b-like protein OS=Homo sapiens OX=9606 GN=RAP1BL PE=2 SV=1	A6NIZ1	[R].VVGKEQGQNLAR.[Q]	1.248	0.565996
	Non-histone chromosomal protein HMG-14 OS=Homo sapiens OX=9606 GN=HMGN1 PE=1 SV=3	P05114	[K].QAEVANQETKEDLPAENGETK.[T]	1.276	0.566635
	Disintegrin and metalloproteinase domain-containing protein 17 OS=Homo sapiens OX=9606 GN=ADAM17 PE=1 SV=1	P78536	[R].IIKPFPAPQTPGR.[L]	1.258	0.56786
	T-complex protein 1 subunit gamma OS=Homo sapiens OX=9606 GN=CCT3 PE=1 SV=4	P49368	[K].KGESQTDIEITR.[E]	1.314	0.567944
	Serine protease FAM111A OS=Homo sapiens OX=9606 GN=FAM111A PE=1 SV=2	Q96PZ2	[R].MVPSAAASQNPESEKR.[N]	1.268	0.568358
	Mitochondrial import inner membrane translocase subunit Tim8 B OS=Homo sapiens OX=9606 GN=TIMM8B PE=1 SV=1	Q9Y5J9	[R].FAQIVQKGGQ.[-]	0.701	0.568452
	Chromobox protein homolog 3 OS=Homo sapiens OX=9606 GN=CBX3 PE=1 SV=4	Q13185	[K].SLSDSESDDSKSK.[K]	0.685	0.569309
	40S ribosomal protein S10 OS=Homo sapiens OX=9606 GN=RPS10 PE=1 SV=1	P46783	[R].RSAVPPGADKK.[A]	1.312	0.571283
	Basigin OS=Homo sapiens OX=9606 GN=BSG PE=1 SV=2	P35613	[R].RKPEDVLDDDDAGSAPLKSSGQHQNDK.[G]	1.27	0.572978
	Prelamin-A/C OS=Homo sapiens OX=9606 GN=LMNA PE=1 SV=1	P02545	[R].KTLDSVAKER.[A]	1.277	0.573973
	14-3-3 protein gamma OS=Homo sapiens OX=9606 GN=YWHAG PE=1 SV=2	P61981	[R].VISSIEQKTSADGNEK.[K]	0.677	0.57602
	Fructose-bisphosphate aldolase A OS=Homo sapiens OX=9606 GN=ALDOA PE=1 SV=2	P04075	[K].GGVVGIKVDK.[G]	1.266	0.576079
	Endoplasmic reticulum chaperone BiP OS=Homo sapiens OX=9606 GN=HSPA5 PE=1 SV=2	P11021	[K].VLEDSDLKK.[S]	0.706	0.577309
	E3 ubiquitin-protein ligase RAD18 OS=Homo sapiens OX=9606 GN=RAD18 PE=1 SV=2	Q9NS91	[K].VDCPVCGVNIPESHINKHLDSCLSR.[E]	0.706	0.578032
	Secretory carrier-associated membrane protein 3 OS=Homo sapiens OX=9606 GN=SCAMP3 PE=1 SV=3	O14828	[K].NYGSYSTQASAAAATAELLKK.[Q]	1.265	0.578329
	Vacuolar protein sorting-associated protein 26A OS=Homo sapiens OX=9606 GN=VPS26A PE=1 SV=2	O75436	[K].YEIMDGAPVKGESIPIR.[L]	1.269	0.579003
	60S ribosomal protein L19 OS=Homo sapiens OX=9606 GN=RPL19 PE=1 SV=1	P84098	[R].LQAKKEEIIK.[T]	0.707	0.57947
	Sterol carrier protein 2 OS=Homo sapiens OX=9606 GN=SCP2 PE=1 SV=2	P22307	[K].LEEEGEQFVKK.[I]	1.263	0.580365
	ATP-binding cassette sub-family E member 1 OS=Homo sapiens OX=9606 GN=ABCE1 PE=1 SV=1	P61221	[K].VAETANEEEVKK.[M]	1.264	0.581592
	26S proteasome non-ATPase regulatory subunit 1 OS=Homo sapiens OX=9606 GN=PSMD1 PE=1 SV=2	Q99460	[K].TSSAFVGKTPEASPEPK.[D]	0.709	0.582755
	Lamin-B2 OS=Homo sapiens OX=9606 GN=LMNB2 PE=1 SV=4	Q03252	[R].AELDEVNKSAK.[K]	1.283	0.585902
	Basigin OS=Homo sapiens OX=9606 GN=BSG PE=1 SV=2	P35613	[R].KPEDVLDDDDAGSAPLKSSGQHQNDK.[G]	1.257	0.586345
	Ragulator complex protein LAMTOR1 OS=Homo sapiens OX=9606 GN=LAMTOR1 PE=1 SV=2	Q6IAA8	[R].KLLLDPSSPPTK.[A]	0.691	0.586578
	Thymosin beta-4 OS=Homo sapiens OX=9606 GN=TMSB4X PE=1 SV=2	P62328	[K].TETQEKNPLPSKETIEQEK.[Q]	1.229	0.587106
	Histone H3.3 OS=Homo sapiens OX=9606 GN=H3-3A PE=1 SV=2	P84243	[R].EIAQDFKTDLR.[F]	1.256	0.587529
	26S proteasome regulatory subunit 6A OS=Homo sapiens OX=9606 GN=PSMC3 PE=1 SV=3	P17980	[R].LLDSEIKIMK.[S]	1.243	0.587647
	Brain acid soluble protein 1 OS=Homo sapiens OX=9606 GN=BASP1 PE=1 SV=2	P80723	[K].SDGAPASDSKPGSSEAAPSSKETPAATEAPSSTPK.[A]	1.265	0.58826
	Histone H1.3 OS=Homo sapiens OX=9606 GN=H1-3 PE=1 SV=2 Histone H1.4 OS=Homo sapiens OX=9606 GN=H1-4 PE=1 SV=2 Histone H1.2 OS=Homo sapiens OX=9606 GN=H1-2 PE=1 SV=2	P16402; P10412; P16403	[K].KALAAAGYDVEK.[N]	1.255	0.588499
	Potassium voltage-gated channel subfamily E member 3 OS=Homo sapiens OX=9606 GN=KCNE3 PE=1 SV=1	Q9Y6H6	[R].SDPYHVYIKNR.[V]	0.694	0.588939
	Large neutral amino acids transporter small subunit 3 OS=Homo sapiens OX=9606 GN=SLC43A1 PE=1 SV=1	O75387	[R].DGVATKSIRPR.[Y]	1.263	0.589303
	Dolichyl-diphosphooligosaccharide--protein glycosyltransferase subunit 1 OS=Homo sapiens OX=9606 GN=RPN1 PE=1 SV=1	P04843	[R].LKTEGSDLCDR.[V]	1.254	0.590036
	Moesin OS=Homo sapiens OX=9606 GN=MSN PE=1 SV=3	P26038	[R].LKQIEEQTK.[K]	1.253	0.59075
	High mobility group protein HMG-I/HMG-Y OS=Homo sapiens OX=9606 GN=HMGA1 PE=1 SV=3	P17096	[R].KQPPVSPGTALVGSQKEPSEVPTPK.[R]	1.255	0.593365
	40S ribosomal protein S3 OS=Homo sapiens OX=9606 GN=RPS3 PE=1 SV=2	P23396	[R].ELTAVVQKR.[F]	1.27	0.593423
	TAR DNA-binding protein 43 OS=Homo sapiens OX=9606 GN=TARDBP PE=1 SV=1	Q13148	[R].WCDCKLPNSK.[Q]	1.276	0.593719
	Transcription intermediary factor 1-beta OS=Homo sapiens OX=9606 GN=TRIM28 PE=1 SV=5	Q13263	[R].LQEKLSPPYSSPQEFAQDVGR.[M]	1.272	0.593804
	Chromobox protein homolog 1 OS=Homo sapiens OX=9606 GN=CBX1 PE=1 SV=1	P83916	[K].NSDEADLVPAKEANVK.[C]	0.715	0.59413
	Golgi resident protein GCP60 OS=Homo sapiens OX=9606 GN=ACBD3 PE=1 SV=4	Q9H3P7	[K].EKIQQDADSVITVGR.[G]	1.25	0.595108
	ADP-ribosylation factor-like protein 8B OS=Homo sapiens OX=9606 GN=ARL8B PE=1 SV=1	Q9NVJ2	[R].DLPNALDEKQLIEK.[M]	1.248	0.595849
	Monocarboxylate transporter 4 OS=Homo sapiens OX=9606 GN=SLC16A3 PE=1 SV=1	O15427	[K].LHKPPADSGVDLR.[E]	1.247	0.597607
	Ribosomal protein S6 kinase alpha-3 OS=Homo sapiens OX=9606 GN=RPS6KA3 PE=1 SV=1	P51812	[R].LGAGPDGVEEIKR.[H]	1.271	0.598208
	High affinity immunoglobulin gamma Fc receptor I OS=Homo sapiens OX=9606 GN=FCGR1A PE=1 SV=2	P12314	[K].CQEQKEEQLQEGVHR.[K]	0.717	0.598566
	Copine-1 OS=Homo sapiens OX=9606 GN=CPNE1 PE=1 SV=1	Q99829	[R].FETVQKLR.[F]	0.717	0.598902
	NEDD8 OS=Homo sapiens GN=NEDD8 PE=1 SV=1	Q15843	[K].TLTGKEIEIDIEPTDKVER.[I]	0.7	0.604458
	Equilibrative nucleobase transporter 1 OS=Homo sapiens OX=9606 GN=SLC43A3 PE=1 SV=2	Q8NBI5	[K].EFLSAKEETPGAGQK.[Q]	1.24	0.604893
	Non-histone chromosomal protein HMG-14 OS=Homo sapiens OX=9606 GN=HMGN1 PE=1 SV=3	P05114	[K].GKQAEVANQETK.[E]	1.262	0.606108
	Zinc transporter ZIP3 OS=Homo sapiens OX=9606 GN=SLC39A3 PE=1 SV=2	Q9BRY0	[K].IIETDFEKAHR.[S]	0.706	0.608787
	T-complex protein 1 subunit alpha OS=Homo sapiens OX=9606 GN=TCP1 PE=1 SV=1	P17987	[K].DDKHGSYEDAVHSGALND.[-]	0.725	0.612306
	28S ribosomal protein S15, mitochondrial OS=Homo sapiens OX=9606 GN=MRPS15 PE=1 SV=1	P82914	[R].VFQETQKLKK.[R]	0.725	0.613176
	Prothymosin alpha OS=Homo sapiens OX=9606 GN=PTMA PE=1 SV=2	P06454	[K].KEVVEEAENGR.[D]	1.223	0.614748
	DnaJ homolog subfamily A member 1 OS=Homo sapiens OX=9606 GN=DNAJA1 PE=1 SV=2	P31689	[K].YHPDKNPNEGEK.[F]	1.24	0.615653
	Histone H1.5 OS=Homo sapiens OX=9606 GN=H1-5 PE=1 SV=3	P16401	[K].ALAAGGYDVEKNNSR.[I]	1.23	0.615919
	Heat shock protein beta-1 OS=Homo sapiens OX=9606 GN=HSPB1 PE=1 SV=2	P04792	[K].TKDGVVEITGKHEER.[Q]	1.234	0.616621
	Fatty acid synthase OS=Homo sapiens OX=9606 GN=FASN PE=1 SV=3	P49327	[R].AKTGGAYGEDLGADYNLSQVCDGK.[V]	0.728	0.618781
	E3 ubiquitin-protein ligase XIAP OS=Homo sapiens OX=9606 GN=XIAP PE=1 SV=2	P98170	[R].TTEKTPSLTR.[R]	1.245	0.6211
	40S ribosomal protein S10 OS=Homo sapiens OX=9606 GN=RPS10 PE=1 SV=1	P46783	[R].SRPETGRPRPKGLEGERPAR.[L]	0.732	0.625265
	Transmembrane gamma-carboxyglutamic acid protein 4 OS=Homo sapiens OX=9606 GN=PRRG4 PE=1 SV=1	Q9BZD6	[R].KHSVSPPPPYPGHTK.[G]	0.715	0.626122
	P-selectin glycoprotein ligand 1 OS=Homo sapiens OX=9606 GN=SELPLG PE=1 SV=1	Q14242	[K].AKSPGLTPEPR.[E]	0.733	0.626899
	Vesicle-associated membrane protein 8 OS=Homo sapiens OX=9606 GN=VAMP8 PE=1 SV=1	Q9BV40	[R].NKTEDLEATSEHFKTTSQK.[V]	1.219	0.62706
	Kinesin-like protein KIFC1 OS=Homo sapiens OX=9606 GN=KIFC1 PE=1 SV=2	Q9BW19	[R].KGQGGECEIR.[R]	0.721	0.629244
	Dedicator of cytokinesis protein 2 OS=Homo sapiens OX=9606 GN=DOCK2 PE=1 SV=2	Q92608	[K].VTSKIDYGNK.[I]	1.219	0.631227
	Adenosylhomocysteinase OS=Homo sapiens OX=9606 GN=AHCY PE=1 SV=4	P23526	[R].YSASKPLKGAR.[I]	1.186	0.631523
	Polyadenylate-binding protein 2 OS=Homo sapiens OX=9606 GN=PABPN1 PE=1 SV=3	Q86U42	[K].LKELQNEVEK.[Q]	1.233	0.631866
	X-ray repair cross-complementing protein 5 OS=Homo sapiens OX=9606 GN=XRCC5 PE=1 SV=3	P13010	[K].TDTLEDLFPTTKIPNPR.[F]	1.214	0.633427
	40S ribosomal protein S20 OS=Homo sapiens OX=9606 GN=RPS20 PE=1 SV=1	P60866	[K].DTGKTPVEPEVAIHR.[I]	0.736	0.634116
	DNA fragmentation factor subunit beta OS=Homo sapiens OX=9606 GN=DFFB PE=1 SV=1	O76075	[R].ILFSTWNLDHIIEKK.[R]	0.738	0.63631
	Nuclear pore complex protein Nup98-Nup96 OS=Homo sapiens OX=9606 GN=NUP98 PE=1 SV=4	P52948	[R].LKPTNPAAQK.[A]	1.252	0.637005
	Ubiquilin-2 OS=Homo sapiens OX=9606 GN=UBQLN2 PE=1 SV=2	Q9UHD9	[K].TPKEKEEFAVPENSSVQQFK.[E]	0.73	0.63713
	Heterogeneous nuclear ribonucleoprotein Q OS=Homo sapiens OX=9606 GN=SYNCRIP PE=1 SV=2	O60506	[K].AFSQFGKLER.[V]	0.719	0.637248
	Cytochrome b-245 light chain OS=Homo sapiens OX=9606 GN=CYBA PE=1 SV=3	P13498	[R].ERPQIGGTIKQPPSNPPPRPPAEAR.[K]	1.242	0.63763
	40S ribosomal protein S20 OS=Homo sapiens OX=9606 GN=RPS20 PE=1 SV=1	P60866	[R].NVKSLEK.[V]	1.233	0.638316
	E3 ubiquitin-protein ligase MIB1 OS=Homo sapiens OX=9606 GN=MIB1 PE=1 SV=1	Q86YT6	[K].LLLKQNVDVEAEDKDGDR.[A]	0.714	0.638653
	Band 4.1-like protein 2 OS=Homo sapiens OX=9606 GN=EPB41L2 PE=1 SV=1	O43491	[R].LVSPEQPPKAK.[F]	1.215	0.63929
	Microsomal glutathione S-transferase 3 OS=Homo sapiens OX=9606 GN=MGST3 PE=1 SV=1	O14880	[K].SGLGSGPKCCH.[-]	1.204	0.64011
	Tubulin-specific chaperone A OS=Homo sapiens OX=9606 GN=TBCA PE=1 SV=3	O75347	[R].AEDGENYDIKK.[Q]	1.215	0.641378
	Isoform 2 of Core histone macro-H2A.1 OS=Homo sapiens OX=9606 GN=MACROH2A1	O75367-1	[K].GKLEAIITPPPAKK.[A]	0.741	0.641655
	Histone H2AX OS=Homo sapiens OX=9606 GN=H2AX PE=1 SV=2	P16104	[K].KTSATVGPKAPSGGK.[K]	0.727	0.643582
	Ubiquitin thioesterase otulin OS=Homo sapiens OX=9606 GN=OTULIN PE=1 SV=3	Q96BN8	[R].AADEIEKEKELLIHER.[G]	1.191	0.643929
	Ribonuclease inhibitor OS=Homo sapiens OX=9606 GN=RNH1 PE=1 SV=2	P13489	[R].CKDISSALR.[V]	1.235	0.644164
	Pleckstrin OS=Homo sapiens OX=9606 GN=PLEK PE=1 SV=3	P08567	[K].GSTLTSPCQDFGKR.[M]	0.742	0.644431
	Calcium-regulated heat-stable protein 1 OS=Homo sapiens OX=9606 GN=CARHSP1 PE=1 SV=2	Q9Y2V2	[R].ASQGPVYKGVCK.[C]	1.218	0.646428
	DNA replication licensing factor MCM6 OS=Homo sapiens OX=9606 GN=MCM6 PE=1 SV=1	Q14566	[R].KVEEEEDESALKR.[S]	1.188	0.646879
	26S proteasome regulatory subunit 7 OS=Homo sapiens OX=9606 GN=PSMC2 PE=1 SV=3	P35998	[K].YIINVKQFAK.[F]	0.724	0.64956
	Heterogeneous nuclear ribonucleoproteins A2/B1 OS=Homo sapiens OX=9606 GN=HNRNPA2B1 PE=1 SV=2	P22626	[R].EESGKPGAHVTVKK.[L]	1.198	0.651812
	Insulin-like growth factor 2 mRNA-binding protein 2 OS=Homo sapiens OX=9606 GN=IGF2BP2 PE=1 SV=2	Q9Y6M1	[K].QQEQKYPQGVASQR.[S]	1.227	0.654526
	Glycine--tRNA ligase OS=Homo sapiens OX=9606 GN=GARS1 PE=1 SV=3	P41250	[R].KLKEDKAPQVDVDK.[A]	1.188	0.655804
	Disintegrin and metalloproteinase domain-containing protein 17 OS=Homo sapiens OX=9606 GN=ADAM17 PE=1 SV=1	P78536	[R].LQPAPVIPSAPAAPKLDHQR.[M]	1.168	0.658561
	60S ribosomal protein L27a OS=Homo sapiens OX=9606 GN=RPL27A PE=1 SV=2	P46776	[K].QPVIVKAK.[F]	1.217	0.659297
	DNA damage-binding protein 1 OS=Homo sapiens OX=9606 GN=DDB1 PE=1 SV=1	Q16531	[K].LQTVAEKEVK.[G]	1.205	0.65946
	Enhancer of rudimentary homolog OS=Homo sapiens OX=9606 GN=ERH PE=1 SV=1	P84090	[-].MSHTILLVQPTKRPEGR.[T]	1.19	0.660347
	E3 ubiquitin-protein ligase Itchy homolog OS=Homo sapiens OX=9606 GN=ITCH PE=1 SV=2	Q96J02	[K].EFDPLGPLPPGWEKR.[T]	1.194	0.660655
	T-cell surface glycoprotein CD4 OS=Homo sapiens OX=9606 GN=CD4 PE=1 SV=1	P01730	[R].FQKTCSPI.[-]	1.19	0.660687
	Signal transducer and activator of transcription 1-alpha/beta OS=Homo sapiens OX=9606 GN=STAT1 PE=1 SV=2	P42224	[K].VLFDKDVNER.[N]	1.199	0.660693
	Heterogeneous nuclear ribonucleoproteins C1/C2 OS=Homo sapiens OX=9606 GN=HNRNPC PE=1 SV=4	P07910	[K].NDKSEEEQSSSSVK.[K]	1.202	0.662187
	Voltage-gated hydrogen channel 1 OS=Homo sapiens OX=9606 GN=HVCN1 PE=1 SV=1	Q96D96	[-].MATWDEKAVTR.[R]	0.737	0.662671
	Tubulin alpha-1B chain OS=Homo sapiens OX=9606 GN=TUBA1B PE=1 SV=1	P68363	[R].GDVVPKDVNAAIATIK.[T]	1.187	0.663945
	T-complex protein 1 subunit delta OS=Homo sapiens OX=9606 GN=CCT4 PE=1 SV=4	P50991	[R].TSLGPKGMDK.[M]	1.181	0.665239
	Amyloid beta precursor like protein 2 OS=Homo sapiens OX=9606 GN=APLP2 PE=1 SV=2	Q06481	[R].HLNKMQNHGYENPTYK.[Y]	1.177	0.665789
	Metallothionein-1E OS=Homo sapiens OX=9606 GN=MT1E PE=1 SV=1 Metallothionein-2 OS=Homo sapiens OX=9606 GN=MT2A PE=1 SV=1	P04732; P02795	[K].KSCCSCCPVGCAK.[C]	0.738	0.666309
	Polyadenylate-binding protein 4 OS=Homo sapiens OX=9606 GN=PABPC4 PE=1 SV=1	Q13310	[R].KFEQLKQER.[I]	0.755	0.667384
	Proteasome subunit alpha type-1 OS=Homo sapiens OX=9606 GN=PSMA1 PE=1 SV=1	P25786	[R].KAQPAQPADEPAEK.[A]	1.18	0.669433
	Histone H1.5 OS=Homo sapiens OX=9606 GN=H1-5 PE=1 SV=3	P16401	[K].KALAAGGYDVEK.[N]	1.182	0.669629
	Transmembrane protein 45A OS=Homo sapiens OX=9606 GN=TMEM45A PE=1 SV=1	Q9NWC5	[R].LCSSEVGLLKNAER.[E]	0.723	0.669753
	E3 ubiquitin-protein ligase RNF5 OS=Homo sapiens OX=9606 GN=RNF5 PE=1 SV=1	Q99942	[R].GSQKPQDPR.[L]	1.182	0.669821
	Isoform XB of Plasma membrane calcium-transporting ATPase 4 OS=Homo sapiens OX=9606 GN=ATP2B4	P23634-6	[K].ILPPEKEGGLPR.[HQ]	1.169	0.67069
	Cell division control protein 42 homolog OS=Homo sapiens OX=9606 GN=CDC42 PE=1 SV=2	P60953	[K].NKQKPITPETAEK.[L]	1.19	0.670773
	PRA1 family protein 3 OS=Homo sapiens OX=9606 GN=ARL6IP5 PE=1 SV=1	O75915	[R].LTDYISKVKE.[-]	1.181	0.671061
	Protein dpy-30 homolog OS=Homo sapiens OX=9606 GN=DPY30 PE=1 SV=1	Q9C005	[R].IVENEKINAEK.[S]	1.191	0.673855
	CUGBP Elav-like family member 2 OS=Homo sapiens OX=9606 GN=CELF2 PE=1 SV=1	O95319	[K].VFIDKQTNLSK.[C]	1.149	0.674709
	Transitional endoplasmic reticulum ATPase OS=Homo sapiens OX=9606 GN=VCP PE=1 SV=4	P55072	[-].MASGADSKGDDLSTAILKQK.[N]	0.759	0.675882
	Non-histone chromosomal protein HMG-17 OS=Homo sapiens OX=9606 GN=HMGN2 PE=1 SV=3	P05204	[K].EGNNPAENGDAKTDQAQK.[A]	1.177	0.675884
	FUN14 domain-containing protein 2 OS=Homo sapiens OX=9606 GN=FUNDC2 PE=1 SV=2	Q9BWH2	[R].KSNQIPTEVR.[S]	1.176	0.6766
	Prelamin-A/C OS=Homo sapiens OX=9606 GN=LMNA PE=1 SV=1	P02545	[R].LVEIDNGKQR.[E]	1.176	0.676861
	Insulin-like growth factor 2 mRNA-binding protein 2 OS=Homo sapiens OX=9606 GN=IGF2BP2 PE=1 SV=2	Q9Y6M1	[R].FAGASIKIAPAEGPDVSER.[M]	0.749	0.678707
	BAG family molecular chaperone regulator 2 OS=Homo sapiens OX=9606 GN=BAG2 PE=1 SV=1	O95816	[K].GAGSKTLQQNAESR.[F]	0.761	0.679408
	Isoform 2 of Core histone macro-H2A.1 OS=Homo sapiens OX=9606 GN=MACROH2A1	O75367-1	[K].GVTIASGGVLPNIHPELLAKK.[R]	0.761	0.679599
	Sodium- and chloride-dependent creatine transporter 1 OS=Homo sapiens OX=9606 GN=SLC6A8 PE=1 SV=1	P48029	[K].KGPLIAPGPDGAPAKGDGPVGLGTPGGR.[L]	0.742	0.680272
	Deoxynucleoside triphosphate triphosphohydrolase SAMHD1 OS=Homo sapiens OX=9606 GN=SAMHD1 PE=1 SV=2	Q9Y3Z3	[K].ADDYIEITGAGGKK.[Y]	0.762	0.681277
	Transitional endoplasmic reticulum ATPase OS=Homo sapiens OX=9606 GN=VCP PE=1 SV=4	P55072	[-].MASGADSKGDDLSTAILK.[Q]	0.763	0.682757
	B-cell receptor-associated protein 31 OS=Homo sapiens OX=9606 GN=BCAP31 PE=1 SV=3	P51572	[K].GAAVDGGKLDVGNAEVK.[L]	0.765	0.685956
	Linker for activation of T-cells family member 2 OS=Homo sapiens OX=9606 GN=LAT2 PE=1 SV=1	Q9GZY6	[K].QKTTETGAQQEGIGGLCR.[G]	0.745	0.687711
	Signal recognition particle 14 kDa protein OS=Homo sapiens OX=9606 GN=SRP14 PE=1 SV=2	P37108	[K].KGTVEGFEPADNK.[C]	1.175	0.690133
	Centromere protein I OS=Homo sapiens OX=9606 GN=CENPI PE=1 SV=2	Q92674	[R].KLLDLQAK.[M]	1.153	0.690676
	Histone H1.5 OS=Homo sapiens OX=9606 GN=H1-5 PE=1 SV=3 Histone H1.3 OS=Homo sapiens OX=9606 GN=H1-3 PE=1 SV=2 Histone H1.4 OS=Homo sapiens OX=9606 GN=H1-4 PE=1 SV=2 Histone H1.2 OS=Homo sapiens OX=9606 GN=H1-2 PE=1 SV=2	P16401; P16402; P10412; P16403	[K].GTGASGSFKLNKK.[A]	0.741	0.691796
	NEDD8 OS=Homo sapiens GN=NEDD8 PE=1 SV=1	Q15843	[K].QMNDEKTAADYK.[I]	1.164	0.691869
	Amyloid beta precursor like protein 2 OS=Homo sapiens OX=9606 GN=APLP2 PE=1 SV=2	Q06481	[R].HLNKMQNHGYENPTYK.[Y]	0.761	0.691915
	DnaJ homolog subfamily C member 7 OS=Homo sapiens OX=9606 GN=DNAJC7 PE=1 SV=2	Q99615	[R].HSGASAEVQKEEEK.[K]	1.19	0.692375
	BAG family molecular chaperone regulator 1 OS=Homo sapiens OX=9606 GN=BAG1 PE=1 SV=4	Q99933	[K].DLQAEALCKLDRR.[V]	0.768	0.692777
	60S ribosomal protein L4 OS=Homo sapiens OX=9606 GN=RPL4 PE=1 SV=5	P36578	[R].ILKSPEIQR.[A]	0.768	0.692779
	Prelamin-A/C OS=Homo sapiens OX=9606 GN=LMNA PE=1 SV=1	P02545	[K].TYSAKLDNAR.[Q]	1.162	0.694106
	Lamin-B1 OS=Homo sapiens OX=9606 GN=LMNB1 PE=1 SV=2	P20700	[K].CKAEHDQLLLNYAK.[K]	1.155	0.694143
	Mortality factor 4-like protein 1 OS=Homo sapiens OX=9606 GN=MORF4L1 PE=1 SV=2	Q9UBU8	[R].ELQKANQEQYAEGK.[M]	0.758	0.696152
	Syntenin-1 OS=Homo sapiens OX=9606 GN=SDCBP PE=1 SV=1	O00560	[R].RAEIKQGIR.[E]	1.145	0.696271
	Ataxin-10 OS=Homo sapiens OX=9606 GN=ATXN10 PE=1 SV=1	Q9UBB4	[K].TVLKLASEEPPDDEEALATIR.[L]	0.756	0.697457
	Linker for activation of T-cells family member 2 OS=Homo sapiens OX=9606 GN=LAT2 PE=1 SV=1	Q9GZY6	[K].DKLLQFYPSLEDPASSR.[Y]	0.747	0.697984
	Receptor-type tyrosine-protein phosphatase C OS=Homo sapiens OX=9606 GN=PTPRC PE=1 SV=3	P08575	[K].QDANCVNPLGAPEKLPEAK.[E]	1.158	0.698329
	Programmed cell death 6-interacting protein OS=Homo sapiens OX=9606 GN=PDCD6IP PE=1 SV=1	Q8WUM4	[R].TMPPTKPQPPARPPPPVLPANR.[A]	1.158	0.699023
	Histone H1.3 OS=Homo sapiens OX=9606 GN=H1-3 PE=1 SV=2 Histone H1.4 OS=Homo sapiens OX=9606 GN=H1-4 PE=1 SV=2 Histone H1.2 OS=Homo sapiens OX=9606 GN=H1-2 PE=1 SV=2	P16402; P10412; P16403	[K].ALAAAGYDVEKNNSR.[I]	1.15	0.70062
	Cancer-related nucleoside-triphosphatase OS=Homo sapiens OX=9606 GN=NTPCR PE=1 SV=1	Q9BSD7	[R].VGLEPPPGKR.[E]	1.165	0.701162
	Sterol carrier protein 2 OS=Homo sapiens OX=9606 GN=SCP2 PE=1 SV=2	P22307	[K].KLEEEGEQFVKK.[I]	1.155	0.702482
	Rho GDP-dissociation inhibitor 2 OS=Homo sapiens OX=9606 GN=ARHGDIB PE=1 SV=3	P52566	[K].LNYKPPPQK.[S]	1.157	0.702917
	Histone H1.5 OS=Homo sapiens OX=9606 GN=H1-5 PE=1 SV=3	P16401	[R].KATGPPVSELITK.[A]	1.154	0.70406
	40S ribosomal protein S3 OS=Homo sapiens OX=9606 GN=RPS3 PE=1 SV=2	P23396	[K].IGPKKPLPDHVSIVEPK.[D]	1.165	0.704151
[truncated: 301 more rows]

## Sheet: Table S5
Supplemental Table 5. Ubiquitin enrichment screen in WT and M41V THP1 cells
Note:	57 proteins with P < 0.05
[truncated: 58 more rows]

## Sheet: Table S6
Supplemental Table 6. Differential gene expression in WT and M41V THP1 cells
[truncated: 9,258 more rows]

[truncated: 2 more sheets: Table S7, Table S8]
